# Supplementary material for: To assemble or not to resemble—A validated Comparative Metatranscriptomics Workflow (CoMW)
Source: Gigascience. 2019 Jul 30;8(8):giz096. doi: 10.1093/gigascience/giz096 (PMC6667343; doi:10.1093/gigascience/giz096)
Supplement: giz096_Supplemental_Files [file giz096_supplemental_files.zip]

Archive with 4 entries (4 files):
- SupplementaryFile1_PrecisionRecall.docx
- SupplementaryFile2_eggNOG_DEAnalysis.xlsx
- SupplementaryFile3_CAZy_DEAnalysis.xlsx
- SupplementaryFile4_NCyC_DEAnalysis.xlsx
