# Supplementary material for: To assemble or not to resemble—A validated Comparative Metatranscriptomics Workflow (CoMW)
Source: Gigascience. 2019 Jul 30;8(8):giz096. doi: 10.1093/gigascience/giz096 (PMC6667343; doi:10.1093/gigascience/giz096)
Supplement: giz096_Supplemental_Files [file giz096_supplemental_files.zip › SupplementaryFile2_eggNOG_DEAnalysis.xlsx]

## Sheet: FullLengthGenes
eggNOG Level I	eggNOG Level II	eggNOG level III	Sample_1_GroupA_1	Sample_2_GroupA_2	Sample_3_GroupA_3	Sample_4_GroupA_4	Sample_5_GroupA_5	Sample_6_GroupA_6	Sample_7_GroupA_7	Sample_8_GroupA_8	Sample_9_GroupA_9	Sample_10_GroupA_10	Sample_11_GroupA_11	Sample_12_GroupA_12	Sample_13_GroupA_13	Sample_14_GroupA_14	Sample_15_GroupA_15	Sample_16_GroupA_16	Sample_17_GroupA_17	Sample_18_GroupA_18	Sample_19_GroupA_19	Sample_20_GroupA_20	Sample_21_GroupA_21	Sample_22_GroupA_22	Sample_23_GroupA_23	Sample_24_GroupA_24	Sample_25_GroupA_25	Sample_26_GroupA_26	Sample_27_GroupA_27	Sample_28_GroupA_28	Sample_29_GroupA_29	Sample_30_GroupA_30	Sample_31_GroupA_31	Sample_32_GroupA_32	Sample_33_GroupA_33	Sample_34_GroupA_34	Sample_35_GroupA_35	Sample_36_GroupA_36	Sample_37_GroupA_37	Sample_38_GroupA_38	Sample_39_GroupA_39	Sample_40_GroupA_40	Sample_41_GroupA_41	Sample_42_GroupA_42	Sample_43_GroupA_43	Sample_44_GroupA_44	Sample_45_GroupA_45	Sample_46_GroupA_46	Sample_47_GroupA_47
CELLULAR PROCESSES AND SIGNALING	Cell cycle control, cell division, chromosome partitioning	Actin-like ATPase involved in cell division	232	162	178	235	168	208	215	147	194	189	228	165	178	192	191	243	204	165	234	165	240	172	209	200	185	175	228	163	250	147	257	186	209	234	211	181	210	202	179	221	203	195	249	218	199	182	178
CELLULAR PROCESSES AND SIGNALING	Cell cycle control, cell division, chromosome partitioning	ATPases involved in chromosome partitioning	625	588	584	590	576	635	547	537	501	594	599	547	507	559	723	578	622	521	480	567	539	607	556	521	591	500	557	611	485	565	578	586	633	551	557	621	566	552	525	547	563	572	562	582	650	502	636
CELLULAR PROCESSES AND SIGNALING	Cell cycle control, cell division, chromosome partitioning	Bacterial cell division membrane protein	0	0	154	190	193	170	229	176	174	203	171	144	171	177	234	163	260	187	163	231	192	202	0	179	184	176	176	190	239	209	129	194	131	0	197	133	252	0	193	220	139	225	167	180	208	223	185
CELLULAR PROCESSES AND SIGNALING	Cell cycle control, cell division, chromosome partitioning	Integral membrane protein possibly involved in chromosome condensation	54	72	65	39	66	29	43	34	45	52	69	44	62	44	93	43	51	53	29	29	53	28	63	48	23	63	57	39	61	59	71	55	37	60	55	55	46	55	62	59	54	57	30	59	62	46	46
CELLULAR PROCESSES AND SIGNALING	Cell cycle control, cell division, chromosome partitioning	Predicted ATPase of the PP-loop superfamily implicated in cell cycle control	75	119	114	80	106	75	92	127	106	95	85	77	122	63	73	84	91	133	85	120	153	102	116	87	99	102	104	63	76	93	117	110	101	95	109	66	105	92	116	112	111	98	89	92	97	90	69
CELLULAR PROCESSES AND SIGNALING	Cell cycle control, cell division, chromosome partitioning	Protein found in conjugate transposon	94	132	107	127	134	99	100	96	146	134	121	105	111	146	97	120	106	92	103	120	111	116	100	60	104	110	93	116	107	98	70	127	93	124	102	89	131	123	100	65	120	106	117	119	125	129	62
CELLULAR PROCESSES AND SIGNALING	Cell wall/membrane/envelope biogenesis	Cell division protein FtsI/penicillin-binding protein 2	138	143	144	100	140	90	116	99	94	107	129	105	132	110	117	128	89	97	116	84	103	100	99	105	94	127	118	122	91	95	129	100	100	88	134	125	118	107	95	95	86	143	96	130	120	97	117
CELLULAR PROCESSES AND SIGNALING	Cell wall/membrane/envelope biogenesis	Cell wall-associated hydrolases (invasion-associated proteins)	49	64	101	84	80	76	67	77	104	100	75	64	52	52	49	67	49	75	108	50	60	106	56	67	114	65	114	57	52	70	76	92	87	46	59	73	45	65	70	51	109	55	49	81	86	71	44
CELLULAR PROCESSES AND SIGNALING	Cell wall/membrane/envelope biogenesis	CMP-2-keto-3-deoxyoctulosonic acid synthetase	274	196	167	208	220	247	218	168	204	181	183	222	175	241	162	166	186	218	196	219	189	227	190	227	224	217	202	233	199	325	205	193	236	239	223	178	169	176	210	180	168	199	196	142	222	218	171
CELLULAR PROCESSES AND SIGNALING	Cell wall/membrane/envelope biogenesis	dTDP-4-dehydrorhamnose 3,5-epimerase and related enzymes	149	170	149	146	137	158	120	128	171	146	133	175	151	171	140	154	141	159	109	116	122	168	143	133	142	157	163	112	176	150	128	159	163	159	160	151	130	126	195	182	111	143	134	144	181	134	178
CELLULAR PROCESSES AND SIGNALING	Cell wall/membrane/envelope biogenesis	dTDP-4-dehydrorhamnose reductase	771	885	844	906	839	892	1000	946	969	856	819	827	994	826	971	914	843	826	860	906	952	871	908	913	914	910	854	812	864	894	873	951	791	868	977	852	927	843	886	912	935	928	808	782	919	891	946
CELLULAR PROCESSES AND SIGNALING	Cell wall/membrane/envelope biogenesis	dTDP-D-glucose 4,6-dehydratase	481	532	395	510	453	498	451	482	531	539	503	478	502	472	472	495	534	480	471	443	456	449	511	469	457	454	429	407	461	388	525	540	523	572	553	477	477	543	467	471	453	445	532	439	500	463	520
CELLULAR PROCESSES AND SIGNALING	Cell wall/membrane/envelope biogenesis	dTDP-glucose pyrophosphorylase	115	122	84	99	75	90	116	135	89	93	172	119	111	101	86	136	104	95	100	150	119	153	137	95	116	97	123	125	158	117	103	90	125	133	149	117	115	114	112	94	110	103	131	113	121	118	131
CELLULAR PROCESSES AND SIGNALING	Cell wall/membrane/envelope biogenesis	Endopolygalacturonase	242	185	181	199	204	169	158	174	178	230	210	182	192	195	206	157	144	139	192	236	178	172	162	167	215	150	240	260	176	173	212	156	193	209	143	189	215	170	202	248	179	207	162	190	200	207	179
CELLULAR PROCESSES AND SIGNALING	Cell wall/membrane/envelope biogenesis	FOG: LysM repeat	273	215	237	222	226	216	212	257	221	233	219	208	299	230	287	278	302	197	215	209	239	227	291	219	256	223	237	240	228	215	277	256	244	255	236	262	256	232	230	284	239	271	229	287	237	215	240
CELLULAR PROCESSES AND SIGNALING	Cell wall/membrane/envelope biogenesis	Glyceraldehyde 3-phosphate dehydrogenase	148	137	0	191	0	168	141	147	167	152	0	178	132	198	153	157	159	0	153	134	158	147	203	147	152	181	196	176	160	167	168	126	181	144	234	126	181	125	0	150	145	165	148	162	145	197	185
CELLULAR PROCESSES AND SIGNALING	Cell wall/membrane/envelope biogenesis	Glycosyltransferase	891	953	831	929	779	1010	751	856	829	1019	883	715	739	1011	1038	923	855	952	912	1108	957	730	995	766	960	916	922	908	936	870	933	1061	1036	941	749	916	943	942	884	998	968	892	957	974	1024	1042	855
CELLULAR PROCESSES AND SIGNALING	Cell wall/membrane/envelope biogenesis	Glycosyltransferases involved in cell wall biogenesis	409	473	488	397	502	374	518	474	492	439	514	498	496	452	469	521	284	472	441	472	486	475	427	530	448	463	496	299	458	470	478	524	415	444	482	498	474	300	488	522	478	501	470	517	424	496	472
CELLULAR PROCESSES AND SIGNALING	Cell wall/membrane/envelope biogenesis	Glycosyltransferases, probably involved in cell wall biogenesis	148	179	142	172	138	156	134	142	155	132	110	142	208	125	147	143	166	114	154	157	183	151	149	169	236	145	139	155	156	108	153	151	149	232	155	189	174	165	144	238	174	128	139	127	153	174	145
CELLULAR PROCESSES AND SIGNALING	Cell wall/membrane/envelope biogenesis	Large-conductance mechanosensitive channel	78	68	59	65	91	72	68	56	46	87	72	52	50	106	24	41	43	41	54	68	56	49	49	74	73	43	38	76	78	90	88	56	50	75	45	63	56	55	42	56	46	69	58	65	75	56	46
CELLULAR PROCESSES AND SIGNALING	Cell wall/membrane/envelope biogenesis	Lauroyl/myristoyl acyltransferase	127	159	91	123	88	129	98	84	84	109	151	102	153	144	125	146	132	143	116	101	126	116	101	136	125	103	122	99	120	119	107	138	134	99	123	111	91	94	100	123	121	139	81	137	132	110	104
CELLULAR PROCESSES AND SIGNALING	Cell wall/membrane/envelope biogenesis	Lyzozyme M1 (1,4-beta-N-acetylmuramidase)	138	109	112	107	123	92	95	102	128	112	140	137	114	142	82	148	120	107	157	183	145	112	128	110	114	107	89	143	80	93	159	70	105	160	98	97	128	136	137	119	109	95	81	147	129	94	93
CELLULAR PROCESSES AND SIGNALING	Cell wall/membrane/envelope biogenesis	Mannose-1-phosphate guanylyltransferase	135	121	144	112	143	120	123	139	130	133	146	159	105	174	154	147	171	128	131	146	135	158	136	89	139	151	135	112	149	127	108	136	176	168	149	144	201	131	125	136	114	145	201	146	138	128	148
CELLULAR PROCESSES AND SIGNALING	Cell wall/membrane/envelope biogenesis	Membrane carboxypeptidase/penicillin-binding protein	283	260	335	333	313	325	245	344	283	342	318	346	302	318	377	305	237	293	301	268	274	351	278	267	377	412	307	331	338	330	359	316	296	317	305	368	345	287	288	315	359	291	248	315	302	267	290
CELLULAR PROCESSES AND SIGNALING	Cell wall/membrane/envelope biogenesis	Membrane-fusion protein	1581	1338	1342	1384	1604	1589	1539	1413	1452	1510	1140	1507	1440	1349	1648	1577	1493	1607	1469	1501	1571	1473	1597	1331	1317	1389	1435	1532	1532	1523	1581	1406	1504	1610	1418	1474	1254	1455	1579	1571	1553	1600	1617	1567	1451	1542	1579
CELLULAR PROCESSES AND SIGNALING	Cell wall/membrane/envelope biogenesis	N-acetylmuramoyl-L-alanine amidase	194	198	134	140	158	199	138	156	150	190	150	192	171	153	153	208	125	174	123	173	208	182	177	176	141	156	133	158	210	144	179	181	183	138	179	231	114	139	159	167	126	169	197	156	139	154	165
CELLULAR PROCESSES AND SIGNALING	Cell wall/membrane/envelope biogenesis	N-Acetylmuramoyl-L-Alanine amidase	65	104	58	48	60	59	65	41	79	91	65	76	73	65	72	45	64	47	63	61	81	59	69	86	71	52	79	79	73	64	71	98	52	50	72	72	87	69	74	68	72	78	60	57	93	44	96
CELLULAR PROCESSES AND SIGNALING	Cell wall/membrane/envelope biogenesis	Nucleoside-diphosphate-sugar epimerases	846	817	884	722	665	883	770	780	731	687	891	861	722	801	679	786	809	875	868	748	899	809	823	840	855	914	701	766	847	702	855	744	855	685	761	932	886	820	803	898	796	933	799	829	894	767	950
CELLULAR PROCESSES AND SIGNALING	Cell wall/membrane/envelope biogenesis	Nucleoside-Diphosphate-Sugar pyrophosphorylase	93	100	133	81	93	95	78	125	106	99	105	94	63	109	86	80	92	96	92	96	95	79	112	93	82	82	89	64	79	100	105	98	70	55	90	104	95	104	122	103	98	75	125	76	138	102	109
CELLULAR PROCESSES AND SIGNALING	Cell wall/membrane/envelope biogenesis	Outer membrane chaperone Skp (OmpH) protein	55	82	65	55	76	103	81	109	99	57	64	88	105	88	84	85	52	96	78	92	83	54	85	100	63	87	73	78	77	79	94	84	73	94	69	121	80	75	79	72	79	93	119	91	81	95	92
CELLULAR PROCESSES AND SIGNALING	Cell wall/membrane/envelope biogenesis	Outer membrane protein	1779	1915	1820	1797	1864	1803	1732	1839	1799	2000	1560	1875	1882	1993	1828	1861	1863	1819	1892	1927	1890	1896	2080	2102	1917	1686	1900	1805	1841	1935	1749	1893	1781	1768	1918	1902	1922	1968	1921	1850	2003	1882	1795	1977	1837	1842	1939
CELLULAR PROCESSES AND SIGNALING	Cell wall/membrane/envelope biogenesis	Outer membrane protein and related peptidoglycan-associated (lipo)proteins	285	233	222	220	291	280	329	250	292	308	323	197	292	283	283	219	277	286	291	228	219	307	252	263	304	273	323	303	221	293	186	306	298	257	301	255	234	261	230	295	277	292	245	230	254	273	264
CELLULAR PROCESSES AND SIGNALING	Cell wall/membrane/envelope biogenesis	Outer membrane protein, involved in nutrient binding	1007	889	953	1018	955	967	964	1082	906	851	976	949	856	1089	880	913	940	836	962	1088	963	870	984	1012	992	1018	924	1031	1007	1024	1024	885	897	958	877	997	1015	942	946	947	1069	1000	990	984	904	990	996
CELLULAR PROCESSES AND SIGNALING	Cell wall/membrane/envelope biogenesis	Periplasmic protease	1539	1662	1521	1882	1678	1839	1712	1770	1712	1869	1899	1740	1739	1870	1647	1727	1642	1813	1672	1642	1747	1641	1723	1653	1639	1862	1564	1722	1752	1688	1585	1682	1682	1601	1832	1709	1848	1794	1857	1524	1708	1782	1708	1752	1683	1713	1759
CELLULAR PROCESSES AND SIGNALING	Cell wall/membrane/envelope biogenesis	Periplasmic protein involved in polysaccharide export	359	360	362	308	301	322	366	345	360	386	323	366	358	310	414	319	323	288	299	329	335	323	378	332	335	333	374	333	351	377	302	338	340	372	294	335	282	304	351	327	388	309	305	253	267	375	363
CELLULAR PROCESSES AND SIGNALING	Cell wall/membrane/envelope biogenesis	Phosphoglycerol transferase and related proteins, alkaline phosphatase superfamily	483	505	586	485	499	532	507	517	472	526	524	454	566	530	430	531	545	491	493	488	538	474	477	602	471	490	504	527	474	667	551	518	466	471	542	550	519	585	535	561	411	507	539	478	442	497	581
CELLULAR PROCESSES AND SIGNALING	Cell wall/membrane/envelope biogenesis	Predicted nucleoside-diphosphate sugar epimerases	158	189	151	198	192	153	184	202	143	162	181	169	160	172	129	152	177	156	148	172	141	124	155	135	156	193	150	165	207	140	156	129	168	134	159	151	103	143	156	168	121	158	173	161	167	159	239
CELLULAR PROCESSES AND SIGNALING	Cell wall/membrane/envelope biogenesis	Predicted pyridoxal phosphate-dependent enzyme apparently involved in regulation of cell wall biogenesis	137	148	163	197	113	126	141	143	141	129	132	184	160	134	126	94	98	114	120	165	104	169	160	165	169	120	170	102	140	127	172	162	151	160	137	135	155	143	118	101	157	116	142	103	151	141	186
CELLULAR PROCESSES AND SIGNALING	Cell wall/membrane/envelope biogenesis	Predicted S-adenosylmethionine-dependent methyltransferase involved in bacterial cell division	108	119	96	47	81	55	124	66	101	127	121	70	81	57	69	98	67	74	88	83	100	85	72	87	65	91	91	113	146	81	92	95	73	76	135	73	50	80	92	63	80	81	101	101	72	72	56
CELLULAR PROCESSES AND SIGNALING	Cell wall/membrane/envelope biogenesis	Predicted UDP-glucose 6-dehydrogenase	177	160	127	223	213	154	193	184	173	150	124	205	230	208	157	230	171	177	137	178	183	195	147	223	164	176	164	184	140	171	165	151	264	185	206	203	195	169	222	175	181	199	158	154	178	159	217
CELLULAR PROCESSES AND SIGNALING	Cell wall/membrane/envelope biogenesis	Prolipoprotein diacylglyceryltransferase	115	96	101	121	136	106	107	98	0	89	0	107	117	83	111	101	127	113	103	87	109	72	134	127	155	85	123	141	125	115	156	109	0	0	88	0	105	98	88	150	115	152	134	118	131	114	107
CELLULAR PROCESSES AND SIGNALING	Cell wall/membrane/envelope biogenesis	Protein transporter	87	149	134	129	131	97	98	120	96	96	112	120	119	133	79	128	120	123	108	139	129	112	93	148	137	125	137	114	131	140	148	106	174	116	107	118	111	116	116	137	105	118	131	124	122	121	145
CELLULAR PROCESSES AND SIGNALING	Cell wall/membrane/envelope biogenesis	Putative effector of murein hydrolase	79	75	87	111	91	92	113	94	82	66	78	97	102	68	101	110	93	60	94	90	102	91	110	90	101	100	67	86	98	94	95	90	79	108	106	87	93	65	121	89	89	89	89	83	92	111	84
CELLULAR PROCESSES AND SIGNALING	Cell wall/membrane/envelope biogenesis	Putative outer membrane protein, probably involved in nutrient binding	222	248	216	187	210	252	167	213	217	214	216	176	224	215	243	156	190	196	150	227	198	229	164	200	206	142	194	204	189	234	171	197	199	208	222	233	170	233	226	191	240	196	217	200	178	180	244
CELLULAR PROCESSES AND SIGNALING	Cell wall/membrane/envelope biogenesis	Sialic acid synthase	101	104	154	166	88	135	142	131	126	128	156	0	130	111	138	0	0	118	131	134	174	0	167	128	170	0	127	113	135	121	111	141	144	152	154	157	159	153	152	175	163	115	174	130	130	113	121
CELLULAR PROCESSES AND SIGNALING	Cell wall/membrane/envelope biogenesis	Small-conductance mechanosensitive channel	102	112	108	113	103	115	95	94	110	136	102	107	118	128	113	146	108	78	83	107	93	146	112	117	116	116	125	110	121	116	137	132	130	98	80	142	79	88	119	107	101	81	70	102	132	133	125
CELLULAR PROCESSES AND SIGNALING	Cell wall/membrane/envelope biogenesis	Soluble lytic murein transglycosylase and related regulatory proteins (some contain LysM/invasin domains)	177	155	160	193	119	134	174	155	159	191	174	201	123	141	197	136	136	173	156	153	103	168	155	167	180	135	169	159	162	124	136	141	182	171	169	173	246	131	142	169	171	160	145	141	147	161	158
CELLULAR PROCESSES AND SIGNALING	Cell wall/membrane/envelope biogenesis	Sortase and related acyltransferases	66	75	70	0	62	0	104	66	42	47	89	94	59	47	86	63	46	48	57	63	48	52	79	82	53	63	0	0	34	64	64	57	41	67	0	48	65	40	57	54	88	34	50	64	70	59	49
CELLULAR PROCESSES AND SIGNALING	Cell wall/membrane/envelope biogenesis	Teichoic acid biosynthesis proteins	210	161	181	163	209	160	257	154	154	232	168	182	217	227	189	288	143	196	187	217	156	205	244	162	195	156	210	174	195	209	162	185	203	170	137	189	166	183	144	202	200	186	158	217	207	124	182
CELLULAR PROCESSES AND SIGNALING	Cell wall/membrane/envelope biogenesis	UDP-N-acetylglucosamine 2-epimerase	130	180	130	0	139	143	148	160	135	120	123	0	134	174	178	165	170	147	136	0	112	124	0	106	138	129	139	126	93	136	128	118	0	190	155	117	125	126	146	161	142	138	161	148	168	130	131
CELLULAR PROCESSES AND SIGNALING	Cell wall/membrane/envelope biogenesis	UDP-N-acetylglucosamine:LPS N-acetylglucosamine transferase	210	129	124	138	157	152	149	151	175	164	112	126	130	151	187	125	193	176	144	149	157	125	137	153	120	165	122	137	132	167	181	166	120	146	142	112	198	131	137	160	171	156	126	154	158	152	134
CELLULAR PROCESSES AND SIGNALING	Cell wall/membrane/envelope biogenesis	UDP-N-acetylmuramyl pentapeptide phosphotransferase/UDP-N-acetylglucosamine-1-phosphate transferase	170	130	133	138	188	187	127	141	179	133	222	178	133	133	143	179	122	142	154	156	188	144	172	165	108	146	189	115	114	156	140	148	166	174	143	172	125	168	114	131	145	169	132	152	149	125	146
CELLULAR PROCESSES AND SIGNALING	Cell wall/membrane/envelope biogenesis	UDP-N-acetylmuramyl tripeptide synthase	176	169	156	175	151	192	182	148	166	218	207	178	226	226	191	158	179	231	189	228	214	203	206	187	171	286	151	186	232	188	190	185	161	239	242	259	120	251	190	133	203	218	209	171	188	210	180
CELLULAR PROCESSES AND SIGNALING	Defense mechanisms	ABC-type antimicrobial peptide transport system, ATPase component	100	134	78	82	59	0	96	106	78	111	74	80	81	106	61	108	73	88	85	118	0	0	72	80	75	85	66	71	0	95	95	82	67	72	0	91	79	108	92	91	124	93	99	105	78	104	79
CELLULAR PROCESSES AND SIGNALING	Defense mechanisms	ABC-type antimicrobial peptide transport system, permease component	350	305	276	282	356	325	274	411	319	358	334	355	391	309	321	268	311	348	303	298	319	311	405	356	301	340	339	329	322	300	352	320	296	283	325	368	309	335	301	307	340	335	312	306	302	298	376
CELLULAR PROCESSES AND SIGNALING	Defense mechanisms	ABC-type multidrug transport system, ATPase component	89	84	120	142	51	105	67	85	99	66	70	116	120	92	92	92	113	67	74	95	92	60	91	88	92	78	76	92	124	70	117	110	87	79	76	89	94	127	106	89	117	64	103	81	112	74	84
CELLULAR PROCESSES AND SIGNALING	Defense mechanisms	Cation/multidrug efflux pump	499	541	449	551	407	489	493	448	483	570	479	456	492	539	506	516	489	472	458	502	459	566	497	496	489	555	507	502	482	488	479	546	490	535	523	454	428	475	435	505	399	561	530	467	501	541	562
CELLULAR PROCESSES AND SIGNALING	Defense mechanisms	Na+-driven multidrug efflux pump	463	494	542	554	495	431	543	530	548	496	471	529	544	599	490	565	512	497	468	464	490	499	603	606	425	486	607	542	608	457	499	513	584	476	523	582	552	558	538	532	504	561	500	528	580	572	535
CELLULAR PROCESSES AND SIGNALING	Defense mechanisms	Negative regulator of beta-lactamase expression	40	59	62	34	54	29	69	74	103	40	62	33	73	44	89	52	39	55	64	83	43	33	91	66	61	72	86	79	45	69	63	51	62	96	50	37	38	56	66	62	24	56	70	66	69	46	55
CELLULAR PROCESSES AND SIGNALING	Defense mechanisms	Restriction endonuclease S subunits	331	412	370	331	348	319	313	331	327	367	332	348	315	322	360	310	351	331	333	339	375	265	314	393	332	360	347	305	313	385	362	302	287	342	305	331	380	423	398	405	337	330	288	406	337	465	330
CELLULAR PROCESSES AND SIGNALING	Defense mechanisms	Type I site-specific restriction-modification system, R (restriction) subunit and related helicases	686	798	784	683	761	662	751	861	746	736	777	720	803	687	746	711	686	363	759	349	756	729	715	802	691	711	394	818	804	365	713	365	640	762	763	731	669	736	729	705	739	770	739	629	643	586	658
CELLULAR PROCESSES AND SIGNALING	Intracellular trafficking, secretion, and vesicular transport	Biopolymer transport proteins	104	77	91	78	86	89	63	61	52	117	65	81	80	70	72	90	105	81	95	76	79	53	50	87	101	72	70	76	64	77	82	66	120	92	72	46	82	93	54	75	95	63	79	81	69	92	94
CELLULAR PROCESSES AND SIGNALING	Intracellular trafficking, secretion, and vesicular transport	Multiple antibiotic transporter	635	537	445	481	675	529	573	522	486	582	453	595	492	612	507	558	575	545	375	550	556	564	486	449	554	461	560	580	610	622	583	549	467	561	580	369	591	567	472	469	604	552	571	483	591	613	473
CELLULAR PROCESSES AND SIGNALING	Intracellular trafficking, secretion, and vesicular transport	Outer membrane protein	1779	1915	1820	1797	1864	1803	1732	1839	1799	2000	1560	1875	1882	1993	1828	1861	1863	1819	1892	1927	1890	1896	2080	2102	1917	1686	1900	1805	1841	1935	1749	1893	1781	1768	1918	1902	1922	1968	1921	1850	2003	1882	1795	1977	1837	1842	1939
CELLULAR PROCESSES AND SIGNALING	Intracellular trafficking, secretion, and vesicular transport	Preprotein translocase subunit SecD	481	331	415	355	437	461	374	348	443	396	330	334	406	510	409	335	388	390	423	381	342	383	474	449	339	432	394	405	353	338	367	297	339	363	394	404	394	391	445	331	416	343	369	401	442	407	454
CELLULAR PROCESSES AND SIGNALING	Intracellular trafficking, secretion, and vesicular transport	Preprotein translocase subunit SecG	52	56	45	53	35	31	57	37	55	60	50	24	60	50	49	41	38	53	37	71	61	59	33	53	55	40	40	60	57	71	53	34	54	44	76	47	36	32	30	60	38	43	31	48	76	54	48
CELLULAR PROCESSES AND SIGNALING	Intracellular trafficking, secretion, and vesicular transport	Signal peptidase I	207	264	232	249	222	227	214	247	242	238	209	195	274	264	252	265	189	184	193	235	252	239	204	286	216	195	238	208	258	220	207	278	267	201	240	302	217	225	269	250	201	190	171	186	256	278	256
CELLULAR PROCESSES AND SIGNALING	Intracellular trafficking, secretion, and vesicular transport	Signal recognition particle GTPase	151	152	126	157	0	146	116	94	131	118	150	137	134	86	115	139	144	107	108	111	153	146	158	150	82	143	118	148	85	149	0	137	143	144	180	0	0	128	150	0	109	130	113	97	142	139	148
CELLULAR PROCESSES AND SIGNALING	Intracellular trafficking, secretion, and vesicular transport	Type IV secretory pathway, VirB4 components	316	306	334	294	260	348	331	364	332	353	334	336	266	370	325	302	305	312	338	250	338	259	338	299	311	270	289	281	297	301	365	322	296	337	309	313	269	309	269	335	384	268	319	296	333	341	305
CELLULAR PROCESSES AND SIGNALING	Intracellular trafficking, secretion, and vesicular transport	Type IV secretory pathway, VirD4 components	277	285	224	285	266	254	329	255	252	243	268	249	297	284	279	0	250	286	312	285	290	344	293	290	272	280	280	309	0	263	324	222	237	258	312	286	0	243	0	0	248	232	236	234	313	243	246
CELLULAR PROCESSES AND SIGNALING	Posttranslational modification, protein turnover, chaperones	ABC-type transport system involved in Fe-S cluster assembly, ATPase component	59	122	123	91	79	128	109	97	122	75	90	141	81	82	85	99	90	111	102	94	96	106	114	112	102	102	108	81	71	90	78	84	97	83	79	122	115	96	77	100	106	105	134	106	87	111	106
CELLULAR PROCESSES AND SIGNALING	Posttranslational modification, protein turnover, chaperones	ATP-dependent Lon protease, bacterial type	351	339	386	347	326	310	294	354	357	307	381	316	298	297	364	316	300	312	352	314	329	383	291	293	319	299	376	307	312	388	282	357	344	326	325	380	327	267	303	342	352	373	305	324	341	382	284
CELLULAR PROCESSES AND SIGNALING	Posttranslational modification, protein turnover, chaperones	ATP-dependent protease Clp, ATPase subunit	162	175	194	169	159	157	174	189	182	142	170	171	152	152	177	172	186	154	192	148	140	146	159	153	138	184	174	162	149	128	179	213	209	191	126	200	208	178	192	167	188	156	168	180	205	146	143
CELLULAR PROCESSES AND SIGNALING	Posttranslational modification, protein turnover, chaperones	DnaJ-class molecular chaperone with C-terminal Zn finger domain	141	147	130	128	150	128	185	166	154	154	183	155	152	238	148	122	172	150	154	188	162	159	153	121	155	151	146	154	169	210	148	178	132	186	143	168	110	160	140	198	130	168	116	215	151	143	130
CELLULAR PROCESSES AND SIGNALING	Posttranslational modification, protein turnover, chaperones	Inactive homolog of metal-dependent proteases, putative molecular chaperone	129	75	74	107	55	56	103	79	121	0	84	82	112	91	0	91	101	101	86	105	0	78	115	60	87	89	106	61	101	79	123	100	101	103	86	72	70	0	0	110	129	87	107	79	114	59	72
CELLULAR PROCESSES AND SIGNALING	Posttranslational modification, protein turnover, chaperones	Leu/Phe-tRNA-protein transferase	99	76	89	106	93	130	86	109	80	91	88	61	69	69	73	109	81	136	73	85	102	82	64	88	87	78	75	85	53	76	82	84	112	99	111	76	88	59	81	92	119	83	125	76	80	96	60
CELLULAR PROCESSES AND SIGNALING	Posttranslational modification, protein turnover, chaperones	Metal-dependent proteases with possible chaperone activity	173	148	176	134	146	123	110	141	120	132	132	111	110	125	176	136	170	121	118	136	114	200	122	138	128	167	120	118	143	163	105	140	129	126	162	131	138	175	117	114	135	121	143	116	135	119	139
CELLULAR PROCESSES AND SIGNALING	Posttranslational modification, protein turnover, chaperones	Molecular chaperone (small heat shock protein)	47	62	48	34	62	49	58	48	53	46	53	60	57	74	69	42	68	61	43	71	56	64	67	57	56	57	40	50	59	62	58	34	69	29	45	72	41	68	60	54	57	88	45	72	54	70	47
CELLULAR PROCESSES AND SIGNALING	Posttranslational modification, protein turnover, chaperones	Molecular chaperone GrpE (heat shock protein)	107	76	87	110	77	88	104	124	77	95	70	77	82	62	61	81	76	99	76	105	84	88	136	87	88	74	96	86	71	77	112	64	87	69	79	127	61	103	43	101	76	80	53	81	59	84	98
CELLULAR PROCESSES AND SIGNALING	Posttranslational modification, protein turnover, chaperones	Parvulin-like peptidyl-prolyl isomerase	211	157	189	178	228	174	213	161	185	160	173	164	177	215	175	215	175	169	166	210	206	146	205	186	176	184	187	173	199	173	122	171	193	171	172	184	168	166	206	159	199	202	212	216	205	197	149
CELLULAR PROCESSES AND SIGNALING	Posttranslational modification, protein turnover, chaperones	Predicted metalloendopeptidase	375	263	239	268	254	331	327	329	291	308	264	279	269	252	252	217	243	250	312	295	267	315	347	262	307	316	216	260	231	231	266	253	283	254	231	309	258	246	233	334	273	270	364	277	239	248	330
CELLULAR PROCESSES AND SIGNALING	Posttranslational modification, protein turnover, chaperones	Thiol-disulfide isomerase and thioredoxins	186	154	166	137	169	168	164	129	128	131	160	185	211	167	138	162	158	146	162	117	150	134	177	143	188	152	166	169	180	163	137	171	173	124	122	121	199	136	202	120	178	168	160	144	148	144	125
CELLULAR PROCESSES AND SIGNALING	Posttranslational modification, protein turnover, chaperones	tmRNA-binding protein	69	48	68	52	41	0	49	0	88	52	50	35	52	40	39	39	60	0	38	52	61	51	59	71	79	39	50	53	75	53	0	59	39	0	47	55	41	59	60	78	53	74	47	37	93	76	93
CELLULAR PROCESSES AND SIGNALING	Signal transduction mechanisms	Diadenosine tetraphosphatase and related serine/threonine protein phosphatases	150	184	107	185	152	160	173	146	160	153	150	143	165	160	128	173	142	150	150	162	186	176	137	142	127	153	135	135	142	137	162	166	172	135	176	142	132	182	135	158	179	202	154	141	198	186	169
CELLULAR PROCESSES AND SIGNALING	Signal transduction mechanisms	Fe2+-dicitrate sensor, membrane component	613	516	671	631	654	737	681	647	572	821	687	569	696	597	672	699	640	698	647	702	656	732	681	718	714	551	642	714	678	646	650	701	708	520	533	681	700	633	577	632	681	716	621	593	699	621	643
CELLULAR PROCESSES AND SIGNALING	Signal transduction mechanisms	GAF domain-containing protein	69	43	44	58	51	62	78	55	57	56	68	52	111	87	76	59	36	59	52	65	90	75	42	51	70	82	92	44	85	108	45	61	59	50	59	73	53	71	67	65	46	66	65	33	63	69	94
CELLULAR PROCESSES AND SIGNALING	Signal transduction mechanisms	Guanosine polyphosphate pyrophosphohydrolases/synthetases	264	0	251	286	271	313	270	331	0	271	341	343	312	267	279	292	250	0	329	295	290	281	341	274	273	350	272	299	217	244	264	352	0	317	300	286	316	0	289	330	290	268	269	277	302	282	301
CELLULAR PROCESSES AND SIGNALING	Signal transduction mechanisms	Predicted membrane GTPase involved in stress response	243	263	311	258	275	239	256	248	196	256	221	266	208	294	250	213	286	0	230	268	245	229	241	196	259	183	203	234	168	278	208	255	0	0	0	261	308	276	245	0	212	242	231	225	228	179	250
CELLULAR PROCESSES AND SIGNALING	Signal transduction mechanisms	Protein-tyrosine-phosphatase	86	53	54	66	62	50	31	70	72	43	30	53	42	52	83	55	44	61	49	55	27	59	62	63	81	50	51	41	30	43	51	36	41	65	46	42	73	52	48	43	77	48	67	83	48	92	56
CELLULAR PROCESSES AND SIGNALING	Signal transduction mechanisms	Putative regulator of cell autolysis	356	368	392	389	397	375	369	401	378	414	305	367	401	359	471	358	447	438	377	335	400	463	361	331	391	407	410	429	392	366	447	470	426	388	404	408	392	365	447	395	296	433	429	433	524	444	342
CELLULAR PROCESSES AND SIGNALING	Signal transduction mechanisms	Response regulator containing a CheY-like receiver domain and an HTH DNA-binding domain	250	283	227	278	291	249	290	325	212	211	263	220	239	242	218	251	253	262	219	256	260	210	257	201	259	273	241	264	305	223	263	203	259	231	240	225	162	222	258	247	228	250	220	285	235	249	321
CELLULAR PROCESSES AND SIGNALING	Signal transduction mechanisms	Response regulator containing CheY-like receiver, AAA-type ATPase, and DNA-binding domains	863	931	763	889	774	701	876	727	904	874	798	822	733	971	836	916	777	936	862	802	947	974	876	816	930	844	886	830	895	877	808	932	708	856	793	849	859	913	903	811	836	915	942	841	869	863	963
CELLULAR PROCESSES AND SIGNALING	Signal transduction mechanisms	Response regulators consisting of a CheY-like receiver domain and a winged-helix DNA-binding domain	934	796	893	901	943	854	900	853	880	928	1000	889	887	924	824	942	870	841	900	963	923	920	928	963	885	878	1028	1068	884	801	946	852	960	915	789	766	893	885	910	1029	861	850	985	979	875	950	940
CELLULAR PROCESSES AND SIGNALING	Signal transduction mechanisms	Signal transduction histidine kinase	3734	3839	3462	3352	3690	3335	3957	4099	3831	3753	3452	3960	3748	3751	3862	3718	3455	3714	3783	3742	3572	3775	3481	3571	3554	3717	3795	3522	3833	3586	4023	3449	4130	3969	3876	3863	3348	4013	3859	3997	3701	3878	3756	4112	3804	3849	3837
CELLULAR PROCESSES AND SIGNALING	Signal transduction mechanisms	Signal transduction histidine kinase involved in nitrogen fixation and metabolism regulation	156	160	207	183	146	183	230	153	213	171	177	218	171	183	157	198	216	176	155	167	200	179	184	194	162	210	167	148	193	165	161	211	176	159	192	192	174	193	131	165	184	193	154	184	146	211	110
CELLULAR PROCESSES AND SIGNALING	Signal transduction mechanisms	Tryptophan-rich sensory protein (mitochondrial benzodiazepine receptor homolog)	67	107	43	76	53	62	72	85	53	75	37	50	60	41	73	67	55	38	46	61	78	56	84	98	58	56	54	50	66	39	38	60	81	61	45	59	63	47	77	42	47	56	61	71	47	80	92
INFORMATION STORAGE AND PROCESSING	Replication, recombination and repair	3-methyladenine DNA glycosylase	70	55	67	78	78	65	59	69	91	74	74	89	90	113	102	76	79	104	46	76	61	64	71	62	60	85	66	63	122	49	63	76	60	55	53	105	43	68	78	53	77	76	76	69	68	63	99
INFORMATION STORAGE AND PROCESSING	Replication, recombination and repair	A/G-specific DNA glycosylase	125	124	104	189	118	140	184	155	128	170	178	123	191	166	132	160	143	161	125	163	151	105	141	133	159	120	135	111	200	185	139	165	169	112	108	116	154	127	141	119	171	158	127	117	159	140	104
INFORMATION STORAGE AND PROCESSING	Replication, recombination and repair	Antirestriction protein	214	153	132	148	142	135	149	187	181	158	169	193	152	190	180	153	158	212	172	146	178	176	160	158	153	137	169	192	158	216	214	164	173	155	206	161	191	187	166	201	144	168	156	194	145	170	222
INFORMATION STORAGE AND PROCESSING	Replication, recombination and repair	ATP-dependent exoDNAse (exonuclease V), alpha subunit - helicase superfamily I member	191	218	235	223	201	208	196	129	152	142	160	187	191	173	212	199	159	178	197	146	173	193	189	144	201	205	158	157	189	172	256	155	182	189	161	154	227	226	172	219	195	175	174	165	236	173	209
INFORMATION STORAGE AND PROCESSING	Replication, recombination and repair	ATPase involved in DNA repair	357	462	383	404	407	402	457	379	466	324	375	474	412	408	381	334	334	393	367	349	458	395	413	396	410	401	436	450	466	438	358	395	343	403	338	444	451	453	364	410	467	397	362	407	437	379	418
INFORMATION STORAGE AND PROCESSING	Replication, recombination and repair	ATPase involved in DNA replication initiation	42818	42169	42915	43202	42516	42679	42514	41297	40938	42531	42750	41600	41648	42895	42390	42043	42432	42109	42661	43777	42658	42779	41816	40513	42986	41925	42213	42523	43038	42880	42004	42071	43203	42346	42193	41920	43058	42455	42379	42616	42914	43693	43063	43418	43265	43149	43076
INFORMATION STORAGE AND PROCESSING	Replication, recombination and repair	Bacterial nucleoid DNA-binding protein	121	105	140	113	107	112	87	79	45	104	81	38	136	122	114	118	71	118	93	136	102	63	43	119	40	113	112	73	127	80	98	89	104	109	131	109	126	118	153	113	125	84	150	110	116	162	116
INFORMATION STORAGE AND PROCESSING	Replication, recombination and repair	DNA or RNA helicases of superfamily II	666	619	658	720	659	738	681	651	744	749	626	757	596	716	674	684	714	651	629	642	698	639	814	607	665	610	695	641	613	712	614	638	776	784	729	730	802	651	681	664	639	708	705	752	672	679	610
INFORMATION STORAGE AND PROCESSING	Replication, recombination and repair	DNA polymerase III, alpha subunit	509	485	505	472	507	475	516	497	524	470	488	420	453	432	468	528	464	538	491	531	501	482	488	563	541	434	546	506	513	486	506	491	490	487	506	468	545	541	492	543	464	444	504	517	579	486	483
INFORMATION STORAGE AND PROCESSING	Replication, recombination and repair	DNA primase	128	148	102	115	121	141	108	95	119	147	143	134	138	111	145	126	161	118	131	147	146	113	143	148	137	157	120	105	91	128	97	100	97	140	135	137	124	129	127	152	130	126	165	105	103	153	121
INFORMATION STORAGE AND PROCESSING	Replication, recombination and repair	DNA repair exonuclease	139	171	171	174	117	148	154	207	178	161	147	162	152	176	144	194	147	155	159	154	139	110	166	157	207	125	129	169	143	167	154	218	146	165	124	94	177	184	184	174	133	110	178	111	150	158	154
INFORMATION STORAGE AND PROCESSING	Replication, recombination and repair	DNA repair proteins	239	218	221	192	210	220	221	179	214	195	214	252	193	216	208	222	241	188	196	207	202	175	222	211	245	206	194	193	191	187	180	253	229	222	231	246	169	238	192	207	211	253	155	241	186	237	214
INFORMATION STORAGE AND PROCESSING	Replication, recombination and repair	DNA replication protein	113	110	141	109	79	87	158	131	121	109	87	132	118	113	127	103	102	136	107	98	124	96	112	151	132	107	136	125	132	98	130	85	138	117	82	96	86	97	82	102	101	112	114	90	82	88	110
INFORMATION STORAGE AND PROCESSING	Replication, recombination and repair	DNA uptake protein and related DNA-binding proteins	94	105	130	113	107	115	133	123	60	117	140	128	137	114	119	124	121	154	156	82	126	137	108	103	135	103	118	132	142	87	100	110	88	113	141	148	123	111	83	158	127	113	138	133	142	193	95
INFORMATION STORAGE AND PROCESSING	Replication, recombination and repair	Excinuclease ATPase subunit	571	777	599	659	639	697	656	619	792	704	704	670	693	703	710	733	640	708	684	680	814	630	673	617	732	632	710	677	649	626	586	653	667	670	712	763	670	729	613	660	727	636	764	688	670	565	685
INFORMATION STORAGE AND PROCESSING	Replication, recombination and repair	Exonuclease VII, large subunit	245	226	224	231	238	191	268	300	228	223	227	229	208	200	226	269	228	246	286	257	223	268	253	190	220	234	273	287	265	275	278	307	249	267	239	257	245	218	298	234	243	219	256	268	198	208	262
INFORMATION STORAGE AND PROCESSING	Replication, recombination and repair	Holliday junction resolvasome, helicase subunit	148	187	116	124	108	134	135	161	160	128	97	150	156	143	149	127	164	127	100	126	132	146	169	147	94	145	126	144	115	127	167	140	85	144	117	141	129	151	179	144	129	167	190	118	122	167	123
INFORMATION STORAGE AND PROCESSING	Replication, recombination and repair	Integrase	324	397	195	334	303	458	419	338	366	364	385	472	309	356	248	473	388	447	377	365	339	430	383	385	378	377	373	406	334	339	240	318	422	359	407	454	443	457	422	220	334	379	341	443	365	412	311
INFORMATION STORAGE AND PROCESSING	Replication, recombination and repair	Mg-dependent DNase	104	125	60	59	100	81	87	71	78	110	83	75	79	87	65	79	92	84	70	69	116	81	96	87	93	109	56	87	95	111	100	83	74	84	85	66	72	84	111	86	102	109	80	111	100	98	63
INFORMATION STORAGE AND PROCESSING	Replication, recombination and repair	Mismatch repair ATPase (MutS family)	270	260	205	272	263	221	219	244	242	227	262	243	308	262	300	264	245	219	202	213	292	268	189	260	307	225	291	189	320	189	256	257	234	233	261	254	225	231	207	230	231	221	257	248	195	222	256
INFORMATION STORAGE AND PROCESSING	Replication, recombination and repair	NTP pyrophosphohydrolases including oxidative damage repair enzymes	453	406	409	417	424	427	397	407	450	441	442	454	430	434	461	430	510	509	469	441	496	476	492	398	400	426	476	402	453	545	468	439	443	421	492	466	522	492	472	447	453	393	442	446	505	422	494
INFORMATION STORAGE AND PROCESSING	Replication, recombination and repair	Predicted endonuclease distantly related to archaeal Holliday junction resolvase	0	58	39	35	74	71	49	40	37	24	41	22	0	69	45	105	0	34	48	36	75	66	47	48	70	48	41	54	37	0	48	72	60	44	57	0	63	65	46	63	57	47	35	48	50	45	53
INFORMATION STORAGE AND PROCESSING	Replication, recombination and repair	Site-specific recombinases, DNA invertase Pin homologs	286	290	280	320	265	346	298	303	283	287	310	313	272	370	358	286	331	315	291	317	328	344	280	318	347	293	236	238	269	274	260	235	352	301	350	348	325	303	277	281	311	311	273	307	322	327	287
INFORMATION STORAGE AND PROCESSING	Replication, recombination and repair	Superfamily I DNA and RNA helicases and helicase subunits	267	0	199	243	197	306	265	307	194	216	0	257	270	207	312	262	274	224	257	263	291	209	261	0	0	218	250	274	258	221	240	239	231	273	284	241	0	226	212	207	233	276	232	276	177	201	252
INFORMATION STORAGE AND PROCESSING	Replication, recombination and repair	Superfamily II DNA helicase	619	477	505	552	557	571	564	569	574	543	675	573	547	605	569	517	623	497	556	469	590	565	585	535	570	586	575	583	634	632	588	564	604	595	680	563	652	524	541	580	547	648	538	485	500	619	490
INFORMATION STORAGE AND PROCESSING	Replication, recombination and repair	Topoisomerase IA	271	183	266	241	184	228	232	247	232	263	249	219	208	209	247	271	263	236	235	196	269	186	245	271	214	263	249	226	199	313	291	208	200	240	206	239	338	274	219	240	185	230	257	280	235	215	288
INFORMATION STORAGE AND PROCESSING	Replication, recombination and repair	Transposase	7228	6568	6579	6585	6807	6566	6742	6863	6123	6827	6576	6829	6869	6483	6803	6570	6698	6549	6839	6411	6726	6704	7251	6686	7185	6603	6497	6551	6548	6908	6765	6781	6782	6058	7116	6533	6972	6744	6312	5981	6880	6843	6779	6813	6674	7042	6881
INFORMATION STORAGE AND PROCESSING	Replication, recombination and repair	Transposase and inactivated derivatives	1989	1684	1643	1561	1849	1817	1691	1811	1828	1742	1855	1869	1807	1825	1813	1684	1756	1866	1729	1650	1682	1740	1830	1605	1896	1871	1850	1909	1764	1794	1714	1874	1845	1775	1984	1905	1783	1508	1482	1676	1906	1881	1778	1909	1913	1715	1733
INFORMATION STORAGE AND PROCESSING	Replication, recombination and repair	Type IIA topoisomerase (DNA gyrase/topo II, topoisomerase IV), A subunit	1153	1173	1085	1166	1207	1187	1093	1087	1158	1239	1188	1259	1153	1137	1175	1121	1097	1036	1250	1171	1117	1070	1271	1216	1219	1113	1151	1026	1113	1161	1151	1106	1168	1064	1167	1209	1214	1074	1132	1076	1137	1190	1226	1322	1193	1097	1118
INFORMATION STORAGE AND PROCESSING	Replication, recombination and repair	Type IIA topoisomerase (DNA gyrase/topo II, topoisomerase IV), B subunit	276	283	257	194	229	224	239	249	292	289	249	270	263	220	238	226	288	210	242	236	228	233	274	226	224	233	200	256	282	226	282	243	237	243	255	278	263	254	215	277	258	240	246	238	254	214	263
INFORMATION STORAGE AND PROCESSING	Transcription	AraC-type DNA-binding domain-containing proteins	1283	1448	1306	1404	1553	1423	1318	1281	1395	1353	1475	1247	1494	1475	1492	1327	1355	1209	1520	1305	1311	1396	1502	1397	1488	1367	1533	1381	1406	1482	1230	1496	1558	1440	1439	1509	1398	1315	1409	1341	1350	1485	1503	1430	1467	1442	1474
INFORMATION STORAGE AND PROCESSING	Transcription	DNA or RNA helicases of superfamily II	666	619	658	720	659	738	681	651	744	749	626	757	596	716	674	684	714	651	629	642	698	639	814	607	665	610	695	641	613	712	614	638	776	784	729	730	802	651	681	664	639	708	705	752	672	679	610
INFORMATION STORAGE AND PROCESSING	Transcription	DNA-directed RNA polymerase specialized sigma subunit, sigma24 homolog	1159	1111	1167	1024	1134	1127	1095	1136	1130	1234	1157	1146	1076	1187	1264	1131	1044	1142	1141	1305	1271	1054	1058	1067	1175	1233	1065	1153	1176	1135	1185	1181	1276	1214	1109	1148	1131	984	1127	1071	1088	1013	1237	1190	1076	1093	1083
INFORMATION STORAGE AND PROCESSING	Transcription	DNA-directed RNA polymerase, beta subunit/140 kD subunit	519	520	483	442	449	508	571	472	544	434	477	521	479	510	527	0	0	0	0	464	500	492	595	598	573	466	503	432	592	536	541	541	482	457	503	529	464	462	0	492	528	544	505	551	445	530	536
INFORMATION STORAGE AND PROCESSING	Transcription	Guanosine polyphosphate pyrophosphohydrolases/synthetases	264	0	251	286	271	313	270	331	0	271	341	343	312	267	279	292	250	0	329	295	290	281	341	274	273	350	272	299	217	244	264	352	0	317	300	286	316	0	289	330	290	268	269	277	302	282	301
INFORMATION STORAGE AND PROCESSING	Transcription	Helix-Turn-Helix XRE-family like proteins	34	31	17	18	31	36	47	23	23	17	38	33	31	37	16	9	22	41	25	41	25	24	9	26	12	28	24	14	14	26	17	38	16	36	27	37	16	29	35	26	21	33	14	28	30	15	36
INFORMATION STORAGE AND PROCESSING	Transcription	Predicted transcriptional regulator containing an HTH domain and an uncharacterized domain shared with the mammalian protein Schlafen	416	439	430	534	418	374	458	389	425	471	399	435	514	407	390	401	394	333	394	447	425	481	457	342	451	414	412	402	422	399	417	407	472	415	410	404	451	323	424	472	470	403	381	449	495	504	440
INFORMATION STORAGE AND PROCESSING	Transcription	Predicted transcriptional regulators	613	615	573	516	589	524	547	580	597	499	571	579	547	505	584	520	501	381	676	321	327	619	650	337	587	492	587	554	550	553	555	543	525	626	642	599	563	577	392	555	636	594	566	535	636	620	590
INFORMATION STORAGE AND PROCESSING	Transcription	Putative transcriptional regulator, homolog of Bvg accessory factor	116	117	106	84	130	86	124	88	73	71	113	94	110	78	119	95	96	106	107	84	100	86	55	94	85	85	96	76	82	81	132	112	83	105	92	72	97	57	92	94	71	88	100	85	118	74	98
INFORMATION STORAGE AND PROCESSING	Transcription	Response regulator containing a CheY-like receiver domain and an HTH DNA-binding domain	250	283	227	278	291	249	290	325	212	211	263	220	239	242	218	251	253	262	219	256	260	210	257	201	259	273	241	264	305	223	263	203	259	231	240	225	162	222	258	247	228	250	220	285	235	249	321
INFORMATION STORAGE AND PROCESSING	Transcription	Response regulators consisting of a CheY-like receiver domain and a winged-helix DNA-binding domain	934	796	893	901	943	854	900	853	880	928	1000	889	887	924	824	942	870	841	900	963	923	920	928	963	885	878	1028	1068	884	801	946	852	960	915	789	766	893	885	910	1029	861	850	985	979	875	950	940
INFORMATION STORAGE AND PROCESSING	Transcription	Sigma factor	80	65	60	97	65	60	53	65	87	90	65	71	44	54	48	24	74	81	59	42	62	61	90	43	63	52	65	90	56	69	40	74	80	63	90	89	53	33	71	73	76	100	69	74	67	53	54
INFORMATION STORAGE AND PROCESSING	Transcription	Transcription elongation factor	188	211	278	208	247	305	267	254	286	247	254	239	254	198	182	229	216	243	279	273	52	64	230	277	191	224	279	260	214	208	73	71	271	244	211	232	207	264	59	253	236	263	233	173	180	162	264
INFORMATION STORAGE AND PROCESSING	Transcription	Transcription termination factor	232	373	195	301	237	242	329	291	308	261	272	268	260	307	334	265	275	300	208	244	225	204	275	287	257	244	277	245	286	223	281	299	280	257	360	308	216	317	223	258	346	322	249	277	275	282	303
INFORMATION STORAGE AND PROCESSING	Transcription	Transcriptional accessory protein	249	306	268	255	257	274	365	307	291	290	315	0	287	269	273	282	295	254	293	308	0	321	326	284	326	294	286	284	320	244	333	268	219	335	287	0	330	0	199	0	338	270	302	274	283	259	294
INFORMATION STORAGE AND PROCESSING	Transcription	Transcriptional regulator protein	458	461	406	375	269	449	366	416	388	267	479	318	220	380	336	374	398	408	374	412	458	397	362	385	392	429	401	352	380	225	394	426	379	466	247	427	397	403	440	446	336	472	359	487	495	438	365
INFORMATION STORAGE AND PROCESSING	Transcription	Transcriptional regulators	194	219	192	229	223	159	228	231	201	202	158	163	197	194	185	196	163	170	257	220	156	189	220	219	219	141	160	148	158	208	218	149	201	195	221	166	210	210	168	243	171	145	192	219	193	171	165
INFORMATION STORAGE AND PROCESSING	Transcription	Transcriptional regulators of sugar metabolism	385	377	351	400	342	407	355	283	396	388	357	349	337	367	390	379	378	363	245	293	390	410	368	369	396	332	290	354	386	309	354	430	408	307	348	339	312	298	392	350	336	378	328	290	402	313	314
INFORMATION STORAGE AND PROCESSING	Translation, ribosomal structure and biogenesis	2-methylthioadenine synthetase	133	154	247	225	171	203	177	216	157	158	200	193	178	234	184	212	180	155	140	210	137	211	215	156	166	176	166	157	232	198	169	172	190	178	159	189	184	198	159	174	136	175	162	178	169	235	181
INFORMATION STORAGE AND PROCESSING	Translation, ribosomal structure and biogenesis	Dimethyladenosine transferase (rRNA methylation)	149	113	122	111	124	96	95	136	102	110	123	107	119	124	123	102	74	131	146	118	137	135	112	107	123	101	85	104	118	88	159	82	142	124	89	133	139	86	109	92	131	91	119	95	102	119	94
INFORMATION STORAGE AND PROCESSING	Translation, ribosomal structure and biogenesis	Glutamyl- and glutaminyl-tRNA synthetases	170	171	179	140	151	182	204	195	167	206	180	239	218	196	159	176	196	211	205	275	228	161	282	184	234	199	295	225	184	176	150	225	196	199	194	175	160	199	225	243	210	188	205	195	163	179	210
INFORMATION STORAGE AND PROCESSING	Translation, ribosomal structure and biogenesis	L-asparaginase/archaeal Glu-tRNAGln amidotransferase subunit D	152	97	131	118	150	0	0	127	170	171	158	141	155	116	93	133	128	123	147	136	0	114	149	190	139	119	187	155	0	124	134	121	141	141	122	116	181	153	175	0	148	177	140	134	135	82	114
INFORMATION STORAGE AND PROCESSING	Translation, ribosomal structure and biogenesis	Leucyl-tRNA synthetase	363	397	405	433	393	369	407	331	450	358	336	399	500	445	344	413	278	431	323	440	407	387	445	336	451	431	352	361	375	368	389	346	389	332	333	391	367	414	465	310	329	303	369	341	397	359	316
INFORMATION STORAGE AND PROCESSING	Translation, ribosomal structure and biogenesis	Methionyl-tRNA synthetase	0	233	274	315	235	223	233	228	236	251	259	0	284	0	248	262	281	260	269	270	230	251	299	0	342	239	248	265	259	280	277	249	280	319	296	239	284	0	214	273	279	247	245	288	244	272	263
INFORMATION STORAGE AND PROCESSING	Translation, ribosomal structure and biogenesis	Peptidyl-tRNA hydrolase	57	131	39	67	91	78	55	56	87	65	110	60	77	78	60	76	48	66	65	86	78	80	51	85	60	76	72	50	47	64	67	49	51	50	79	62	87	98	56	66	64	32	50	98	143	120	63
INFORMATION STORAGE AND PROCESSING	Translation, ribosomal structure and biogenesis	Phenylalanyl-tRNA synthetase alpha subunit	128	134	141	126	202	158	165	139	107	142	120	122	138	156	179	166	161	146	143	152	126	108	145	122	135	113	109	123	179	171	133	136	162	168	150	92	157	135	128	136	151	125	153	99	151	153	121
INFORMATION STORAGE AND PROCESSING	Translation, ribosomal structure and biogenesis	Predicted regulatory domain of prephenate dehydrogenase	86	138	110	119	102	128	91	121	78	114	116	82	124	115	115	93	109	118	103	111	84	102	95	88	102	115	69	108	145	124	103	111	97	96	125	117	145	104	112	93	106	97	81	61	78	90	122
INFORMATION STORAGE AND PROCESSING	Translation, ribosomal structure and biogenesis	Predicted tRNA(5-methylaminomethyl-2-thiouridylate) methyltransferase, contains the PP-loop ATPase domain	140	164	105	140	143	139	122	138	113	98	171	116	107	120	138	133	140	137	146	151	159	164	107	145	148	149	142	138	132	162	180	177	131	139	130	176	107	140	120	156	147	145	131	137	92	195	113
INFORMATION STORAGE AND PROCESSING	Translation, ribosomal structure and biogenesis	Prolyl-tRNA synthetase	228	201	222	198	195	220	256	199	168	150	184	158	189	236	226	209	171	192	232	199	235	168	193	207	195	213	180	148	224	177	281	167	202	227	251	193	214	234	233	251	231	201	215	204	218	208	230
INFORMATION STORAGE AND PROCESSING	Translation, ribosomal structure and biogenesis	Protein chain release factor B	153	138	106	157	141	159	159	137	129	120	185	172	170	158	133	150	161	143	132	143	112	145	173	213	163	107	192	166	145	136	122	138	186	129	133	164	118	180	120	169	131	166	138	198	118	175	158
INFORMATION STORAGE AND PROCESSING	Translation, ribosomal structure and biogenesis	Pseudouridylate synthases, 23S RNA-specific	712	733	733	748	740	676	694	684	739	875	657	740	836	740	723	639	778	809	596	782	796	771	660	653	696	716	639	676	699	574	757	723	648	723	698	747	643	711	751	809	684	735	711	741	727	756	662
INFORMATION STORAGE AND PROCESSING	Translation, ribosomal structure and biogenesis	Queuine/archaeosine tRNA-ribosyltransferase	190	110	174	157	173	128	151	135	163	118	118	150	170	142	116	120	156	116	107	143	195	154	146	175	185	142	207	116	117	136	196	164	147	130	137	113	153	171	170	194	140	159	156	164	147	216	149
INFORMATION STORAGE AND PROCESSING	Translation, ribosomal structure and biogenesis	Ribosomal protein L14	41	47	50	50	54	39	62	68	46	33	68	40	39	39	74	70	59	48	21	43	38	17	32	48	53	36	67	55	33	35	65	49	57	50	38	44	41	25	44	64	45	43	66	49	69	71	36
INFORMATION STORAGE AND PROCESSING	Translation, ribosomal structure and biogenesis	Ribosomal protein L21	46	30	35	42	43	22	26	25	54	29	55	33	33	36	25	52	25	48	59	50	54	65	34	36	20	48	33	29	39	45	21	31	36	39	67	37	60	56	53	39	37	28	68	48	40	33	27
INFORMATION STORAGE AND PROCESSING	Translation, ribosomal structure and biogenesis	Ribosomal protein L28	37	27	23	29	18	49	52	49	13	15	43	24	40	36	0	22	40	31	0	45	0	42	41	0	41	35	25	25	21	22	26	37	42	32	22	40	0	40	26	33	25	41	39	39	30	44	33
INFORMATION STORAGE AND PROCESSING	Translation, ribosomal structure and biogenesis	Ribosomal protein L5	97	72	101	52	67	69	75	53	78	74	93	92	42	96	65	84	63	36	78	95	82	86	61	100	80	89	115	65	78	68	72	68	96	112	72	79	59	64	49	106	85	55	76	68	89	54	43
INFORMATION STORAGE AND PROCESSING	Translation, ribosomal structure and biogenesis	Ribosomal protein S11	69	66	48	56	60	48	52	68	66	22	61	58	43	47	53	41	43	62	44	57	69	45	70	50	61	47	43	74	63	25	51	36	66	60	59	43	50	51	57	65	56	43	79	43	55	65	55
INFORMATION STORAGE AND PROCESSING	Translation, ribosomal structure and biogenesis	Ribosomal protein S12	58	59	38	98	47	47	68	59	22	74	41	57	48	61	57	49	52	59	51	65	41	76	51	49	56	79	82	40	47	65	45	49	60	123	60	79	49	52	45	60	68	39	67	67	41	69	92
INFORMATION STORAGE AND PROCESSING	Translation, ribosomal structure and biogenesis	Ribosomal protein S13	59	33	60	40	74	78	43	48	67	38	64	34	65	35	60	35	63	70	45	57	39	46	48	50	44	66	56	52	61	60	69	80	68	29	46	57	54	74	38	49	33	51	37	50	53	64	65
INFORMATION STORAGE AND PROCESSING	Translation, ribosomal structure and biogenesis	Ribosomal protein S14	44	38	0	76	27	41	0	57	43	27	20	59	28	0	24	41	28	39	40	33	37	40	23	27	49	43	44	35	30	28	0	26	53	70	25	55	51	29	50	0	31	47	21	32	47	27	50
INFORMATION STORAGE AND PROCESSING	Translation, ribosomal structure and biogenesis	Ribosomal protein S15P/S13E	29	37	34	53	29	42	31	45	0	0	36	0	55	53	42	42	22	45	29	48	26	37	38	48	22	48	31	47	46	33	38	30	0	35	70	37	0	41	38	38	42	32	28	30	23	19	43
INFORMATION STORAGE AND PROCESSING	Translation, ribosomal structure and biogenesis	Ribosomal protein S17	38	28	43	34	29	35	31	15	42	24	37	29	42	24	19	28	39	26	53	41	30	39	20	30	48	23	24	38	45	46	24	33	46	17	14	17	43	35	40	28	32	32	47	84	17	22	20
INFORMATION STORAGE AND PROCESSING	Translation, ribosomal structure and biogenesis	Ribosomal protein S18	4165	4151	4193	3919	4178	4155	4258	4105	3739	4396	4243	4215	3695	4146	4285	4331	4171	4073	4331	4268	4283	4395	3678	4064	3947	4411	4054	4130	4115	4141	3834	4131	4145	3994	3966	4066	4260	4205	4419	3985	4055	4310	4209	4348	4066	4213	4300
INFORMATION STORAGE AND PROCESSING	Translation, ribosomal structure and biogenesis	Ribosomal protein S3	145	83	117	72	66	118	105	114	89	102	78	129	82	79	94	81	93	70	105	124	85	88	88	78	108	103	109	141	70	77	97	92	93	69	81	63	89	86	130	117	125	70	109	93	60	104	111
INFORMATION STORAGE AND PROCESSING	Translation, ribosomal structure and biogenesis	Ribosomal protein S8	37	38	45	42	56	50	46	47	72	54	60	50	62	44	68	51	95	65	44	69	53	37	39	71	34	50	80	73	62	63	46	68	39	70	63	67	57	31	73	36	79	80	78	57	46	42	37
INFORMATION STORAGE AND PROCESSING	Translation, ribosomal structure and biogenesis	Translation initiation factor 2 (IF-2	439	328	481	360	337	478	447	404	420	350	398	407	372	333	401	429	387	440	405	417	376	380	354	405	396	322	387	353	348	311	447	381	438	378	347	357	507	365	391	396	354	375	407	372	373	400	338
INFORMATION STORAGE AND PROCESSING	Translation, ribosomal structure and biogenesis	tRNA delta(2)-isopentenylpyrophosphate transferase	112	133	149	105	137	122	133	114	158	149	129	123	106	110	104	139	134	167	109	132	122	132	121	124	153	115	137	134	105	120	104	76	76	148	144	102	121	200	152	133	180	127	128	109	123	73	121
METABOLISM	Amino acid transport and metabolism	3-dehydroquinate dehydratase II	38	41	56	59	29	30	51	53	53	25	47	27	58	67	65	47	55	76	52	63	40	87	46	36	59	63	44	85	60	56	82	45	60	44	51	94	34	52	46	53	44	50	67	44	55	70	63
METABOLISM	Amino acid transport and metabolism	5,10-methylenetetrahydrofolate reductase	82	135	139	164	138	124	119	125	129	132	135	119	115	130	106	125	124	132	150	108	133	116	121	145	118	147	107	113	98	108	106	139	131	111	134	117	98	113	119	126	125	161	153	117	91	110	141
METABOLISM	Amino acid transport and metabolism	ABC-type polar amino acid transport system, ATPase component	82	102	65	76	0	0	59	93	114	79	84	87	107	101	0	91	80	88	76	94	86	80	62	93	67	79	52	0	106	127	68	91	89	61	113	108	104	78	0	83	99	86	120	86	99	100	115
METABOLISM	Amino acid transport and metabolism	ABC-type proline/glycine betaine transport systems, periplasmic components	110	148	104	95	93	88	85	91	100	115	88	116	104	99	85	143	135	86	127	86	127	91	97	109	96	117	118	121	100	54	150	128	112	100	131	123	83	90	137	116	103	145	94	110	170	115	101
METABOLISM	Amino acid transport and metabolism	Amino acid transporters	171	158	224	191	154	160	194	176	168	176	205	192	196	265	170	192	210	210	193	272	233	218	210	181	197	173	154	222	188	233	181	250	165	202	202	196	185	229	265	200	188	169	196	208	201	220	241
METABOLISM	Amino acid transport and metabolism	Anthranilate/para-aminobenzoate synthases component I	145	138	147	126	141	130	108	163	136	114	119	123	122	109	179	132	133	176	119	110	178	129	108	124	122	123	104	125	112	176	136	104	117	156	109	130	144	124	117	130	111	134	126	120	127	133	92
METABOLISM	Amino acid transport and metabolism	Arginine decarboxylase (spermidine biosynthesis)	246	218	202	220	237	225	244	278	272	207	217	279	249	203	214	229	271	235	268	261	233	314	232	232	263	284	193	206	213	264	297	212	185	268	230	222	258	231	179	277	262	232	255	265	268	227	214
METABOLISM	Amino acid transport and metabolism	Asparaginase	306	278	286	323	286	296	287	292	256	296	332	164	264	321	333	299	243	187	251	323	256	154	245	284	358	283	328	362	320	303	146	316	369	287	225	243	282	165	199	284	256	297	273	282	299	315	312
METABOLISM	Amino acid transport and metabolism	Aspartate/tyrosine/aromatic aminotransferase	254	216	242	266	196	198	224	198	182	235	196	243	224	198	249	199	246	227	231	182	228	224	210	233	199	271	172	207	195	264	212	239	218	208	165	157	241	207	216	191	224	198	221	293	208	189	217
METABOLISM	Amino acid transport and metabolism	Aspartokinases	490	458	483	476	599	199	466	437	220	505	398	538	479	579	429	505	539	474	466	571	558	539	522	409	518	511	457	554	524	464	441	636	580	146	552	509	481	526	187	196	485	503	497	529	510	583	540
METABOLISM	Amino acid transport and metabolism	Bifunctional PLP-dependent enzyme with beta-cystathionase and maltose regulon repressor activities	155	112	134	141	169	0	189	0	172	165	181	162	149	162	139	135	0	195	140	87	159	164	190	121	166	174	155	158	172	175	0	152	0	126	98	185	191	117	159	181	198	140	139	186	155	153	102
METABOLISM	Amino acid transport and metabolism	Branched-chain amino acid aminotransferase/4-amino-4-deoxychorismate lyase	203	126	103	246	185	161	233	171	179	191	179	146	147	177	158	167	156	167	161	106	203	165	105	105	169	166	146	168	183	183	178	165	224	150	265	199	194	190	131	147	210	173	205	185	171	231	144
METABOLISM	Amino acid transport and metabolism	Carbamoylphosphate synthase large subunit (split gene in MJ)	1320	1292	1339	1342	1378	1371	1387	1389	1112	1488	1260	1344	1328	1454	1321	1181	1394	1391	1304	1333	1411	1487	1264	1320	1407	1073	1346	1307	1372	1446	1417	1268	1388	1277	1485	1247	1280	1488	1217	1333	1368	1418	1285	1324	1390	1431	1423
METABOLISM	Amino acid transport and metabolism	Carbamoylphosphate synthase small subunit	109	130	173	152	152	145	91	153	155	109	187	113	129	124	141	131	159	165	159	164	155	135	161	156	159	116	173	156	133	158	177	165	127	187	137	136	147	133	125	149	106	150	137	104	133	124	154
METABOLISM	Amino acid transport and metabolism	Chorismate synthase	120	154	193	110	108	181	139	110	143	145	135	126	165	182	175	153	114	128	118	178	140	134	117	170	151	155	150	132	150	150	151	136	163	221	113	112	165	164	141	117	144	148	135	162	115	132	170
METABOLISM	Amino acid transport and metabolism	Dihydroxyacid dehydratase/phosphogluconate dehydratase	269	216	210	252	213	226	217	236	287	190	227	246	202	224	263	233	210	0	275	0	0	241	276	0	260	234	246	229	237	220	281	216	242	261	240	232	202	234	0	212	268	206	230	176	245	231	203
METABOLISM	Amino acid transport and metabolism	Dipeptidyl aminopeptidases/acylaminoacyl-peptidases	282	386	368	366	425	344	296	281	292	336	284	265	335	405	301	308	349	288	263	319	389	388	326	312	349	287	318	327	331	354	372	365	256	275	271	408	319	289	358	350	262	291	291	349	282	355	322
METABOLISM	Amino acid transport and metabolism	Glutaminase	169	141	132	109	120	153	154	141	124	121	118	141	93	136	146	147	128	140	139	178	99	155	100	163	133	153	99	146	136	157	105	195	159	127	124	104	116	125	141	100	159	101	97	125	133	105	131
METABOLISM	Amino acid transport and metabolism	Histidine ammonia-lyase	240	157	232	192	204	238	237	199	230	185	208	264	167	233	246	212	208	198	189	227	237	191	228	223	249	225	245	242	205	225	199	186	228	254	215	205	193	165	192	167	208	172	245	186	166	242	171
METABOLISM	Amino acid transport and metabolism	Histidinol-phosphate/aromatic aminotransferase and cobyric acid decarboxylase	116	207	121	112	107	141	113	121	110	112	131	165	135	151	147	179	127	167	134	185	142	144	132	130	160	121	167	132	142	150	166	153	121	107	117	136	185	145	112	116	110	156	143	122	107	118	149
METABOLISM	Amino acid transport and metabolism	Imidazoleglycerol-phosphate synthase	115	115	115	88	89	106	85	130	117	85	86	110	123	78	93	119	92	91	83	114	79	128	93	112	107	120	89	106	87	100	108	105	95	108	69	89	87	112	125	131	100	87	106	92	72	117	110
METABOLISM	Amino acid transport and metabolism	Indole-3-glycerol phosphate synthase	114	85	113	85	125	100	97	103	106	101	117	84	97	102	89	125	71	109	88	101	83	90	124	122	113	92	76	125	111	78	109	131	98	130	122	127	131	119	79	79	136	104	90	96	122	96	102
METABOLISM	Amino acid transport and metabolism	Isopropylmalate/homocitrate/citramalate synthases	182	200	217	205	0	235	0	221	199	203	228	176	0	221	190	198	274	178	0	269	166	204	220	242	226	210	191	204	206	0	233	145	219	177	179	198	203	197	219	164	201	199	214	236	158	257	224
METABOLISM	Amino acid transport and metabolism	L-asparaginase/archaeal Glu-tRNAGln amidotransferase subunit D	152	97	131	118	150	0	0	127	170	171	158	141	155	116	93	133	128	123	147	136	0	114	149	190	139	119	187	155	0	124	134	121	141	141	122	116	181	153	175	0	148	177	140	134	135	82	114
METABOLISM	Amino acid transport and metabolism	Lysine exporter protein LysE/YggA	383	511	390	482	478	424	357	468	462	416	476	439	496	476	547	412	414	447	384	459	485	462	387	486	550	419	504	487	542	335	516	479	400	438	398	477	454	337	442	497	432	391	488	513	387	480	485
METABOLISM	Amino acid transport and metabolism	Lysophospholipase L1 and related esterases	377	450	359	314	326	348	348	375	369	349	394	375	449	446	425	409	402	362	415	472	401	422	392	318	463	379	404	373	402	444	358	336	366	424	319	368	463	365	372	391	354	455	348	332	352	363	403
METABOLISM	Amino acid transport and metabolism	Methionine synthase I, cobalamin-binding domain	480	501	457	462	474	405	487	524	495	537	457	533	532	429	437	424	620	583	402	424	455	500	519	506	515	521	484	533	503	458	446	539	556	513	454	513	518	441	445	436	493	456	472	454	511	526	541
METABOLISM	Amino acid transport and metabolism	O-acetylhomoserine sulfhydrylase	170	173	138	181	194	165	163	180	181	165	169	184	170	154	153	163	190	178	160	210	236	141	152	178	141	189	189	124	135	170	140	162	151	118	189	130	170	167	178	170	159	183	146	169	149	194	126
METABOLISM	Amino acid transport and metabolism	Ornithine/acetylornithine aminotransferase	137	146	124	131	208	150	174	133	129	134	146	125	156	204	133	153	160	162	181	111	90	189	150	157	170	155	116	174	165	130	134	174	152	141	101	104	148	136	130	133	165	170	130	133	204	127	93
METABOLISM	Amino acid transport and metabolism	Permeases of the drug/metabolite transporter (DMT) superfamily	229	285	224	281	274	253	229	299	272	294	211	273	238	253	253	293	268	250	120	303	115	164	300	232	279	330	115	231	330	263	288	234	209	280	280	140	250	314	303	244	272	225	232	208	269	258	283
METABOLISM	Amino acid transport and metabolism	Permeases of the major facilitator superfamily	337	349	320	361	310	372	311	436	458	369	419	380	414	325	409	338	356	360	427	308	337	407	263	347	372	365	335	360	319	367	355	373	390	359	317	309	354	333	289	382	426	346	357	318	360	371	300
METABOLISM	Amino acid transport and metabolism	Phosphoribosyl-ATP pyrophosphohydrolase	43	106	105	64	109	67	67	102	98	81	75	87	81	73	49	87	76	98	74	121	102	60	62	89	48	130	82	59	86	62	92	51	83	86	110	63	68	104	117	93	117	105	51	117	61	88	73
METABOLISM	Amino acid transport and metabolism	Putative periplasmic protein kinase ArgK and related GTPases of G3E family	189	170	193	161	161	149	0	135	0	133	0	141	160	137	238	0	135	0	158	186	141	109	157	116	159	132	172	149	161	157	166	187	177	154	184	190	138	173	144	143	163	154	166	149	158	122	141
METABOLISM	Amino acid transport and metabolism	Pyrroline-5-carboxylate reductase	93	69	106	110	75	60	96	98	118	126	126	96	136	102	113	127	123	161	83	121	109	122	82	119	90	80	96	106	115	101	129	99	121	99	72	95	85	84	103	99	132	75	106	96	98	120	116
METABOLISM	Amino acid transport and metabolism	Serine acetyltransferase	87	138	143	116	153	149	110	118	160	106	104	120	120	138	108	110	124	143	101	91	145	147	100	105	150	140	101	93	98	117	131	92	110	150	135	80	127	129	159	127	118	140	102	111	118	103	112
METABOLISM	Amino acid transport and metabolism	Shikimate kinase	50	70	66	67	46	43	49	0	61	70	57	74	33	55	75	71	50	55	0	65	73	66	47	49	66	0	78	57	51	120	76	62	0	50	53	65	68	0	93	96	73	45	91	66	52	83	51
METABOLISM	Amino acid transport and metabolism	Spermidine/putrescine-binding periplasmic protein	169	226	173	169	160	138	0	188	177	143	144	196	181	186	182	177	172	196	162	174	204	159	0	183	0	171	222	0	164	191	176	130	187	160	220	122	151	0	193	164	187	155	145	184	100	250	188
METABOLISM	Amino acid transport and metabolism	Threonine dehydratase	163	135	174	134	144	170	170	139	144	170	188	185	172	153	100	157	198	158	256	147	162	148	178	174	182	169	175	125	231	108	164	171	170	204	184	227	166	165	138	182	228	107	157	118	117	202	137
METABOLISM	Amino acid transport and metabolism	Xaa-Pro aminopeptidase	327	127	313	374	326	362	319	350	373	332	161	354	328	355	333	370	304	306	409	329	376	171	390	282	334	388	322	355	393	302	286	359	324	284	433	164	346	336	326	156	356	408	303	279	299	348	324
METABOLISM	Amino acid transport and metabolism	Zn-dependent dipeptidase, microsomal dipeptidase homolog	218	219	260	235	263	253	263	221	195	255	218	215	184	232	226	207	303	264	265	244	217	245	240	209	215	271	217	212	242	222	214	177	205	220	186	235	263	221	227	242	217	266	186	161	253	247	214
METABOLISM	Amino acid transport and metabolism	Zn-dependent oligopeptidases	217	376	233	261	278	286	289	247	324	301	284	363	251	273	288	317	300	268	212	310	338	246	325	186	241	286	278	254	261	233	242	287	304	294	226	295	269	318	269	292	275	281	314	263	233	270	267
METABOLISM	Carbohydrate transport and metabolism	6-phosphofructokinase	109	363	406	112	400	368	376	370	331	355	405	384	366	347	392	388	312	387	329	385	147	302	345	315	352	333	351	315	353	347	385	386	117	310	340	143	351	297	315	340	348	378	353	315	369	442	406
METABOLISM	Carbohydrate transport and metabolism	6-phosphogluconolactonase/Glucosamine-6-phosphate isomerase/deaminase	115	93	127	125	124	100	84	108	101	109	132	150	76	66	120	96	99	84	155	89	93	94	101	97	99	125	111	101	82	81	147	138	95	95	154	103	102	138	98	103	130	111	126	98	111	108	110
METABOLISM	Carbohydrate transport and metabolism	ABC-type sugar transport system, periplasmic component	138	120	127	170	167	107	134	84	126	139	163	155	127	131	179	166	114	123	155	158	118	156	171	141	132	174	159	103	113	96	175	123	119	149	122	147	96	132	153	105	127	107	141	158	146	125	127
METABOLISM	Carbohydrate transport and metabolism	Alpha-amylase/alpha-mannosidase	196	199	162	215	174	215	171	225	162	231	198	229	160	212	151	132	190	216	153	173	190	192	190	166	173	181	247	232	186	154	128	228	183	190	157	227	253	191	138	200	233	163	174	222	233	154	202
METABOLISM	Carbohydrate transport and metabolism	Alpha-Galactosidase	0	187	193	231	221	232	0	250	139	198	237	262	216	237	188	201	243	207	216	248	215	234	228	0	0	217	216	240	149	200	234	240	184	219	0	254	213	186	222	225	184	197	239	222	233	176	209
METABOLISM	Carbohydrate transport and metabolism	Alpha-glucosidases, family 31 of glycosyl hydrolases	294	290	330	371	304	337	329	375	277	283	327	300	262	301	336	356	341	291	322	321	311	331	390	274	357	341	306	289	358	358	332	305	308	364	280	338	245	380	311	283	241	349	308	332	323	285	301
METABOLISM	Carbohydrate transport and metabolism	Alpha-L-fucosidase	168	179	150	213	220	230	168	163	228	171	208	196	201	167	210	209	197	207	161	183	185	179	193	187	180	197	171	153	185	223	186	180	171	240	169	196	206	125	242	179	224	189	172	182	135	234	229
METABOLISM	Carbohydrate transport and metabolism	Beta-galactosidase	1027	1059	1027	1095	983	1108	1006	1007	955	1046	1000	942	1122	939	1003	1070	1174	1080	985	980	1006	1045	1113	920	1010	1128	991	1097	1058	1063	1057	1034	1072	1139	984	982	1083	1051	992	927	1027	1053	1100	1028	1126	982	998
METABOLISM	Carbohydrate transport and metabolism	Beta-galactosidase, beta subunit	94	34	43	59	60	68	40	44	66	79	61	62	61	39	54	72	72	57	65	31	59	69	77	77	33	73	43	49	46	47	73	56	64	56	68	47	55	68	30	43	33	77	49	42	64	73	38
METABOLISM	Carbohydrate transport and metabolism	Beta-galactosidase/beta-glucuronidase	279	300	292	244	290	259	286	301	257	238	258	271	267	271	256	287	326	284	280	253	267	241	304	296	286	322	300	280	265	263	267	260	270	239	293	340	283	233	302	268	306	303	262	292	286	225	229
METABOLISM	Carbohydrate transport and metabolism	Beta-glucosidase-related glycosidases	1338	1420	1460	1595	1538	1389	1476	1434	1418	1507	1409	1401	1464	1349	1561	1458	1538	1507	1570	1463	1463	1408	1530	1411	1603	1451	1430	1354	1382	1522	1648	1320	1466	1456	1453	1388	1558	1439	1461	1590	1431	1508	1532	1371	1409	1421	1402
METABOLISM	Carbohydrate transport and metabolism	Beta-xylosidase	8403	7777	8303	8189	7728	7906	8120	7945	8035	7856	8204	8089	8016	8039	7737	8051	7937	8242	7732	7983	7978	8071	7937	7790	8326	8287	8380	8020	7854	8309	7964	8261	7803	8124	8059	7866	7825	7837	8186	8117	8198	8176	7977	8159	8322	8159	8358
METABOLISM	Carbohydrate transport and metabolism	Carbohydrate binding family 6 protein	324	256	388	234	349	217	238	0	245	278	214	297	278	230	0	243	300	284	284	290	230	276	322	205	238	239	277	300	298	0	300	0	0	225	295	275	250	250	252	217	298	275	261	272	288	268	339
METABOLISM	Carbohydrate transport and metabolism	Carbohydrate binding protein	62	84	95	92	78	95	87	70	96	87	69	97	66	69	103	85	75	54	80	63	67	71	80	76	89	108	89	75	94	90	83	79	79	120	76	78	83	105	78	84	101	69	97	113	52	63	86
METABOLISM	Carbohydrate transport and metabolism	Chitinase	126	132	137	150	160	191	141	91	130	179	173	131	149	112	183	163	140	149	121	148	167	115	134	135	128	121	117	144	115	108	127	132	103	125	149	140	184	140	139	133	131	176	199	131	141	126	197
METABOLISM	Carbohydrate transport and metabolism	DhnA-type fructose-1,6-bisphosphate aldolase and related enzymes	0	146	0	112	158	125	114	170	145	121	131	131	125	164	156	144	109	127	168	111	164	116	138	168	126	122	0	173	164	0	0	155	116	138	116	167	130	148	159	137	153	118	112	158	154	182	131
METABOLISM	Carbohydrate transport and metabolism	Dihydroxyacid dehydratase/phosphogluconate dehydratase	269	216	210	252	213	226	217	236	287	190	227	246	202	224	263	233	210	0	275	0	0	241	276	0	260	234	246	229	237	220	281	216	242	261	240	232	202	234	0	212	268	206	230	176	245	231	203
METABOLISM	Carbohydrate transport and metabolism	Exopolysaccharide biosynthesis protein related to N-acetylglucosamine-1-phosphodiester alpha-N-acetylglucosaminidase	192	265	206	223	214	232	230	292	268	228	209	308	186	253	238	253	263	269	245	227	288	204	290	302	291	209	321	204	225	222	228	216	283	195	214	246	222	166	278	183	225	225	200	251	263	263	237
METABOLISM	Carbohydrate transport and metabolism	Fucose permease	793	895	816	867	1025	750	708	945	616	791	942	608	924	845	862	807	792	889	670	861	916	863	824	826	885	858	817	940	812	794	705	811	862	747	834	837	795	935	870	758	870	816	868	775	823	747	826
METABOLISM	Carbohydrate transport and metabolism	Galactose mutarotase and related enzymes	102	121	104	151	93	126	112	108	93	108	113	116	98	98	107	167	122	134	109	77	109	137	104	71	100	67	128	121	143	104	100	162	101	105	85	105	98	97	125	116	104	93	142	166	84	121	152
METABOLISM	Carbohydrate transport and metabolism	Glucose-6-phosphate isomerase	189	140	186	163	218	171	221	167	0	202	171	139	0	185	171	0	223	180	177	128	172	252	154	203	193	0	127	191	188	208	216	0	154	203	246	191	192	184	178	151	184	136	205	183	160	159	159
METABOLISM	Carbohydrate transport and metabolism	Glyceraldehyde-3-phosphate dehydrogenase/erythrose-4-phosphate dehydrogenase	151	142	163	166	121	142	136	128	159	160	154	158	133	120	93	136	127	139	144	145	128	127	130	143	120	175	146	100	138	104	120	149	197	119	114	144	100	147	136	137	154	156	121	138	103	140	201
METABOLISM	Carbohydrate transport and metabolism	Glycogen debranching enzyme	301	246	265	270	253	189	219	277	296	259	298	240	273	224	236	249	236	221	253	226	210	212	231	230	246	313	275	308	274	273	242	236	258	234	241	251	259	273	305	290	248	272	178	251	246	273	234
METABOLISM	Carbohydrate transport and metabolism	Glycoside hydrolase family	193	0	113	137	173	130	129	124	170	115	156	135	94	0	107	133	92	0	145	96	118	143	149	108	134	84	156	115	132	148	175	102	146	151	130	0	160	0	153	116	164	110	140	156	152	141	130
METABOLISM	Carbohydrate transport and metabolism	Glycoside hydrolase family 43	4907	5108	4839	5453	4730	4887	4904	4850	4684	4919	4744	4856	4752	5267	4987	5015	4896	4878	4680	5059	5170	4904	5050	4922	5265	4900	5189	5118	4905	5032	5201	4976	5145	4979	5305	4731	4881	5019	4923	5160	5033	5169	5205	5010	4957	5226	5463
METABOLISM	Carbohydrate transport and metabolism	Hydrolase, hydrolyzing O-glycosyl compounds	255	229	231	251	254	232	266	271	211	236	260	280	286	252	236	246	338	239	274	236	294	290	341	270	297	285	324	236	294	265	297	273	281	270	230	322	269	235	234	253	257	285	251	263	227	273	252
METABOLISM	Carbohydrate transport and metabolism	L-arabinose isomerase	212	249	189	225	0	272	145	170	187	207	205	223	178	0	160	216	0	206	229	199	191	238	228	187	248	203	191	238	0	158	220	229	229	230	178	223	238	0	213	216	248	197	192	191	228	218	198
METABOLISM	Carbohydrate transport and metabolism	L-fucose isomerase and related proteins	356	318	420	373	412	400	341	368	318	361	371	498	334	339	413	407	323	309	406	411	399	413	347	329	393	408	389	425	358	401	362	409	355	349	477	373	380	403	371	464	354	401	456	421	338	383	377
METABOLISM	Carbohydrate transport and metabolism	Mannitol-1-phosphate/altronate dehydrogenases	194	227	176	207	169	228	169	153	188	146	215	180	204	199	173	150	125	170	183	154	217	189	186	221	213	199	181	258	151	262	160	148	241	188	157	168	215	214	201	246	163	161	192	130	218	164	178
METABOLISM	Carbohydrate transport and metabolism	N-acetyl-beta-hexosaminidase	1039	1115	1056	985	1163	863	1123	970	1001	1108	1078	1033	810	1134	987	1112	1017	1062	1141	1067	1146	989	999	1041	1171	816	1046	1030	1016	1043	774	1040	1081	1068	976	786	1063	1044	799	1077	1052	1131	965	1137	1093	961	969
METABOLISM	Carbohydrate transport and metabolism	Nucleoside-diphosphate-sugar epimerases	846	817	884	722	665	883	770	780	731	687	891	861	722	801	679	786	809	875	868	748	899	809	823	840	855	914	701	766	847	702	855	744	855	685	761	932	886	820	803	898	796	933	799	829	894	767	950
METABOLISM	Carbohydrate transport and metabolism	Pectate lyase	174	227	175	184	217	203	215	169	188	190	214	202	220	246	184	211	166	193	228	206	233	262	159	222	220	184	228	180	188	197	254	184	240	218	240	231	168	186	181	221	231	207	213	187	210	213	254
METABOLISM	Carbohydrate transport and metabolism	Permeases of the drug/metabolite transporter (DMT) superfamily	229	285	224	281	274	253	229	299	272	294	211	273	238	253	253	293	268	250	120	303	115	164	300	232	279	330	115	231	330	263	288	234	209	280	280	140	250	314	303	244	272	225	232	208	269	258	283
METABOLISM	Carbohydrate transport and metabolism	Permeases of the major facilitator superfamily	337	349	320	361	310	372	311	436	458	369	419	380	414	325	409	338	356	360	427	308	337	407	263	347	372	365	335	360	319	367	355	373	390	359	317	309	354	333	289	382	426	346	357	318	360	371	300
METABOLISM	Carbohydrate transport and metabolism	Phosphoenolpyruvate synthase/pyruvate phosphate dikinase	328	294	340	431	331	352	326	364	336	247	349	362	334	347	322	412	308	360	374	335	364	317	385	386	426	387	417	330	385	364	389	337	316	424	312	363	270	290	368	384	357	354	358	397	390	397	400
METABOLISM	Carbohydrate transport and metabolism	Phosphomannomutase	243	216	273	209	207	230	278	277	182	241	229	256	220	195	260	230	291	199	264	271	214	232	240	204	190	212	259	260	233	197	241	208	286	239	267	220	193	262	200	216	248	188	188	230	195	236	227
METABOLISM	Carbohydrate transport and metabolism	Phosphotransferase system, galactitol-specific IIC component	175	174	171	184	136	230	145	174	166	189	173	149	199	149	181	171	236	232	155	165	169	183	212	136	134	268	170	168	184	143	178	161	184	166	159	156	216	182	165	168	196	183	160	197	219	174	215
METABOLISM	Carbohydrate transport and metabolism	Predicted nucleoside-diphosphate sugar epimerases	158	189	151	198	192	153	184	202	143	162	181	169	160	172	129	152	177	156	148	172	141	124	155	135	156	193	150	165	207	140	156	129	168	134	159	151	103	143	156	168	121	158	173	161	167	159	239
METABOLISM	Carbohydrate transport and metabolism	Predicted phosphoglycerate mutase, AP superfamily	179	161	146	145	169	173	145	165	139	174	181	162	0	0	177	112	138	178	170	176	197	162	215	152	196	167	120	197	161	167	146	170	167	0	135	118	171	0	165	0	151	125	154	175	164	179	201
METABOLISM	Carbohydrate transport and metabolism	Putative alpha-1,2-mannosidase	674	574	632	609	672	652	633	563	579	655	671	524	528	599	536	567	552	716	595	600	513	604	618	636	573	655	646	581	613	613	602	593	564	643	533	633	558	618	582	616	671	607	568	577	620	584	541
METABOLISM	Carbohydrate transport and metabolism	Ribulose-5-phosphate 4-epimerase and related epimerases and aldolases	97	126	95	91	92	96	126	87	92	110	131	106	113	113	104	145	112	78	108	73	105	89	90	129	93	100	115	77	125	86	116	118	116	100	168	102	124	86	127	117	116	102	101	76	135	102	103
METABOLISM	Carbohydrate transport and metabolism	Sugar (pentulose and hexulose) kinases	183	178	238	219	259	213	240	187	206	176	241	200	208	197	184	151	132	208	209	229	147	202	251	245	230	235	145	215	180	248	196	200	191	222	238	167	160	143	162	204	163	204	240	175	159	224	203
METABOLISM	Carbohydrate transport and metabolism	Sugar kinases, ribokinase family	430	345	359	385	422	429	381	361	420	316	435	318	395	375	479	325	371	358	399	443	393	396	492	376	372	385	323	404	410	362	438	426	379	359	347	380	394	418	396	387	337	395	404	429	395	360	365
METABOLISM	Carbohydrate transport and metabolism	Transcriptional regulators of sugar metabolism	385	377	351	400	342	407	355	283	396	388	357	349	337	367	390	379	378	363	245	293	390	410	368	369	396	332	290	354	386	309	354	430	408	307	348	339	312	298	392	350	336	378	328	290	402	313	314
METABOLISM	Coenzyme transport and metabolism	1,4-dihydroxy-2-naphthoate octaprenyltransferase	105	97	118	135	101	88	133	133	144	120	140	103	109	110	125	153	118	156	128	111	114	165	112	105	121	116	118	110	99	125	111	161	117	134	128	140	99	157	112	104	116	118	114	87	114	104	120
METABOLISM	Coenzyme transport and metabolism	2-polyprenylphenol hydroxylase and related flavodoxin oxidoreductases	146	93	103	88	126	129	126	115	116	90	149	67	89	114	102	156	105	117	110	79	110	86	134	107	106	137	105	113	96	108	111	92	95	123	89	85	103	96	112	137	132	102	75	88	135	152	111
METABOLISM	Coenzyme transport and metabolism	2-succinyl-6-hydroxy-2,4-cyclohexadiene-1-carboxylate synthase	241	242	275	179	256	249	205	228	220	220	238	207	205	210	330	164	226	168	190	238	161	200	145	213	247	232	246	228	231	196	208	216	217	225	221	224	229	205	226	259	208	202	232	191	190	253	279
METABOLISM	Coenzyme transport and metabolism	3,4-dihydroxy-2-butanone 4-phosphate synthase	154	152	148	158	117	142	147	169	183	136	163	178	132	144	108	157	133	151	161	166	202	133	176	144	119	189	142	188	194	164	183	128	167	186	233	199	121	167	218	159	177	149	194	147	188	133	123
METABOLISM	Coenzyme transport and metabolism	6-Pyruvoyl protein	62	67	76	70	67	88	64	70	107	62	55	57	57	95	73	53	71	48	65	65	74	65	72	63	94	58	60	54	57	91	53	69	46	103	88	120	81	55	76	102	64	69	74	48	86	71	54
METABOLISM	Coenzyme transport and metabolism	7-keto-8-aminopelargonate synthetase and related enzymes	187	123	126	158	195	179	140	176	139	139	148	151	138	126	154	190	129	160	169	183	182	189	199	162	143	158	159	187	173	144	149	177	147	201	135	158	132	167	180	163	143	157	193	183	153	107	153
METABOLISM	Coenzyme transport and metabolism	ABC-type cobalamin/Fe3+-siderophores transport systems, ATPase components	174	130	125	138	137	167	122	162	146	138	171	151	136	152	116	146	147	119	134	106	106	125	106	107	143	91	105	118	89	171	157	135	157	128	109	185	145	139	118	133	139	114	135	130	130	132	163
METABOLISM	Coenzyme transport and metabolism	Anthranilate/para-aminobenzoate synthases component I	145	138	147	126	141	130	108	163	136	114	119	123	122	109	179	132	133	176	119	110	178	129	108	124	122	123	104	125	112	176	136	104	117	156	109	130	144	124	117	130	111	134	126	120	127	133	92
METABOLISM	Coenzyme transport and metabolism	Aspartate oxidase	213	0	179	202	223	219	228	212	157	168	189	227	159	209	238	189	174	0	195	177	203	215	201	197	187	227	196	199	208	211	195	0	228	0	234	216	227	179	161	0	228	166	204	209	195	219	196
METABOLISM	Coenzyme transport and metabolism	Branched-chain amino acid aminotransferase/4-amino-4-deoxychorismate lyase	203	126	103	246	185	161	233	171	179	191	179	146	147	177	158	167	156	167	161	106	203	165	105	105	169	166	146	168	183	183	178	165	224	150	265	199	194	190	131	147	210	173	205	185	171	231	144
METABOLISM	Coenzyme transport and metabolism	Coenzyme F390 synthetase	369	344	376	323	381	358	290	155	382	202	316	367	303	304	326	340	367	283	334	354	171	290	318	338	258	416	363	331	360	337	338	332	379	335	320	371	354	407	223	178	369	360	362	388	359	317	305
METABOLISM	Coenzyme transport and metabolism	Dethiobiotin synthetase	103	59	106	102	67	51	60	75	110	108	77	59	94	66	91	53	93	87	85	102	106	95	82	82	85	73	113	50	147	59	83	71	67	96	104	72	68	56	70	71	74	97	75	51	71	88	88
METABOLISM	Coenzyme transport and metabolism	Dihydrofolate reductase	53	63	76	43	63	66	54	99	57	68	54	53	74	79	73	49	47	76	65	100	64	63	32	89	47	67	64	79	61	54	51	79	40	77	44	45	77	75	68	82	74	95	51	63	67	57	40
METABOLISM	Coenzyme transport and metabolism	Dihydropteroate synthase and related enzymes	84	122	93	122	88	107	105	114	108	181	123	83	141	109	115	113	93	115	156	105	107	132	133	99	115	101	103	86	83	121	86	135	153	70	112	138	106	100	144	100	111	125	113	144	131	98	126
METABOLISM	Coenzyme transport and metabolism	Dihydroxynaphthoic acid synthase	104	105	89	122	89	95	109	120	143	155	122	120	105	130	80	105	138	87	109	106	89	110	133	100	87	113	95	103	90	87	65	75	109	81	154	120	145	125	110	120	119	108	94	89	125	96	126
METABOLISM	Coenzyme transport and metabolism	FAD synthase	108	106	132	102	82	114	131	107	103	132	99	119	122	109	129	105	115	176	154	86	130	179	116	137	194	119	106	129	67	143	144	125	96	82	100	101	142	121	117	103	106	99	78	108	114	119	105
METABOLISM	Coenzyme transport and metabolism	Hydroxymethylpyrimidine/phosphomethylpyrimidine kinase	161	119	138	136	90	109	105	126	104	83	139	138	77	141	100	107	122	130	75	134	86	99	115	89	131	90	131	88	114	82	138	105	146	92	66	84	105	139	87	148	131	110	125	129	124	90	133
METABOLISM	Coenzyme transport and metabolism	Lipoate synthase	86	123	98	109	137	108	96	77	150	93	136	134	103	124	133	99	105	108	105	129	55	158	122	115	166	134	131	81	74	89	117	117	85	90	91	125	113	79	141	102	84	117	87	123	131	127	105
METABOLISM	Coenzyme transport and metabolism	Membrane-associated lipoprotein involved in thiamine biosynthesis	189	148	123	177	99	174	168	185	181	0	128	91	109	159	0	101	115	137	101	179	146	134	91	151	103	0	121	165	134	115	0	170	183	125	96	163	0	88	127	187	135	133	122	168	113	112	151
METABOLISM	Coenzyme transport and metabolism	NaMN:DMB phosphoribosyltransferase	132	130	179	152	114	146	103	143	139	116	91	176	220	121	118	137	141	151	127	129	161	131	113	94	122	175	126	134	139	102	125	161	119	131	143	152	124	143	191	159	125	147	153	145	128	105	100
METABOLISM	Coenzyme transport and metabolism	Panthothenate synthetase	100	123	98	111	178	142	127	93	102	105	119	130	88	86	115	127	109	102	89	147	104	102	138	127	132	114	95	81	93	136	130	156	140	127	134	92	101	118	91	107	92	119	99	138	91	73	82
METABOLISM	Coenzyme transport and metabolism	Pantothenate kinase, acetyl-CoA regulated	142	82	152	101	100	121	119	123	107	82	91	105	124	132	90	115	150	139	101	103	143	98	85	107	101	104	82	109	137	85	89	127	109	79	121	81	104	88	91	121	70	103	94	92	136	96	110
METABOLISM	Coenzyme transport and metabolism	Precorrin isomerase	182	138	213	213	176	207	183	186	220	177	191	191	224	215	230	162	201	212	161	223	207	180	197	204	257	198	130	187	168	148	147	198	205	175	209	209	203	186	183	151	182	156	160	176	202	218	184
METABOLISM	Coenzyme transport and metabolism	Quinolinate synthase	162	145	169	92	156	151	126	140	111	93	152	114	152	137	142	186	187	129	114	135	155	143	137	111	113	134	111	138	121	108	125	138	121	111	111	198	104	109	101	185	142	113	167	137	115	153	134
METABOLISM	Coenzyme transport and metabolism	Riboflavin synthase alpha chain	74	87	69	84	102	82	104	49	80	96	86	74	56	62	69	97	81	71	44	93	77	85	80	109	111	69	106	72	90	113	84	89	87	73	109	71	117	93	121	107	110	63	79	56	78	81	78
METABOLISM	Coenzyme transport and metabolism	S-adenosylmethionine synthetase	178	151	133	189	170	146	163	174	159	152	180	169	142	183	168	179	166	186	162	197	171	176	181	138	185	148	222	205	183	203	139	204	156	136	171	187	179	174	157	174	172	186	211	190	173	150	190
METABOLISM	Coenzyme transport and metabolism	Thiamine monophosphate synthase	63	100	73	60	90	76	100	95	76	80	133	57	80	108	83	93	80	86	88	71	89	100	89	78	74	128	65	95	70	104	98	69	71	70	139	71	76	88	99	59	69	101	83	81	110	51	117
METABOLISM	Coenzyme transport and metabolism	Thiamine-Phosphate pyrophosphorylase	87	71	109	54	68	95	125	69	82	96	80	58	69	66	85	59	78	76	92	67	64	61	90	93	89	96	118	79	75	74	60	86	99	71	90	78	145	82	48	77	62	74	60	92	108	57	81
METABOLISM	Coenzyme transport and metabolism	Uroporphyrinogen-III decarboxylase	167	135	135	145	136	127	132	137	184	148	111	163	157	78	151	159	110	140	101	153	133	148	109	119	105	156	126	173	147	138	114	159	122	139	94	144	156	128	125	109	149	151	138	154	148	141	124
METABOLISM	Energy production and conversion	2-polyprenylphenol hydroxylase and related flavodoxin oxidoreductases	146	93	103	88	126	129	126	115	116	90	149	67	89	114	102	156	105	117	110	79	110	86	134	107	106	137	105	113	96	108	111	92	95	123	89	85	103	96	112	137	132	102	75	88	135	152	111
METABOLISM	Energy production and conversion	Electron transfer flavoprotein, beta subunit	107	121	129	145	131	118	132	116	79	123	123	119	133	88	109	106	158	141	141	120	138	120	96	113	88	110	71	154	111	129	100	119	90	135	141	130	106	134	97	122	113	87	110	93	128	129	94
METABOLISM	Energy production and conversion	Epsilon subunit	26	25	16	41	20	23	39	14	31	46	26	37	28	44	20	23	42	15	42	52	49	46	53	32	45	29	7	40	40	24	37	27	30	22	38	73	39	31	32	43	41	33	37	38	53	29	26
METABOLISM	Energy production and conversion	F0F1-type ATP synthase, subunit a	129	177	169	158	184	105	164	137	172	148	168	178	139	156	118	178	144	152	138	122	152	133	118	177	160	165	152	123	129	216	163	163	147	143	157	138	109	194	188	155	142	124	112	171	137	168	145
METABOLISM	Energy production and conversion	F0F1-type ATP synthase, subunit c/Archaeal/vacuolar-type H+-ATPase, subunit K	57	50	63	81	71	43	48	46	53	71	76	104	50	67	53	57	37	48	84	52	46	53	45	71	39	104	67	97	64	56	67	74	55	49	71	68	58	88	54	57	70	81	68	72	37	52	58
METABOLISM	Energy production and conversion	Ferredoxin	30	0	15	0	0	21	17	43	26	28	11	31	39	20	33	45	45	38	18	31	19	13	18	34	29	32	0	23	41	47	56	36	24	16	32	34	0	52	34	38	32	20	19	10	22	46	35
METABOLISM	Energy production and conversion	Glycerol-3-phosphate dehydrogenase	139	135	107	113	114	108	150	154	128	165	110	159	121	140	127	160	138	160	104	128	192	114	130	107	155	146	131	150	116	152	135	151	138	122	148	130	116	169	123	109	115	189	145	129	92	116	113
METABOLISM	Energy production and conversion	Na+-transporting NADH:ubiquinone oxidoreductase, subunit NqrA	142	178	144	172	218	160	211	173	175	196	173	234	207	177	220	152	156	190	158	217	183	183	217	206	228	221	197	144	172	161	173	197	203	206	175	141	122	189	183	203	170	139	169	177	191	153	195
METABOLISM	Energy production and conversion	Na+/H+-dicarboxylate symporters	158	153	166	127	155	147	165	172	129	184	161	0	186	135	190	176	141	0	147	0	190	190	139	140	134	175	112	151	164	145	115	131	144	0	134	158	136	149	0	154	160	137	141	140	164	154	136
METABOLISM	Energy production and conversion	NADH:ubiquinone oxidoreductase 24 kD subunit	228	163	241	219	221	194	237	194	148	277	232	243	205	154	297	237	115	229	237	253	169	191	183	258	225	312	193	172	141	185	111	271	266	234	233	227	108	227	245	220	223	229	209	224	284	205	238
METABOLISM	Energy production and conversion	NADH:ubiquinone oxidoreductase subunit 4 (chain M)	154	159	171	243	212	179	169	173	165	208	227	177	220	230	201	154	170	185	230	248	241	213	233	191	238	196	250	211	230	177	179	170	239	218	198	208	192	190	215	180	259	209	204	190	188	229	213
METABOLISM	Energy production and conversion	NADH:ubiquinone oxidoreductase subunit 6 (chain J)	85	120	79	71	81	45	105	68	70	29	59	80	70	124	64	67	69	79	94	38	56	39	74	61	77	70	47	80	83	57	38	43	63	63	79	71	57	46	62	48	81	31	68	49	102	55	72
METABOLISM	Energy production and conversion	NifU homolog involved in Fe-S cluster formation	123	118	107	61	86	103	74	93	98	116	105	111	109	88	82	82	105	67	83	62	80	82	101	62	92	79	78	85	98	83	77	73	126	65	117	93	124	111	79	93	106	91	113	77	50	120	67
METABOLISM	Energy production and conversion	Nitroreductase	103	83	68	74	62	90	121	126	85	86	81	81	69	93	58	87	80	90	71	93	91	66	144	79	52	93	122	52	106	103	87	91	63	101	93	83	65	76	114	79	75	56	78	66	109	78	85
METABOLISM	Energy production and conversion	Predicted oxidoreductases (related to aryl-alcohol dehydrogenases)	161	154	132	132	148	128	115	114	118	125	164	120	148	136	150	135	126	103	156	128	122	118	117	149	173	122	136	108	167	126	163	156	190	160	110	142	99	143	111	133	122	139	140	174	166	169	99
METABOLISM	Energy production and conversion	Pyruvate:ferredoxin oxidoreductase and related 2-oxoacid:ferredoxin oxidoreductases, alpha subunit	90	139	147	188	162	107	152	139	137	159	112	163	167	149	150	138	145	163	156	178	92	131	152	186	109	167	132	131	133	116	139	140	147	147	132	159	141	158	128	125	137	120	179	162	155	125	142
METABOLISM	Energy production and conversion	Pyruvate:ferredoxin oxidoreductase and related 2-oxoacid:ferredoxin oxidoreductases, beta subunit	114	143	159	99	94	148	109	0	138	137	0	0	133	114	153	132	0	120	149	169	113	128	147	106	158	133	155	140	139	111	112	122	168	179	121	136	144	0	121	125	130	111	105	110	155	138	140
METABOLISM	Energy production and conversion	Pyruvate/2-oxoglutarate dehydrogenase complex, dihydrolipoamide dehydrogenase (E3) component, and related enzymes	210	163	190	187	200	155	191	217	194	153	185	177	214	179	212	173	194	180	170	149	146	214	146	155	182	117	241	177	243	209	131	175	167	216	165	180	162	188	160	236	212	147	231	188	191	225	163
METABOLISM	Energy production and conversion	Succinate dehydrogenase/fumarate reductase, flavoprotein subunit	231	247	237	232	272	253	239	225	223	312	327	238	301	250	216	267	270	234	267	304	244	283	262	308	334	316	236	279	235	315	229	264	255	219	215	259	223	315	280	256	257	233	239	280	230	287	333
METABOLISM	Energy production and conversion	Tartrate dehydratase alpha subunit/Fumarate hydratase class I, N-terminal domain	207	262	206	205	212	245	157	203	299	232	199	174	214	169	231	276	170	261	272	253	176	241	227	217	230	223	241	232	218	175	174	240	211	166	293	170	280	262	203	209	208	288	191	258	211	218	216
METABOLISM	Energy production and conversion	Thiol-disulfide isomerase and thioredoxins	186	154	166	137	169	168	164	129	128	131	160	185	211	167	138	162	158	146	162	117	150	134	177	143	188	152	166	169	180	163	137	171	173	124	122	121	199	136	202	120	178	168	160	144	148	144	125
METABOLISM	Inorganic ion transport and metabolism	ABC-type cobalamin/Fe3+-siderophores transport systems, ATPase components	174	130	125	138	137	167	122	162	146	138	171	151	136	152	116	146	147	119	134	106	106	125	106	107	143	91	105	118	89	171	157	135	157	128	109	185	145	139	118	133	139	114	135	130	130	132	163
METABOLISM	Inorganic ion transport and metabolism	ABC-type Fe3+-hydroxamate transport system, periplasmic component	276	325	266	304	259	338	265	316	351	303	290	336	267	326	351	323	369	336	275	351	293	358	263	252	225	269	343	310	332	308	305	267	366	254	333	318	265	335	251	310	320	273	320	317	351	338	294
METABOLISM	Inorganic ion transport and metabolism	ABC-type metal ion transport system, periplasmic component/surface adhesin	134	99	135	107	0	99	149	124	93	122	125	117	0	150	113	103	98	107	0	147	88	0	0	124	104	82	91	156	138	109	109	150	122	153	135	125	122	129	121	116	116	110	125	122	138	149	118
METABOLISM	Inorganic ion transport and metabolism	ABC-type Mn/Zn transport systems, ATPase component	120	95	114	114	97	101	119	83	132	115	89	109	94	104	100	92	100	123	95	114	84	126	87	114	93	127	136	148	130	62	107	96	156	63	101	140	79	103	137	144	119	97	97	77	121	81	75
METABOLISM	Inorganic ion transport and metabolism	ABC-type phosphate transport system, periplasmic component	96	92	129	143	0	113	0	110	144	86	165	123	0	114	0	125	114	106	93	136	107	140	113	110	126	0	140	129	115	139	106	107	176	94	171	110	157	103	118	114	113	134	120	136	160	127	134
METABOLISM	Inorganic ion transport and metabolism	ABC-type phosphate transport system, permease component	134	163	99	89	90	118	158	98	101	80	102	127	106	97	122	132	129	124	146	93	89	112	98	110	96	86	165	147	128	94	95	122	117	113	140	139	144	101	124	102	96	154	134	115	113	110	138
METABOLISM	Inorganic ion transport and metabolism	Alkaline phosphatase	136	204	186	190	221	178	158	138	206	193	129	172	227	161	203	224	172	164	170	178	217	158	193	159	174	183	185	228	204	178	184	194	189	179	206	171	172	183	154	252	182	184	182	185	213	154	183
METABOLISM	Inorganic ion transport and metabolism	Cation transport ATPase	341	331	363	290	430	313	325	314	436	317	380	368	315	348	373	497	361	347	436	316	340	381	261	357	359	356	351	360	383	349	342	322	396	298	338	315	303	310	344	322	331	368	310	362	301	324	359
METABOLISM	Inorganic ion transport and metabolism	Chloride channel protein EriC	1212	1122	1120	1152	1172	1277	1175	1230	1124	1002	1113	1171	1117	1124	1181	1091	1199	1217	1121	1288	1067	1116	1200	1158	996	1217	1274	1075	1086	1225	1073	1224	1202	1215	1270	1280	1136	1263	1050	1077	1279	1232	1103	1218	1157	1215	1181
METABOLISM	Inorganic ion transport and metabolism	Chromate transport protein ChrA	133	206	126	265	170	168	171	170	131	183	187	157	228	147	188	161	163	164	136	165	207	170	187	165	169	185	157	144	191	166	152	200	187	223	185	197	185	164	153	151	207	123	205	206	165	159	242
METABOLISM	Inorganic ion transport and metabolism	Di- and tricarboxylate transporters	471	440	366	416	433	482	366	368	343	449	393	433	421	364	364	231	373	214	346	458	454	411	410	423	358	386	163	465	434	179	398	240	419	408	436	464	339	373	432	421	380	362	440	365	345	427	385
METABOLISM	Inorganic ion transport and metabolism	Fe2+-dicitrate sensor, membrane component	613	516	671	631	654	737	681	647	572	821	687	569	696	597	672	699	640	698	647	702	656	732	681	718	714	551	642	714	678	646	650	701	708	520	533	681	700	633	577	632	681	716	621	593	699	621	643
METABOLISM	Inorganic ion transport and metabolism	Ferritin-like protein	54	71	82	59	77	63	66	49	85	87	67	61	61	84	76	35	59	60	58	55	45	74	92	61	78	72	76	95	54	66	79	55	55	96	52	54	109	72	58	56	50	65	75	87	94	60	59
METABOLISM	Inorganic ion transport and metabolism	High-affinity K+ transport system, ATPase chain B	207	212	313	269	296	277	260	288	316	257	224	192	316	257	333	333	249	289	288	353	262	232	310	257	286	299	256	253	259	234	332	254	253	341	226	312	288	337	274	260	292	252	263	280	283	321	285
METABOLISM	Inorganic ion transport and metabolism	K+-transporting ATPase, c chain	78	60	53	53	50	55	74	111	66	128	83	78	62	69	74	91	51	69	77	71	85	79	85	42	55	107	89	64	85	92	94	55	112	45	79	60	64	105	67	61	60	56	59	50	77	51	80
METABOLISM	Inorganic ion transport and metabolism	Mg/Co/Ni transporter MgtE (contains CBS domain)	187	162	195	243	209	168	151	134	229	197	228	147	196	184	162	183	204	151	183	214	211	177	157	185	246	140	151	173	211	205	141	184	142	143	188	166	153	227	163	197	157	187	206	128	164	184	188
METABOLISM	Inorganic ion transport and metabolism	Na+/phosphate symporter	214	214	298	189	173	234	223	188	237	224	214	245	247	240	200	226	262	198	229	228	248	291	217	215	206	216	219	251	200	242	230	309	203	266	187	180	278	224	258	215	194	252	215	216	224	217	217
METABOLISM	Inorganic ion transport and metabolism	Outer membrane receptor for ferrienterochelin and colicins	291	241	280	332	303	277	277	244	313	271	344	260	283	300	274	336	294	200	284	360	242	237	309	322	269	315	304	286	324	330	308	209	302	302	316	282	315	284	333	306	347	281	259	300	303	295	373
METABOLISM	Inorganic ion transport and metabolism	Oxyanion-translocating ATPase	226	211	259	253	178	252	220	203	268	200	205	216	213	205	208	206	200	219	231	226	203	255	203	229	251	349	279	291	211	245	212	228	258	253	258	178	202	253	231	229	168	220	165	262	213	214	238
METABOLISM	Inorganic ion transport and metabolism	Permeases of the major facilitator superfamily	337	349	320	361	310	372	311	436	458	369	419	380	414	325	409	338	356	360	427	308	337	407	263	347	372	365	335	360	319	367	355	373	390	359	317	309	354	333	289	382	426	346	357	318	360	371	300
METABOLISM	Inorganic ion transport and metabolism	Phosphate-selective porin	158	156	130	176	122	146	168	161	120	117	132	172	112	147	172	109	154	136	205	145	111	125	171	113	153	147	156	147	162	130	150	156	142	156	153	171	160	172	157	115	195	139	212	178	136	143	144
METABOLISM	Inorganic ion transport and metabolism	Putative Mg2+ and Co2+ transporter CorB	143	190	130	153	188	187	145	157	156	161	131	149	174	213	175	200	184	148	183	143	128	174	174	152	165	190	156	165	203	149	150	174	187	161	166	197	143	194	175	130	139	183	135	183	151	219	156
METABOLISM	Inorganic ion transport and metabolism	Sulfate permease and related transporters (MFS superfamily)	226	248	185	258	257	251	265	300	202	200	251	210	252	212	200	213	240	213	206	245	216	176	239	171	269	230	193	204	213	194	279	254	219	215	209	154	249	245	229	258	257	261	225	196	219	205	252
METABOLISM	Lipid transport and metabolism	Acetyl-CoA carboxylase, carboxyltransferase component (subunits alpha and beta)	230	235	202	228	0	233	191	228	218	240	217	173	0	168	0	185	213	247	193	231	0	213	209	201	193	204	233	198	234	239	174	236	164	208	217	0	191	214	172	210	247	200	183	217	251	149	179
METABOLISM	Lipid transport and metabolism	Biotin carboxylase	199	185	228	262	183	204	182	179	210	196	245	186	201	211	221	196	195	196	169	223	166	227	187	198	233	220	180	166	167	190	165	185	175	176	215	201	231	233	254	221	193	208	206	230	159	243	210
METABOLISM	Lipid transport and metabolism	Dehydrogenases with different specificities (related to short-chain alcohol dehydrogenases)	264	323	300	283	323	308	284	308	315	397	331	325	403	276	328	361	261	303	317	314	343	354	274	335	356	312	306	326	356	365	302	317	327	314	291	312	318	328	298	350	323	325	375	327	367	298	342
METABOLISM	Lipid transport and metabolism	Myo-inositol-1-phosphate synthase	161	200	155	194	226	169	141	173	183	187	194	167	166	238	179	157	206	171	143	161	207	212	126	165	182	175	189	172	188	155	202	203	204	176	176	186	210	201	185	135	206	131	173	162	171	157	176
METABOLISM	Nucleotide transport and metabolism	Adenine/guanine phosphoribosyltransferases and related PRPP-binding proteins	91	92	78	32	86	54	80	88	61	70	60	65	67	49	43	113	72	64	56	96	86	67	99	37	66	72	86	88	57	60	80	74	93	64	46	45	46	87	93	92	84	93	70	119	56	85	68
METABOLISM	Nucleotide transport and metabolism	Adenylosuccinate synthase	177	152	169	134	175	163	151	155	126	168	195	175	189	199	135	124	185	172	162	145	103	153	176	190	196	170	150	126	164	125	167	171	155	136	176	128	188	174	152	151	179	155	174	150	137	200	142
METABOLISM	Nucleotide transport and metabolism	ADP-ribose pyrophosphatase	184	163	140	210	156	191	160	190	208	137	159	165	141	195	170	227	199	163	220	160	143	117	146	155	188	144	152	165	213	133	152	169	140	169	155	179	170	159	183	145	137	148	138	121	204	179	185
METABOLISM	Nucleotide transport and metabolism	Carbamoylphosphate synthase large subunit (split gene in MJ)	1320	1292	1339	1342	1378	1371	1387	1389	1112	1488	1260	1344	1328	1454	1321	1181	1394	1391	1304	1333	1411	1487	1264	1320	1407	1073	1346	1307	1372	1446	1417	1268	1388	1277	1485	1247	1280	1488	1217	1333	1368	1418	1285	1324	1390	1431	1423
METABOLISM	Nucleotide transport and metabolism	Carbamoylphosphate synthase small subunit	109	130	173	152	152	145	91	153	155	109	187	113	129	124	141	131	159	165	159	164	155	135	161	156	159	116	173	156	133	158	177	165	127	187	137	136	147	133	125	149	106	150	137	104	133	124	154
METABOLISM	Nucleotide transport and metabolism	Dihydroorotase and related cyclic amidohydrolases	198	259	0	173	135	142	172	183	217	194	187	143	173	174	158	0	178	0	153	178	196	154	0	156	137	134	149	151	200	204	188	199	223	0	190	198	182	202	215	180	230	193	177	211	232	175	176
METABOLISM	Nucleotide transport and metabolism	DNA/RNA endonuclease G, NUC1	113	106	96	105	114	88	105	87	152	91	0	132	123	81	141	153	102	0	0	85	119	0	150	143	121	112	112	109	108	109	94	90	122	0	113	93	122	118	123	124	104	92	130	92	85	93	136
METABOLISM	Nucleotide transport and metabolism	Glutamine phosphoribosylpyrophosphate amidotransferase	196	185	154	199	186	183	210	170	207	160	233	139	172	157	193	156	181	178	170	203	131	199	182	253	237	222	202	213	170	214	150	168	195	168	179	209	173	133	221	213	185	150	232	184	175	199	259
METABOLISM	Nucleotide transport and metabolism	GMP synthase, PP-ATPase domain/subunit	274	215	185	175	185	214	177	223	212	235	208	167	218	229	200	255	206	220	184	169	230	241	193	219	212	210	230	199	209	221	197	196	200	252	240	174	215	257	247	251	198	187	178	177	204	204	173
METABOLISM	Nucleotide transport and metabolism	Orotate phosphoribosyltransferase	60	97	79	72	90	57	95	82	90	100	109	65	106	73	96	79	99	51	120	110	81	88	78	87	91	82	83	76	110	79	101	71	90	52	93	91	104	74	58	76	81	86	65	95	92	91	124
METABOLISM	Nucleotide transport and metabolism	Oxygen-sensitive ribonucleoside-triphosphate reductase	293	319	235	245	286	266	329	265	288	234	321	260	292	289	250	287	253	303	301	252	323	286	242	270	304	326	220	381	218	255	238	219	293	261	314	260	317	299	249	224	278	241	286	280	299	216	302
METABOLISM	Nucleotide transport and metabolism	Phosphoribosylcarboxyaminoimidazole (NCAIR) mutase	76	58	95	76	50	72	61	0	84	67	59	46	84	61	0	91	54	0	0	94	48	64	55	57	88	87	68	46	55	83	54	61	66	50	97	0	74	95	58	57	73	55	50	66	85	70	48
METABOLISM	Nucleotide transport and metabolism	Phosphoribosylformylglycinamidine (FGAM) synthase, synthetase domain	577	661	601	668	157	682	593	712	657	575	645	631	580	560	152	623	729	660	669	689	638	581	568	619	723	159	701	592	153	630	525	661	646	704	616	687	162	633	735	558	829	700	695	589	603	648	653
METABOLISM	Nucleotide transport and metabolism	Purine nucleoside phosphorylase	140	154	99	142	86	114	93	114	105	136	137	90	73	98	78	98	118	110	89	83	91	66	90	108	100	82	91	109	92	84	145	97	92	107	104	126	107	127	120	114	80	94	100	87	96	107	118
METABOLISM	Nucleotide transport and metabolism	Ribonucleotide reductase, alpha subunit	32562	32799	32567	32412	32158	32218	32071	32829	33299	33309	32448	33409	32769	32816	32327	33163	32404	33451	32436	32548	33166	33360	32716	32609	33047	33674	33247	32388	32975	32362	32886	32827	32301	32831	33472	33074	31213	32786	32895	33397	33713	32842	32806	33173	33532	33290	32981
METABOLISM	Secondary metabolites biosynthesis, transport and catabolism	Dehydrogenases with different specificities (related to short-chain alcohol dehydrogenases)	264	323	300	283	323	308	284	308	315	397	331	325	403	276	328	361	261	303	317	314	343	354	274	335	356	312	306	326	356	365	302	317	327	314	291	312	318	328	298	350	323	325	375	327	367	298	342
METABOLISM	Secondary metabolites biosynthesis, transport and catabolism	Imidazolonepropionase and related amidohydrolases	644	515	532	360	624	597	528	558	566	629	515	526	546	361	631	586	636	448	593	557	502	626	600	470	582	576	564	548	611	558	643	508	557	623	422	574	593	613	454	304	571	577	592	470	537	518	527
METABOLISM	Secondary metabolites biosynthesis, transport and catabolism	Phytoene dehydrogenase and related proteins	147	248	206	174	250	235	174	186	208	188	166	214	173	179	208	220	160	229	225	171	206	196	167	201	237	197	201	184	245	195	148	227	212	209	157	209	185	191	158	233	204	171	215	190	153	207	159
METABOLISM	Secondary metabolites biosynthesis, transport and catabolism	SAM-dependent methyltransferases	111	110	86	85	53	68	87	100	121	93	68	113	91	100	113	110	125	80	80	84	97	103	70	70	108	67	99	113	99	89	99	66	110	100	100	91	131	108	69	146	92	117	84	74	81	81	74
POORLY CHARACTERIZED	Function unknown	ABC transporter, permease	339	323	307	375	300	315	313	348	359	367	322	403	318	364	320	321	314	372	311	335	345	390	341	326	309	298	364	277	341	312	366	339	325	358	369	295	344	357	351	418	380	333	374	366	347	340	354
POORLY CHARACTERIZED	Function unknown	Acetyl xylan esterase	441	461	404	399	484	448	451	449	434	359	424	431	461	468	459	458	390	463	425	331	405	412	480	424	499	395	442	470	415	374	329	388	485	423	436	433	409	407	417	469	410	407	434	380	413	424	473
POORLY CHARACTERIZED	Function unknown	Alkyl hydroperoxide reductase/ Thiol specific antioxidant/ Mal allergen	761	562	833	715	787	771	832	839	840	770	756	769	773	757	846	802	749	576	758	746	795	848	751	746	773	730	841	741	869	874	678	569	746	569	801	763	743	766	624	672	755	801	823	769	789	834	743
POORLY CHARACTERIZED	Function unknown	Alpha-Galactosidase. Removes both branched alpha-1,3- linked galactose residues of blood group B antigens and linear alpha-1,3-linked galactose structures	677	707	600	680	685	673	674	659	656	719	681	736	688	589	676	702	749	741	665	744	672	748	796	737	700	629	708	623	674	755	778	749	762	822	659	639	689	617	889	623	833	739	656	669	618	708	704
POORLY CHARACTERIZED	Function unknown	Alpha-Glucosidase	980	918	982	937	949	1042	898	712	912	888	1024	1020	698	959	1044	704	987	851	995	837	971	972	855	930	875	832	976	892	934	925	971	844	982	961	978	958	922	573	917	677	1020	886	1013	993	899	930	982
POORLY CHARACTERIZED	Function unknown	Alpha-Glucuronidase	299	389	300	373	303	305	303	311	322	272	365	295	314	339	361	393	360	284	324	362	334	339	357	351	380	337	276	348	322	353	342	307	363	260	282	295	342	272	337	337	290	305	269	290	296	350	350
POORLY CHARACTERIZED	Function unknown	Alpha-L-Fucosidase	263	325	305	295	319	315	342	339	285	316	290	330	391	301	283	299	355	289	300	294	387	346	282	351	317	369	242	235	305	310	350	324	322	337	316	312	326	298	341	314	366	361	275	277	327	342	388
POORLY CHARACTERIZED	Function unknown	Aminopeptidase	128	128	129	170	127	126	119	121	159	125	118	110	141	107	151	122	148	185	156	129	112	117	149	170	132	146	95	113	120	163	182	102	139	123	129	114	116	116	140	174	84	107	156	132	106	112	83
POORLY CHARACTERIZED	Function unknown	Calcium ion binding protein	1701	1600	1808	1806	1682	1730	1673	1589	1315	1849	1837	1688	1199	1623	1727	1606	1624	1603	1696	1667	1740	1636	1230	1635	1315	1725	1609	1745	1653	1617	1270	1673	1527	1738	1763	1598	1662	1671	1878	1604	1644	1744	1580	1797	1567	1727	1738
POORLY CHARACTERIZED	Function unknown	Carboxypeptidase	6526	6357	6121	6528	6644	6701	6287	6240	6516	6596	6168	6454	6558	6829	6698	5972	6267	6116	6181	6413	6713	6437	6348	5937	6585	5955	6472	6431	6368	6471	6344	6581	6693	6413	6692	6646	6214	6588	6222	6258	6428	6458	6462	6359	6455	6446	6586
POORLY CHARACTERIZED	Function unknown	CCAAT-box DNA binding protein subunit B, putative	448	93	487	531	472	422	518	496	476	109	510	486	453	540	120	465	398	475	569	419	422	442	519	410	442	496	485	481	463	400	536	532	455	413	154	406	511	540	98	446	495	487	437	448	536	514	454
POORLY CHARACTERIZED	Function unknown	Cell division protein	112	103	0	84	119	110	104	121	80	0	110	63	78	88	93	110	71	66	117	92	110	90	77	115	90	81	65	115	0	92	79	77	85	156	0	103	109	0	108	87	96	81	91	103	73	97	87
POORLY CHARACTERIZED	Function unknown	Clindamycin resistance transfer factor BtgB	159	145	95	103	142	104	144	173	118	149	149	125	162	143	166	147	134	183	107	154	144	136	139	130	123	101	179	145	115	144	113	111	135	147	148	166	186	93	140	133	133	148	129	152	118	114	155
POORLY CHARACTERIZED	Function unknown	Conserved hypothetical lipoprotein	422	460	343	394	336	436	426	372	389	397	377	422	389	488	352	479	490	455	434	325	418	400	408	494	408	391	448	411	342	485	370	498	417	441	473	377	380	508	427	373	437	504	475	447	403	426	410
POORLY CHARACTERIZED	Function unknown	Conserved hypothetical membrane protein	219	424	469	577	430	420	458	424	444	441	487	183	501	275	471	449	483	558	513	518	397	481	498	246	559	461	422	535	504	515	571	495	515	498	494	493	450	219	449	498	483	504	485	477	480	557	532
POORLY CHARACTERIZED	Function unknown	Conserved hypothetical membrane-spanning protein	140	0	97	140	118	123	125	106	128	126	96	127	0	111	90	128	176	128	115	155	92	141	136	99	94	138	109	115	88	95	170	84	157	151	127	0	0	0	123	110	157	184	118	119	96	139	97
POORLY CHARACTERIZED	Function unknown	Conserved hypothetical outer membrane protein	160	148	175	159	159	165	116	180	145	125	163	152	185	173	0	129	0	170	159	189	177	0	156	137	173	221	180	0	142	198	145	182	126	189	105	151	0	104	135	154	165	167	167	160	103	155	176
POORLY CHARACTERIZED	Function unknown	Conserved protein found in conjugate transposon	295	232	263	158	192	232	293	228	222	258	257	261	211	283	258	215	166	278	240	217	237	215	228	168	261	250	256	186	242	191	253	266	274	244	246	237	230	306	222	175	230	289	287	292	276	237	215
POORLY CHARACTERIZED	Function unknown	Conserved protein found in conjugate transposon, putative TraI	31	19	18	18	12	16	25	23	16	20	19	18	21	13	7	20	10	26	13	27	35	8	30	21	47	33	5	25	26	22	21	7	43	25	13	22	18	19	35	26	27	14	10	13	6	30	18
POORLY CHARACTERIZED	Function unknown	Conserved protein, with A weak D-galactarate dehydratase/altronate hydrolase domain	196	219	285	198	242	197	151	225	156	242	255	213	155	195	265	224	195	212	243	221	184	229	214	223	236	221	182	237	213	216	257	218	193	209	224	205	191	191	257	214	225	175	215	197	233	170	171
POORLY CHARACTERIZED	Function unknown	Cyclic nucleotide binding regulatory protein	58	94	69	66	67	57	67	62	127	81	81	64	69	73	52	67	44	77	103	85	100	53	49	84	68	102	65	84	94	88	72	67	77	54	50	97	78	43	95	80	89	61	85	92	62	53	67
POORLY CHARACTERIZED	Function unknown	Cytidylate kinase	282	298	314	367	311	311	265	342	356	279	323	265	296	384	282	341	340	288	320	338	348	301	321	401	288	364	462	260	309	288	286	307	300	380	337	300	294	359	385	256	369	376	277	381	369	361	355
POORLY CHARACTERIZED	Function unknown	DNA primase	91	121	88	129	117	129	114	158	128	155	88	126	138	130	116	134	98	97	128	122	113	126	160	103	123	166	126	130	71	102	135	87	99	125	138	102	104	108	114	105	110	107	89	79	113	114	143
POORLY CHARACTERIZED	Function unknown	Efflux transporter, RND family, MFP subunit	165	197	180	141	214	191	207	192	135	184	201	186	187	131	192	128	184	183	172	154	197	164	214	187	166	161	167	149	206	164	178	127	166	167	172	181	152	155	147	176	182	137	158	176	240	165	137
POORLY CHARACTERIZED	Function unknown	Glycoside hydrolase family 24	134	75	135	129	128	112	62	117	116	142	155	131	178	117	73	131	97	52	115	103	106	146	130	105	134	48	141	100	133	109	126	157	97	143	147	108	96	122	173	137	163	123	101	139	101	110	155
POORLY CHARACTERIZED	Function unknown	Glycosyl transferase family 11	102	131	112	98	135	147	93	99	101	115	87	92	125	80	151	119	110	101	67	131	82	83	81	91	113	114	110	105	80	98	120	94	101	116	90	113	140	104	140	105	119	89	79	110	93	98	140
POORLY CHARACTERIZED	Function unknown	Glycosyl transferase family 14	131	98	122	136	131	110	124	105	86	143	111	103	99	132	86	114	152	112	127	113	101	127	112	142	124	99	151	101	106	136	92	130	136	100	96	129	82	113	142	109	111	140	116	129	88	123	146
POORLY CHARACTERIZED	Function unknown	Glycosyl transferase, group 1	169	0	137	147	0	156	138	150	115	159	155	135	138	0	112	148	171	140	123	146	138	182	113	0	146	153	183	187	0	183	174	129	137	148	140	137	130	123	163	187	133	189	137	122	174	139	128
POORLY CHARACTERIZED	Function unknown	Glycosyltransferase family 2	165	129	100	159	97	156	146	149	141	165	144	93	170	152	167	150	147	162	161	144	188	184	174	179	157	150	151	233	174	152	144	146	146	147	181	140	187	153	143	176	170	171	152	165	143	201	149
POORLY CHARACTERIZED	Function unknown	Glycosyltransferase family 23	121	124	138	110	119	101	112	112	0	169	136	108	90	120	182	134	0	114	113	137	107	89	124	98	117	167	105	129	0	150	0	154	130	116	104	127	0	133	144	122	106	106	98	121	111	126	144
POORLY CHARACTERIZED	Function unknown	Helix-turn-helix-domain containing protein, AraC type	265	238	197	244	223	235	220	198	211	270	232	281	196	220	238	220	222	211	219	221	239	229	231	236	278	257	220	187	261	243	200	219	232	211	290	256	284	249	247	194	214	234	285	321	243	239	212
POORLY CHARACTERIZED	Function unknown	Heparinase II/III family protein	863	888	933	767	895	898	895	801	940	810	857	865	797	919	846	1034	927	909	1085	841	840	1012	776	908	991	908	913	812	883	829	908	862	859	751	812	839	870	860	945	896	801	951	776	915	836	928	865
POORLY CHARACTERIZED	Function unknown	Holo-[Acyl-Carrier-Protein] synthase	56	69	88	122	98	52	85	85	107	96	95	70	75	62	115	65	58	82	67	73	88	78	65	92	73	79	105	92	69	58	84	86	94	61	91	81	120	80	76	116	57	50	72	69	67	79	72
POORLY CHARACTERIZED	Function unknown	Hyaluronidase	320	255	256	286	313	308	315	292	338	340	257	265	366	303	339	285	369	302	301	230	311	259	352	270	319	310	291	301	295	301	261	303	285	331	317	269	288	309	327	317	335	329	339	369	224	338	308
POORLY CHARACTERIZED	Function unknown	Hydrolase, hydrolyzing O-glycosyl compounds	264	258	307	269	243	263	246	256	255	234	268	241	280	257	286	0	235	277	267	265	307	312	227	211	341	290	298	247	0	295	242	292	217	226	299	0	290	0	0	312	236	281	229	209	305	271	285
POORLY CHARACTERIZED	Function unknown	Hypothetical lipoprotein	69	97	87	45	54	58	49	64	48	66	36	29	50	47	74	66	58	44	91	47	82	78	51	50	49	68	92	90	61	54	63	59	64	69	50	56	61	56	76	77	56	80	102	80	41	39	78
POORLY CHARACTERIZED	Function unknown	Integrase	175	132	154	219	212	168	185	124	167	166	162	149	179	191	121	128	180	158	170	189	161	158	182	153	174	142	163	156	184	124	152	156	177	148	243	120	187	139	123	185	213	159	168	141	162	184	148
POORLY CHARACTERIZED	Function unknown	Ion channel	148	193	0	121	164	185	199	0	163	130	162	155	153	0	146	153	169	178	135	157	211	0	181	143	116	129	122	164	139	144	169	170	165	161	127	0	176	167	206	132	171	149	137	126	132	152	228
POORLY CHARACTERIZED	Function unknown	Lipoprotein	0	111	119	130	73	0	100	137	117	101	83	89	91	109	0	116	113	89	106	96	133	127	144	0	102	105	124	0	130	168	120	105	120	63	105	89	87	135	161	123	138	132	145	79	110	124	131
POORLY CHARACTERIZED	Function unknown	Major facilitator superfamily MFS_1	153	121	136	162	138	173	171	194	150	125	192	167	169	158	164	96	161	0	189	0	128	139	145	192	146	149	160	174	184	122	0	145	0	153	162	174	176	121	0	182	176	130	107	195	151	138	183
POORLY CHARACTERIZED	Function unknown	Mobilisation protein A	72	92	72	61	58	65	80	51	45	57	69	56	105	72	50	76	65	55	56	55	70	60	66	59	73	70	94	62	76	50	104	94	77	134	45	71	35	97	107	78	67	69	59	55	85	38	69
POORLY CHARACTERIZED	Function unknown	Na+ driven multidrug efflux pump	0	178	145	150	156	0	0	174	217	203	0	158	137	160	161	161	177	180	177	160	204	168	208	127	217	149	201	143	148	200	199	178	196	191	212	219	169	151	0	152	179	183	138	141	128	109	188
POORLY CHARACTERIZED	Function unknown	OmpA family protein	150	114	126	153	159	139	109	131	145	0	136	169	121	147	123	142	137	146	135	111	191	151	149	175	131	169	219	123	0	142	152	169	0	171	137	0	101	0	139	168	192	128	129	186	122	151	157
POORLY CHARACTERIZED	Function unknown	Outer membrane protein involved in nutrient binding	1174	1089	989	954	1124	969	1025	627	554	1063	1095	1031	1045	1159	1053	1014	1008	637	1087	921	836	1164	1048	583	1027	585	937	936	1129	1121	1193	1101	793	1105	1123	1082	929	1082	923	1095	1035	929	1069	1023	1090	1011	997
POORLY CHARACTERIZED	Function unknown	Pc13g01670 protein	939	952	884	1132	934	679	846	868	632	1003	985	909	945	920	1025	816	906	921	981	1134	1050	874	987	849	805	904	1024	1002	938	895	941	923	1040	929	614	993	1010	736	1046	935	993	963	923	1065	964	986	871
POORLY CHARACTERIZED	Function unknown	Peptidase M56, BlaR1	135	128	102	120	129	129	167	126	111	144	146	86	125	141	155	108	130	138	135	175	104	170	100	122	125	124	116	115	106	150	109	114	123	150	145	122	119	143	119	129	85	112	98	110	117	105	154
POORLY CHARACTERIZED	Function unknown	Phosphatase	144	128	149	153	171	88	162	162	116	184	185	135	126	145	119	140	166	147	133	162	139	145	174	139	152	112	104	125	152	149	147	128	123	131	152	187	125	119	145	150	113	149	181	149	134	164	159
POORLY CHARACTERIZED	Function unknown	Phospholipid/glycerol acyltransferase	147	109	132	157	146	165	128	193	196	163	106	195	182	137	141	141	168	117	146	174	161	139	146	148	118	174	162	134	144	170	125	171	128	144	146	166	155	143	157	182	143	224	157	148	223	190	158
POORLY CHARACTERIZED	Function unknown	PpiC-type peptidyl-prolyl cis-trans isomerase	247	374	244	263	287	344	0	255	254	248	388	267	373	338	285	245	345	285	296	329	220	357	0	372	260	272	262	267	0	265	235	312	272	263	280	0	283	301	0	292	282	278	274	280	311	290	293
POORLY CHARACTERIZED	Function unknown	Predicted membrane protein	304	348	437	373	388	377	360	408	383	406	356	327	429	378	379	403	343	344	392	366	423	373	348	357	374	395	314	287	364	432	311	300	422	344	405	391	395	312	366	334	375	399	344	368	443	435	450
POORLY CHARACTERIZED	Function unknown	Predicted protein	0	163	0	176	130	133	148	203	181	0	157	110	123	76	229	132	187	156	157	184	146	170	180	135	150	138	0	195	144	151	0	156	111	146	143	129	137	101	147	132	192	138	151	150	134	139	123
POORLY CHARACTERIZED	Function unknown	Probable acyl carrier protein involved in flexirubin-type pigment biosynthesis DarC1	63	55	57	87	50	54	55	54	80	38	57	78	31	63	79	67	52	79	44	62	57	65	48	57	43	32	38	74	64	47	57	70	64	43	87	53	72	37	80	112	43	37	58	87	102	44	52
POORLY CHARACTERIZED	Function unknown	Protein found in conjugate transposon	123	199	136	191	160	38	172	205	31	127	180	28	175	168	28	238	194	221	266	167	123	146	124	161	185	146	128	157	166	216	182	58	185	182	140	161	178	198	170	191	153	215	165	143	152	227	169
POORLY CHARACTERIZED	Function unknown	Protein found in conjugate transposon TraI	111	70	37	56	104	108	115	100	72	88	77	58	104	77	104	102	55	91	106	111	69	109	103	103	83	68	96	106	94	87	129	120	72	65	61	97	82	98	81	78	83	82	51	65	63	82	86
POORLY CHARACTERIZED	Function unknown	Protein found in conjugate transposon TraK	146	180	162	190	151	172	162	159	141	107	156	176	151	165	166	166	130	153	130	133	152	147	196	214	213	180	186	202	180	148	134	173	168	157	143	158	196	165	151	214	140	186	170	146	167	155	197
POORLY CHARACTERIZED	Function unknown	Protein involved in response to auxin stimulus	209	146	212	237	245	218	217	242	223	282	199	173	193	275	204	177	183	156	216	249	240	149	187	184	188	193	219	157	240	215	206	204	221	196	193	230	253	205	161	273	231	203	229	191	232	206	194
POORLY CHARACTERIZED	Function unknown	Protein involved in unidirectional conjugation	228	236	298	166	217	231	250	211	211	167	240	246	227	234	224	313	187	234	289	173	250	236	193	225	217	189	199	216	226	170	233	193	206	182	212	171	216	202	228	210	201	189	197	168	183	213	262
POORLY CHARACTERIZED	Function unknown	Protein transporter	159	203	166	194	124	147	142	192	154	181	195	222	141	199	182	130	209	177	178	197	168	175	208	185	179	180	163	182	222	197	168	118	164	157	164	152	180	249	186	210	166	227	175	196	154	188	182
POORLY CHARACTERIZED	Function unknown	Putative ABC transport system, membrane protein	666	693	665	663	595	608	564	545	651	632	612	640	632	647	654	640	656	523	607	702	592	653	656	638	580	672	647	580	612	637	689	599	582	564	598	682	552	623	668	650	553	560	599	557	649	663	535
POORLY CHARACTERIZED	Function unknown	Putative anti-sigma factor	124	141	126	91	103	120	113	88	128	128	126	150	133	145	149	118	90	128	112	163	155	92	130	152	116	113	136	163	132	138	154	128	181	121	130	102	165	146	137	135	98	120	138	148	144	107	136
POORLY CHARACTERIZED	Function unknown	Putative conserved protein found in conjugate transposon	291	345	319	291	325	342	319	306	278	303	337	305	0	331	354	0	309	319	414	284	360	310	299	0	334	378	334	323	314	317	0	305	318	338	290	302	0	347	367	338	287	263	307	394	323	370	297
POORLY CHARACTERIZED	Function unknown	Putative conserved TraI-like protein found in conjugate transposon	82	62	73	54	95	76	60	82	78	80	68	71	56	95	64	57	62	89	76	71	53	49	84	79	52	74	97	73	47	44	92	105	55	86	66	62	77	80	58	87	62	61	59	94	91	86	48
POORLY CHARACTERIZED	Function unknown	Putative DNA-binding protein	15	59	62	30	30	45	39	38	48	39	57	57	24	24	24	34	46	26	55	48	29	33	27	52	52	36	26	32	42	26	33	17	23	49	47	42	32	26	34	12	42	28	33	25	33	31	46
POORLY CHARACTERIZED	Function unknown	Putative exported protein	3241	3477	2980	3196	3242	3351	3234	3114	3438	3428	3148	3322	3191	3527	3460	3171	3114	3258	3273	3227	3172	3061	3265	3393	3291	2994	3385	3382	3185	3447	2930	3374	2764	3019	3342	3179	3578	3443	3341	3393	3476	3441	3283	3318	3425	3384	3529
POORLY CHARACTERIZED	Function unknown	Putative flippase	242	248	193	193	238	151	186	273	210	185	227	174	214	192	250	233	190	221	151	179	221	228	190	242	182	176	218	204	185	160	212	195	210	234	193	197	190	215	221	221	230	179	199	204	188	273	234
POORLY CHARACTERIZED	Function unknown	Putative hemolysin secretion protein	1074	882	905	973	946	865	835	951	988	947	861	960	1024	882	887	944	933	915	956	1011	973	963	896	917	935	961	861	953	948	1008	953	923	926	891	885	904	884	851	989	974	972	1013	901	944	855	881	973
POORLY CHARACTERIZED	Function unknown	Putative lipoprotein	182	270	160	189	236	244	147	174	192	178	220	180	264	278	195	171	180	245	191	209	295	221	183	217	203	234	191	199	220	171	166	164	209	240	180	190	197	241	198	174	160	183	242	155	211	195	208
POORLY CHARACTERIZED	Function unknown	Putative membrane protein	46	101	99	85	74	50	0	86	50	81	63	68	79	0	90	0	69	129	96	61	80	56	0	54	62	76	66	54	86	0	86	74	68	47	57	61	51	71	60	68	55	62	81	73	70	71	78
POORLY CHARACTERIZED	Function unknown	Putative outer membrane protein	133	157	86	140	139	81	99	0	0	0	124	108	104	111	65	61	120	131	0	149	119	136	68	107	111	127	110	144	104	110	113	98	0	114	131	112	100	188	103	109	113	125	137	133	127	107	118
POORLY CHARACTERIZED	Function unknown	Putative outer membrane protein, probably involved in nutrient binding	715	216	613	653	690	680	657	598	152	655	687	632	631	701	184	606	627	701	668	598	618	654	658	746	173	588	567	637	611	604	613	634	578	721	218	618	652	672	738	722	735	707	582	688	755	660	632
POORLY CHARACTERIZED	Function unknown	Putative periplasmic protein	80	52	85	84	45	91	48	45	87	59	59	67	50	65	37	42	44	42	92	57	57	59	46	84	63	66	42	76	45	104	68	48	32	51	58	53	71	50	55	51	71	53	58	78	51	56	65
POORLY CHARACTERIZED	Function unknown	Putative regulatory protein	1114	1174	1168	1087	1115	1040	1184	1094	1151	1031	1088	1070	1282	1157	1029	1121	1026	1191	1004	1091	1205	1200	1106	977	1176	1118	1028	1021	1142	1027	1145	1052	1106	953	1015	1193	1005	1201	1171	1138	1057	975	1079	1079	1073	1113	1030
POORLY CHARACTERIZED	Function unknown	Putative TonB-dependent outer membrane receptor protein	397	353	481	470	534	402	507	478	0	0	472	0	391	418	406	445	442	393	466	446	385	372	333	430	448	396	401	304	0	0	388	399	412	407	469	346	419	472	413	417	347	443	450	437	375	395	420
POORLY CHARACTERIZED	Function unknown	Putative transcriptional regulator UpxY-like protein	104	170	165	188	173	168	215	185	199	140	74	206	152	186	186	162	150	84	172	171	187	186	202	155	173	134	168	239	243	190	198	206	155	83	72	181	183	190	229	174	181	195	197	225	190	172	204
POORLY CHARACTERIZED	Function unknown	Putative transmembrane protein	61	62	32	59	46	38	64	44	74	73	51	76	52	65	56	51	61	42	64	68	69	44	46	51	52	54	46	87	36	40	48	48	62	68	57	64	96	76	70	57	85	73	61	47	78	84	77
POORLY CHARACTERIZED	Function unknown	Putative uncharacterized protein	7675	8203	7997	7820	7731	7685	7795	7721	7653	7469	8024	7793	8061	7828	7342	7702	7920	7640	7490	7778	7509	7981	7914	7690	8174	8138	7836	7758	7787	7844	7187	8077	7435	8141	7758	7543	7728	8104	7979	8060	8219	7967	7773	8302	7788	7935	8076
POORLY CHARACTERIZED	Function unknown	Putative WfaX	104	131	125	138	107	121	124	190	134	149	192	138	131	117	141	118	204	146	146	148	156	176	160	102	169	97	176	141	156	154	155	181	177	122	170	123	120	128	145	111	118	148	125	165	161	170	169
POORLY CHARACTERIZED	Function unknown	Ragb/Susd domain protein	644	584	588	592	567	677	633	570	517	599	649	493	609	555	628	581	538	539	619	606	604	605	532	594	573	544	614	563	620	450	622	552	566	638	506	536	542	542	543	521	523	575	518	552	562	572	579
POORLY CHARACTERIZED	Function unknown	Relaxase/mobilization nuclease domain	135	156	133	200	143	117	128	109	90	161	120	138	112	162	126	83	193	154	129	156	154	119	101	118	99	141	144	108	106	95	126	120	131	129	129	129	143	108	147	128	105	115	70	139	146	127	106
POORLY CHARACTERIZED	Function unknown	Ribosomal protein L29	21	7	44	18	25	22	24	17	38	39	20	13	25	45	23	17	21	28	38	31	18	25	23	16	15	30	22	34	24	17	19	18	27	40	11	9	22	18	14	13	21	28	19	25	39	25	71
POORLY CHARACTERIZED	Function unknown	RNA polymerase ECF-type sigma factor	108	102	50	0	59	56	56	62	85	94	96	73	48	117	64	56	0	76	59	91	90	106	62	80	99	72	0	0	0	98	54	68	71	64	92	51	93	59	48	82	85	63	39	92	119	61	71
POORLY CHARACTERIZED	Function unknown	RNA polymerase sigma-70 factor	391	325	418	362	226	346	382	339	353	371	353	336	275	425	344	367	360	414	287	381	312	257	206	357	334	326	365	430	419	330	360	374	430	362	386	407	369	328	363	461	401	382	402	304	415	376	395
POORLY CHARACTERIZED	Function unknown	Sialic acid-specific 9-O-acetylesterase	279	293	237	312	281	236	186	255	286	348	235	253	254	221	237	253	275	268	216	308	265	319	255	234	239	214	218	229	285	238	246	241	250	287	280	286	236	272	241	285	237	250	269	249	207	278	245
POORLY CHARACTERIZED	Function unknown	Stress responsive alpha-beta barrel domain protein	33	41	44	0	35	31	46	23	25	41	40	27	34	38	44	25	20	0	32	34	37	25	40	0	0	52	49	44	25	44	0	23	38	35	21	31	53	49	20	38	32	28	36	54	48	61	54
POORLY CHARACTERIZED	Function unknown	Sulfhydryl-Activated toxin. Is able to lyse cholesterol containing membranes. Can be reversibly inactivated by oxidation. Cholesterol is the receptor for the binding of these toxins to eukaryotic cell membranes	187	219	193	218	237	202	270	239	199	200	244	216	222	257	219	237	194	205	229	217	216	185	166	226	213	199	180	259	224	179	190	193	223	226	227	212	246	225	203	240	196	212	189	181	213	138	228
POORLY CHARACTERIZED	Function unknown	Terminase small subunit	71	64	82	93	91	69	64	68	69	78	103	53	84	76	97	66	60	71	77	88	73	121	60	53	59	100	66	69	75	78	59	82	85	74	63	49	75	73	87	104	78	97	77	90	74	66	60
POORLY CHARACTERIZED	Function unknown	Tetratricopeptide TPR_2 repeat protein	267	320	296	305	346	370	330	295	357	360	318	302	307	301	284	321	301	347	296	332	290	239	313	353	343	364	261	388	410	321	324	288	367	299	371	242	293	336	381	348	351	209	290	347	309	332	291
POORLY CHARACTERIZED	Function unknown	TonB-dependent outer membrane receptor	372	339	404	379	364	442	339	397	333	405	362	345	361	351	386	282	329	336	348	386	383	396	357	219	373	403	379	350	466	405	338	313	362	300	424	390	371	401	387	375	369	401	359	409	356	331	393
POORLY CHARACTERIZED	Function unknown	Tonb-Dependent receptor	2229	2305	2321	1834	2171	2230	2101	2298	2267	2255	2102	2010	2208	2098	2233	2069	2089	2159	2310	2278	2285	2074	1730	2114	2343	2187	2129	2152	1644	2156	2166	2255	2030	1897	2298	2246	1869	2191	2082	1734	2406	2090	2009	2147	2166	2202	2131
POORLY CHARACTERIZED	Function unknown	TonB-dependent receptor	1283	1382	1383	1269	1390	1203	1112	1264	1328	1315	1312	1228	1409	1101	1348	1392	1450	1125	1399	1111	1197	1318	1375	1327	1384	1225	1188	1347	1163	1260	1244	1214	1327	1108	1343	1274	1340	1299	1144	1245	1422	1288	1369	1365	1352	1326	1274
POORLY CHARACTERIZED	Function unknown	TPR repeat-containing protein	35	46	23	62	40	36	43	26	25	39	76	38	50	43	48	21	24	17	27	29	51	38	67	32	33	45	44	18	26	61	15	26	33	37	52	42	37	36	41	30	49	26	32	45	37	28	55
POORLY CHARACTERIZED	Function unknown	Transcriptional regulator, TetR family	102	93	111	88	102	70	94	112	107	150	72	116	195	99	112	101	151	147	103	92	120	85	111	105	98	142	117	151	94	162	120	121	63	96	131	82	145	73	89	112	106	109	108	106	131	121	166
POORLY CHARACTERIZED	Function unknown	Transferase hexapeptide repeat containing protein	29	39	35	46	42	45	57	28	35	72	46	40	34	45	48	54	40	38	27	45	38	50	34	32	37	40	44	14	32	61	32	48	23	43	46	30	44	31	57	61	31	71	31	26	36	31	47
POORLY CHARACTERIZED	Function unknown	Transposase	205	208	235	177	199	213	208	208	207	198	183	178	239	188	157	231	212	167	211	196	165	219	241	158	181	218	166	161	249	206	245	168	223	210	194	258	193	213	265	170	250	210	213	146	214	201	176
POORLY CHARACTERIZED	Function unknown	Tyrosine type site-specific recombinase	134	105	100	94	100	161	107	145	114	141	134	184	127	105	102	115	117	126	130	131	116	120	195	137	129	75	129	118	153	122	118	116	108	122	95	137	124	106	110	122	131	114	98	152	157	103	98
POORLY CHARACTERIZED	Function unknown	Uncharacterized conserved protein	1297	1346	1365	1416	1032	1372	1340	1337	1298	1238	1313	1381	1304	1253	1284	1288	1403	1419	1243	1256	1347	1357	1057	1402	1191	1335	1300	1215	1506	1160	1330	1329	1273	1266	1086	1377	1251	1303	1224	1321	1366	1251	1309	1258	1355	1436	1243
POORLY CHARACTERIZED	Function unknown	Uncharacterized conserved protein related to C-terminal domain of eukaryotic chaperone, SACSIN	54	36	22	35	37	19	45	27	43	48	37	43	38	54	31	59	42	45	14	34	20	53	36	47	34	43	26	43	29	39	49	17	45	28	64	55	27	51	56	49	33	36	21	62	33	32	51
POORLY CHARACTERIZED	Function unknown	Uncharacterized conserved protein, contains double-stranded beta-helix domain	50	91	78	64	56	35	68	55	81	53	76	71	57	54	79	59	41	53	72	75	101	53	53	52	85	61	111	69	70	41	93	71	57	84	40	74	61	92	64	92	73	42	70	64	76	45	76
POORLY CHARACTERIZED	Function unknown	Uncharacterized homolog of PSP1	279	226	194	249	235	166	215	224	174	211	214	201	235	202	218	217	198	192	191	140	187	186	148	184	208	199	239	236	231	176	238	192	186	170	183	175	178	214	159	208	199	212	178	205	248	230	254
POORLY CHARACTERIZED	Function unknown	Uncharacterized protein	9862	10105	9174	10081	10338	10334	9974	10167	10573	10151	9872	9961	9891	10100	9827	9996	10542	10529	10242	9612	9789	10200	10022	10204	10050	10088	10069	10114	10160	10110	10274	10051	9949	9726	9867	10158	10105	9988	10411	10141	10360	10549	10260	10239	10691	10327	10474
POORLY CHARACTERIZED	Function unknown	Uncharacterized protein conserved in bacteria	2550	2823	2707	2605	2765	2563	2571	2915	2393	2828	2681	2802	2698	2627	2341	2497	2772	2692	2186	2776	2663	2713	2694	2201	2623	2343	2442	2670	2734	2720	2759	2838	2639	2763	2822	2640	2794	2617	2966	2635	2855	2708	2766	2763	2746	2701	2813
POORLY CHARACTERIZED	Function unknown	Uncharacterized protein conserved in bacteria containing a pentein-type domain	184	129	129	118	131	108	155	132	144	140	121	160	112	127	116	91	101	125	73	137	124	141	127	100	101	117	183	131	122	198	103	172	130	135	131	134	183	135	111	87	112	110	117	137	159	159	116
POORLY CHARACTERIZED	Function unknown	Uncharacterized protein containing a ferredoxin domain	52	68	50	64	56	47	59	69	69	84	52	81	70	59	68	43	60	50	81	73	93	69	73	59	38	74	72	73	91	35	70	67	68	82	86	65	66	65	63	76	50	71	50	88	92	67	62
POORLY CHARACTERIZED	Function unknown	WD40 domain protein beta Propeller	783	692	720	698	717	697	666	591	530	599	628	665	799	635	709	753	671	637	702	598	707	620	679	725	669	741	743	673	774	617	660	654	571	551	634	519	609	613	675	631	709	694	757	697	769	604	606
POORLY CHARACTERIZED	General function prediction only	ABC-type uncharacterized transport system, permease component	138	102	109	130	108	120	116	73	96	138	115	91	80	97	102	88	127	105	107	135	132	116	72	84	103	91	94	97	155	103	75	109	135	105	88	107	163	116	110	86	84	77	94	82	83	124	96
POORLY CHARACTERIZED	General function prediction only	Acetyltransferase	68	72	54	42	69	70	62	80	69	74	54	76	75	86	48	64	70	52	81	65	116	63	80	63	57	86	81	95	87	75	77	54	116	86	77	81	48	92	85	73	64	76	52	93	64	95	68
POORLY CHARACTERIZED	General function prediction only	Acetyltransferase (isoleucine patch superfamily)	428	357	390	480	467	460	471	346	487	420	449	423	346	393	473	364	420	486	395	459	290	418	402	532	444	488	351	367	403	381	417	443	485	412	449	411	376	415	440	476	466	466	492	407	544	390	445
POORLY CHARACTERIZED	General function prediction only	Alpha-L-Rhamnosidase	354	355	365	299	348	0	376	398	369	351	357	396	387	400	423	0	344	0	373	390	296	394	370	423	376	358	0	391	342	357	516	298	388	401	313	381	359	378	0	334	361	362	353	299	365	345	384
POORLY CHARACTERIZED	General function prediction only	Amidohydrolase 2	424	478	494	447	473	305	423	457	310	436	471	346	464	476	334	418	321	459	379	444	425	299	494	500	447	487	551	298	499	496	433	440	310	430	369	378	362	428	425	477	401	464	464	482	375	478	453
POORLY CHARACTERIZED	General function prediction only	ATPase components of ABC transporters with duplicated ATPase domains	1081	1063	997	1140	906	1108	873	1011	1068	983	1081	950	979	1061	1030	987	986	1048	1005	1044	1023	1053	1038	1025	993	1088	1041	1105	1029	1118	978	1009	1045	979	1119	1059	1009	1064	1057	1029	1046	985	1020	1040	1075	1120	913
POORLY CHARACTERIZED	General function prediction only	Conserved protein/domain typically associated with flavoprotein oxygenases, DIM6/NTAB family	64	85	53	105	71	140	94	86	58	91	55	71	79	50	88	78	83	56	76	89	80	75	54	60	61	85	83	52	67	61	100	81	63	100	71	71	90	55	99	56	88	67	56	73	63	90	78
POORLY CHARACTERIZED	General function prediction only	Dehydrogenases with different specificities (related to short-chain alcohol dehydrogenases)	264	323	300	283	323	308	284	308	315	397	331	325	403	276	328	361	261	303	317	314	343	354	274	335	356	312	306	326	356	365	302	317	327	314	291	312	318	328	298	350	323	325	375	327	367	298	342
POORLY CHARACTERIZED	General function prediction only	Endonuclease/Exonuclease/Phosphatase family	681	692	691	727	727	700	652	740	637	673	716	751	724	680	718	765	657	803	744	720	711	632	695	703	772	766	688	749	605	734	762	698	791	762	775	657	706	829	718	736	692	776	756	757	723	732	773
POORLY CHARACTERIZED	General function prediction only	FOG: CBS domain	202	178	182	211	133	215	186	158	197	214	196	154	221	174	193	190	165	255	156	222	239	165	217	183	166	237	203	273	190	197	179	213	206	192	213	165	192	161	208	173	194	175	218	206	252	168	157
POORLY CHARACTERIZED	General function prediction only	FOG: TPR repeat	790	729	828	1006	818	815	752	737	764	720	813	816	798	722	703	778	721	822	664	814	827	726	718	663	858	740	813	822	836	790	802	842	724	775	785	777	786	771	799	819	896	792	827	738	698	822	780
POORLY CHARACTERIZED	General function prediction only	FOG: TPR repeat, SEL1 subfamily	126	99	94	165	124	89	117	149	99	111	142	100	100	147	117	112	141	137	100	120	121	98	165	112	123	121	146	111	91	182	110	125	107	135	88	137	154	111	139	82	137	110	136	84	131	151	98
POORLY CHARACTERIZED	General function prediction only	Gcn5-Related N-acetyltransferase	51	29	64	0	42	38	0	0	50	0	50	89	48	61	121	56	60	48	51	74	56	43	33	45	68	52	67	107	71	63	48	45	69	50	82	61	54	0	75	68	48	53	58	54	54	48	44
POORLY CHARACTERIZED	General function prediction only	Hemolysins and related proteins containing CBS domains	398	354	342	343	325	276	344	336	326	398	373	309	376	321	264	312	397	353	350	271	317	341	323	357	321	356	418	379	374	313	359	327	353	339	341	301	369	367	377	331	341	328	337	370	392	318	311
POORLY CHARACTERIZED	General function prediction only	Hemolytic protein HlpA-like protein	110	120	100	68	127	0	119	86	0	158	106	98	124	148	0	164	101	133	111	126	82	97	83	103	144	166	135	155	0	96	121	103	0	111	111	137	117	152	142	141	98	124	106	143	146	99	97
POORLY CHARACTERIZED	General function prediction only	Hydrolase	1626	1559	1648	1789	1477	1714	1512	1406	1537	1663	1635	1761	1112	1816	1758	1380	1678	1683	1573	1857	1744	1623	1461	1646	1622	1685	1560	1559	1745	1588	1325	1663	1604	1652	1391	1545	1695	1447	1632	1229	1651	1602	1812	1701	1753	1570	1544
POORLY CHARACTERIZED	General function prediction only	Hydrolases of the alpha/beta superfamily	187	154	124	144	92	138	159	156	110	118	170	119	93	100	122	123	129	121	126	133	153	168	112	72	183	151	121	132	126	171	122	133	101	136	169	152	148	115	139	146	153	120	163	83	161	120	176
POORLY CHARACTERIZED	General function prediction only	Intramembrane protease 5	61	51	29	51	47	42	49	41	53	20	94	36	47	49	44	40	78	71	52	41	28	43	77	65	63	45	29	79	45	26	36	61	52	50	55	54	42	44	70	38	43	61	52	50	41	54	68
POORLY CHARACTERIZED	General function prediction only	Iron only hydrogenase large subunit, C-terminal domain	457	488	574	390	402	509	511	482	456	480	492	485	462	547	497	528	460	501	520	457	526	481	470	462	460	446	476	416	446	462	490	439	485	412	464	403	423	434	535	479	434	464	440	413	452	416	530
POORLY CHARACTERIZED	General function prediction only	Membrane protein involved in the export of O-antigen and teichoic acid	181	169	189	186	158	162	151	187	211	212	126	155	156	165	183	180	161	184	238	191	158	177	193	166	184	169	160	166	226	192	192	261	186	186	190	197	198	168	155	156	222	204	176	185	226	195	226
POORLY CHARACTERIZED	General function prediction only	Metal-dependent hydrolases of the beta-lactamase superfamily I	117	128	107	98	126	111	86	114	77	101	117	102	92	117	88	85	108	85	68	90	154	112	88	79	99	92	103	130	121	104	149	89	66	75	112	90	94	107	95	86	122	117	77	134	83	133	75
POORLY CHARACTERIZED	General function prediction only	Methyltransferase type	184	94	127	128	130	132	120	124	147	111	116	108	117	121	128	88	160	107	127	121	136	164	150	83	86	143	111	100	129	145	129	105	117	175	149	105	133	90	105	121	121	123	115	95	99	101	138
POORLY CHARACTERIZED	General function prediction only	Multimeric flavodoxin WrbA	73	79	51	72	64	67	65	0	95	81	0	79	73	65	54	0	75	51	0	81	0	74	72	49	69	85	95	80	66	79	70	64	59	70	92	55	72	67	52	67	55	90	77	69	87	88	63
POORLY CHARACTERIZED	General function prediction only	N-Acetyltransferase	143	136	184	140	127	121	151	143	180	135	117	173	131	215	139	130	88	207	165	111	156	171	141	177	153	155	141	139	159	124	157	150	190	155	128	145	136	149	146	142	141	177	179	133	187	138	160
POORLY CHARACTERIZED	General function prediction only	NTP pyrophosphohydrolases including oxidative damage repair enzymes	453	406	409	417	424	427	397	407	450	441	442	454	430	434	461	430	510	509	469	441	496	476	492	398	400	426	476	402	453	545	468	439	443	421	492	466	522	492	472	447	453	393	442	446	505	422	494
POORLY CHARACTERIZED	General function prediction only	Oxidoreductase domain protein	186	161	187	199	243	238	217	259	147	173	223	184	192	182	197	226	202	226	200	190	163	192	255	180	233	177	211	217	171	200	212	200	165	167	202	198	202	212	227	230	180	199	150	196	185	261	239
POORLY CHARACTERIZED	General function prediction only	Permeases of the drug/metabolite transporter (DMT) superfamily	229	285	224	281	274	253	229	299	272	294	211	273	238	253	253	293	268	250	120	303	115	164	300	232	279	330	115	231	330	263	288	234	209	280	280	140	250	314	303	244	272	225	232	208	269	258	283
POORLY CHARACTERIZED	General function prediction only	Permeases of the major facilitator superfamily	337	349	320	361	310	372	311	436	458	369	419	380	414	325	409	338	356	360	427	308	337	407	263	347	372	365	335	360	319	367	355	373	390	359	317	309	354	333	289	382	426	346	357	318	360	371	300
POORLY CHARACTERIZED	General function prediction only	Phosphoesterase, PA-phosphatase related	169	93	118	144	171	155	117	144	170	175	134	114	169	136	126	151	123	168	124	196	131	131	132	110	164	109	137	99	90	139	184	134	164	102	113	203	171	115	182	125	162	145	126	132	128	136	141
POORLY CHARACTERIZED	General function prediction only	Predicted acetyltransferase	45	42	47	23	40	29	53	46	22	40	35	29	29	29	30	35	61	29	40	70	26	26	46	68	47	21	34	22	39	40	47	33	43	29	46	58	33	32	23	30	45	26	26	49	42	42	45
POORLY CHARACTERIZED	General function prediction only	Predicted alternative tryptophan synthase beta-subunit (paralog of TrpB)	208	178	201	218	188	211	229	161	198	173	179	108	161	182	134	175	170	167	187	175	216	173	163	199	160	238	198	165	128	158	165	198	194	154	174	220	188	253	182	177	235	169	153	227	202	192	159
POORLY CHARACTERIZED	General function prediction only	Predicted amidohydrolase	176	183	261	232	216	174	174	210	211	161	245	246	211	159	227	212	192	193	234	157	204	192	201	215	184	221	228	170	293	215	224	147	164	192	214	222	220	177	200	219	200	186	189	220	212	222	190
POORLY CHARACTERIZED	General function prediction only	Predicted aminopeptidases	148	114	151	146	149	128	145	146	151	101	197	153	133	126	147	120	172	106	144	117	143	143	126	134	161	121	137	112	119	167	110	122	133	103	110	150	157	121	115	105	145	201	111	148	118	117	135
POORLY CHARACTERIZED	General function prediction only	Predicted ATP-binding protein involved in virulence	144	193	138	177	164	165	194	179	178	193	170	207	0	155	185	125	205	170	175	0	0	209	192	233	193	167	247	215	166	142	214	186	0	150	147	0	130	162	187	171	164	188	210	179	170	239	215
POORLY CHARACTERIZED	General function prediction only	Predicted ATPase (AAA+ superfamily)	190	172	151	163	201	204	133	152	140	222	147	196	186	172	143	156	166	169	204	145	148	166	165	198	154	151	193	164	176	178	199	160	182	167	207	180	186	173	173	136	178	154	194	211	168	155	213
POORLY CHARACTERIZED	General function prediction only	Predicted ATPases	231	124	151	127	196	107	151	139	166	187	214	182	156	151	162	153	167	162	173	194	169	156	109	126	187	194	152	202	193	162	205	182	167	167	181	178	151	195	182	216	203	162	161	151	223	168	164
POORLY CHARACTERIZED	General function prediction only	Predicted dehydrogenases and related proteins	800	869	845	841	796	874	677	735	913	898	801	831	899	876	784	936	811	893	840	770	815	756	836	812	922	835	901	860	835	810	806	936	806	912	793	812	839	803	787	886	816	965	855	893	779	846	883
POORLY CHARACTERIZED	General function prediction only	Predicted dinucleotide-utilizing enzyme	362	288	253	349	331	346	243	318	302	374	263	330	338	336	305	330	287	323	385	285	289	274	329	335	266	304	321	326	302	263	303	297	328	252	328	337	368	347	316	245	335	322	337	352	293	298	372
POORLY CHARACTERIZED	General function prediction only	Predicted esterase of the alpha-beta hydrolase superfamily	129	123	130	116	107	122	149	116	121	115	99	126	126	143	118	115	126	91	111	118	136	112	139	110	116	96	74	106	104	91	136	128	123	104	106	106	130	136	150	124	124	139	100	123	123	108	104
POORLY CHARACTERIZED	General function prediction only	Predicted Fe-S oxidoreductase	93	90	128	128	136	146	103	161	105	112	128	146	108	126	122	99	136	135	131	112	98	147	129	70	175	128	116	150	102	126	134	111	172	118	145	131	96	121	124	117	125	135	88	106	128	133	174
POORLY CHARACTERIZED	General function prediction only	Predicted Fe-S-cluster redox enzyme	128	133	142	138	127	135	103	140	142	146	153	132	0	121	134	0	131	149	188	0	130	0	164	161	129	144	161	128	174	145	125	139	150	110	152	118	0	139	142	144	147	156	160	131	139	130	121
POORLY CHARACTERIZED	General function prediction only	Predicted HD superfamily hydrolase	76	71	50	52	86	57	80	103	84	71	66	57	82	48	59	86	67	89	56	72	70	98	64	76	71	93	60	61	78	72	114	62	72	73	95	54	75	99	52	75	93	86	73	84	95	75	55
POORLY CHARACTERIZED	General function prediction only	Predicted hydrolase (HAD superfamily)	180	218	182	181	178	147	206	179	154	171	176	184	163	146	171	191	177	178	163	206	178	176	183	217	178	138	187	159	223	169	211	201	153	170	169	188	156	183	162	186	141	166	189	171	147	189	212
POORLY CHARACTERIZED	General function prediction only	Predicted methyltransferases	96	145	89	81	91	95	97	115	65	81	69	135	71	70	65	87	90	54	78	85	128	119	56	87	55	90	83	80	80	81	90	69	96	92	121	86	83	129	109	109	88	88	77	75	92	84	90
POORLY CHARACTERIZED	General function prediction only	Predicted permease	86	149	131	153	147	154	184	108	138	151	120	114	176	123	158	163	141	150	162	151	131	150	195	124	134	152	150	122	125	110	152	177	168	170	157	211	130	114	125	194	181	175	149	143	150	134	113
POORLY CHARACTERIZED	General function prediction only	Predicted phosphatases	69	69	86	66	83	95	115	91	118	158	97	103	107	96	75	79	78	104	108	116	46	85	93	88	107	75	95	64	110	47	102	73	139	68	79	73	120	90	110	64	74	72	114	73	85	99	92
POORLY CHARACTERIZED	General function prediction only	Predicted PP-loop superfamily ATPase	109	92	58	103	131	78	78	90	103	60	88	121	87	119	84	66	98	99	84	78	76	121	82	62	104	90	88	76	98	133	93	80	88	64	97	80	118	71	110	66	62	65	77	73	71	103	81
POORLY CHARACTERIZED	General function prediction only	Predicted SAM-dependent methyltransferases	131	199	0	190	157	161	159	149	155	176	160	164	142	151	176	196	148	173	173	176	153	188	122	199	0	173	175	188	172	154	0	175	0	135	144	123	192	172	0	148	127	102	152	159	111	152	136
POORLY CHARACTERIZED	General function prediction only	Predicted sugar phosphate isomerase	98	124	94	83	96	136	80	112	91	125	89	107	156	117	128	118	142	78	112	124	95	100	129	132	133	168	82	130	110	95	116	154	111	119	114	93	98	101	93	113	109	98	109	109	153	108	80
POORLY CHARACTERIZED	General function prediction only	Predicted thioesterase	80	78	114	93	126	89	125	80	100	103	97	123	107	129	84	116	83	127	98	94	114	109	95	79	140	114	92	78	83	120	84	66	113	147	98	172	74	98	109	97	125	90	88	84	93	101	118
POORLY CHARACTERIZED	General function prediction only	Predicted unsaturated glucuronyl hydrolase involved in regulation of bacterial surface properties, and related proteins	287	367	357	333	402	399	314	340	310	294	333	356	364	352	286	364	302	353	327	283	351	298	293	350	302	288	333	308	342	360	325	363	335	319	397	422	313	359	262	308	262	326	372	338	266	307	414
POORLY CHARACTERIZED	General function prediction only	Predicted Zn-dependent peptidases	627	507	569	551	518	643	559	536	558	608	428	578	408	555	481	557	539	549	527	561	574	486	548	482	542	498	484	532	630	352	531	534	422	512	555	590	345	562	503	543	559	525	515	553	506	551	519
POORLY CHARACTERIZED	General function prediction only	Protein involved in cell adhesion	459	390	443	508	455	449	454	435	448	486	422	489	501	457	422	414	405	539	487	460	368	462	393	481	479	450	447	412	414	406	455	468	541	457	397	362	391	414	395	523	473	450	443	354	378	413	469
POORLY CHARACTERIZED	General function prediction only	Putative GTPases (G3E family)	159	150	124	182	142	156	140	141	123	150	134	170	172	143	203	100	188	167	173	177	148	142	197	138	181	178	149	122	141	166	184	206	121	138	118	165	206	184	157	145	135	166	144	192	167	168	142
POORLY CHARACTERIZED	General function prediction only	Putative hemolysin	129	128	88	103	93	114	143	138	90	78	95	97	105	77	78	104	104	107	112	105	102	71	94	145	141	111	119	57	104	115	88	83	87	82	111	73	111	105	92	84	102	78	113	117	117	120	106
POORLY CHARACTERIZED	General function prediction only	Putative uncharacterized protein	285	228	224	226	203	257	194	256	214	209	246	243	235	264	251	221	239	217	234	255	245	207	290	276	280	252	238	194	307	237	267	250	277	272	237	204	227	226	234	259	242	215	201	178	204	219	254
POORLY CHARACTERIZED	General function prediction only	Rhomboid family protein	98	113	120	102	117	129	146	124	142	92	119	127	116	137	121	109	108	135	116	138	136	98	125	128	143	126	83	138	130	104	92	96	155	85	98	108	141	141	144	103	111	77	131	142	90	127	100
POORLY CHARACTERIZED	General function prediction only	RNA-binding proteins (RRM domain)	22	39	33	28	31	17	22	22	26	41	53	44	26	54	33	40	36	34	43	30	25	31	28	56	20	11	28	35	29	39	33	34	63	30	33	32	33	17	27	48	43	72	46	50	21	37	33
POORLY CHARACTERIZED	General function prediction only	SAM-dependent methyltransferases	111	110	86	85	53	68	87	100	121	93	68	113	91	100	113	110	125	80	80	84	97	103	70	70	108	67	99	113	99	89	99	66	110	100	100	91	131	108	69	146	92	117	84	74	81	81	74
POORLY CHARACTERIZED	General function prediction only	Uncharacterized conserved protein (some members contain a von Willebrand factor type A (vWA) domain)	141	92	103	102	86	88	104	111	82	109	143	125	109	139	123	97	120	126	125	87	67	142	142	86	117	147	110	99	73	83	151	145	98	86	125	101	102	114	100	102	101	74	113	107	92	119	81
POORLY CHARACTERIZED	General function prediction only	Uncharacterized metallophosphoesterase-like protein YydB	243	175	177	167	177	159	183	165	158	175	191	194	174	193	159	195	123	157	176	145	170	165	170	148	149	203	153	142	227	133	144	150	136	206	188	134	213	164	185	143	192	157	179	189	158	149	216
POORLY CHARACTERIZED	General function prediction only	Uncharacterized protein	686	714	751	631	746	745	779	622	624	684	695	710	665	666	688	694	653	707	655	654	720	733	716	742	677	679	834	651	658	737	771	634	706	642	654	608	634	834	694	674	634	610	625	658	636	657	647
POORLY CHARACTERIZED	General function prediction only	Uncharacterized protein related to capsule biosynthesis enzymes	329	277	386	302	316	336	120	343	389	339	319	315	323	135	284	338	364	354	369	126	267	360	291	290	350	290	294	402	315	328	286	304	334	335	344	267	273	292	124	100	357	346	382	319	327	328	377
POORLY CHARACTERIZED	General function prediction only	Uncharacterized protein related to glutamine synthetase	270	273	268	347	354	278	313	270	265	292	291	328	321	317	240	316	257	376	260	268	291	316	255	261	305	288	236	346	242	296	261	323	297	263	301	228	305	254	242	297	303	272	269	255	331	365	334
POORLY CHARACTERIZED	General function prediction only	Uncharacterized proteins of the AP superfamily	141	116	91	119	146	118	127	105	102	110	91	101	96	98	137	89	119	161	163	143	134	135	122	94	77	120	102	132	131	125	108	123	158	163	90	115	131	165	150	94	102	151	141	110	121	96	128
POORLY CHARACTERIZED	General function prediction only	Virulence protein	222	189	171	0	221	206	0	0	214	209	165	188	198	208	210	187	170	140	200	214	196	206	187	201	146	0	163	215	221	180	179	176	219	231	212	198	0	213	157	220	231	193	174	179	205	196	195
POORLY CHARACTERIZED	General function prediction only	Zn-ribbon protein, possibly nucleic acid-binding	93	89	106	93	66	108	108	80	109	98	111	88	125	104	124	121	94	83	109	94	110	132	100	117	91	81	112	72	97	103	107	77	96	110	139	111	95	109	117	118	114	109	85	148	130	104	109
[truncated: 166 more columns]

## Sheet: CoMW (assembly-based) Approach
eggNOG Level I	eggNOG Level II	eggNOG level III	Sample_1_GroupA_1	Sample_2_GroupA_2	Sample_3_GroupA_3	Sample_4_GroupA_4	Sample_5_GroupA_5	Sample_6_GroupA_6	Sample_7_GroupA_7	Sample_8_GroupA_8	Sample_9_GroupA_9	Sample_10_GroupA_10	Sample_11_GroupA_11	Sample_12_GroupA_12	Sample_13_GroupA_13	Sample_14_GroupA_14	Sample_15_GroupA_15	Sample_16_GroupA_16	Sample_17_GroupA_17	Sample_18_GroupA_18	Sample_19_GroupA_19	Sample_20_GroupA_20	Sample_21_GroupA_21	Sample_22_GroupA_22	Sample_23_GroupA_23	Sample_24_GroupA_24	Sample_25_GroupA_25	Sample_26_GroupA_26	Sample_27_GroupA_27	Sample_28_GroupA_28	Sample_29_GroupA_29	Sample_30_GroupA_30	Sample_31_GroupA_31	Sample_32_GroupA_32	Sample_33_GroupA_33	Sample_34_GroupA_34	Sample_35_GroupA_35	Sample_36_GroupA_36	Sample_37_GroupA_37	Sample_38_GroupA_38	Sample_39_GroupA_39	Sample_40_GroupA_40	Sample_41_GroupA_41	Sample_42_GroupA_42	Sample_43_GroupA_43	Sample_44_GroupA_44	Sample_45_GroupA_45	Sample_46_GroupA_46	Sample_47_GroupA_47
CELLULAR PROCESSES AND SIGNALING	Cell cycle control, cell division, chromosome partitioning	Actin-like ATPase involved in cell division	464	324	356	470	336	416	430	294	388	378	456	330	356	384	382	486	408	330	468	330	480	344	418	400	370	350	456	326	500	294	514	372	418	468	422	362	420	404	358	442	406	390	498	436	398	364	356
CELLULAR PROCESSES AND SIGNALING	Cell cycle control, cell division, chromosome partitioning	ATPases involved in chromosome partitioning	1026	974	996	930	926	1030	880	856	810	994	980	888	820	830	1246	938	1098	786	820	944	920	970	956	824	916	716	916	954	842	942	980	980	1044	912	890	1000	950	886	842	828	932	916	880	960	982	794	1002
CELLULAR PROCESSES AND SIGNALING	Cell cycle control, cell division, chromosome partitioning	Bacterial cell division membrane protein	0	0	308	380	386	340	458	352	348	406	342	288	342	354	468	326	520	374	326	462	384	404	0	358	368	352	352	380	478	418	258	388	262	0	394	266	504	0	386	440	278	450	334	360	416	446	370
CELLULAR PROCESSES AND SIGNALING	Cell cycle control, cell division, chromosome partitioning	Integral membrane protein possibly involved in chromosome condensation	108	144	130	78	132	58	86	68	90	104	138	88	124	88	186	86	102	106	58	58	106	56	126	96	46	126	114	78	122	118	142	110	74	120	110	110	92	110	124	118	108	114	60	118	124	92	92
CELLULAR PROCESSES AND SIGNALING	Cell cycle control, cell division, chromosome partitioning	Predicted ATPase of the PP-loop superfamily implicated in cell cycle control	150	238	228	160	212	150	184	254	212	190	170	154	244	126	146	168	182	266	170	240	306	204	232	174	198	204	208	126	152	186	234	220	202	190	218	132	210	184	232	224	222	196	178	184	194	180	138
CELLULAR PROCESSES AND SIGNALING	Cell cycle control, cell division, chromosome partitioning	Protein found in conjugate transposon	188	264	214	254	268	198	200	192	292	268	242	210	222	292	194	240	212	184	206	240	222	232	200	120	208	220	186	232	214	196	140	254	186	248	204	178	262	246	200	130	240	212	234	238	250	258	124
CELLULAR PROCESSES AND SIGNALING	Cell wall/membrane/envelope biogenesis	Cell division protein FtsI/penicillin-binding protein 2	276	286	288	200	280	180	232	198	188	214	258	210	264	220	234	256	178	194	232	168	206	200	198	210	188	254	236	244	182	190	258	200	200	176	268	250	236	214	190	190	172	286	192	260	240	194	234
CELLULAR PROCESSES AND SIGNALING	Cell wall/membrane/envelope biogenesis	Cell wall-associated hydrolases (invasion-associated proteins)	98	128	202	168	160	152	134	154	208	200	150	128	104	104	98	134	98	150	216	100	120	212	112	134	228	130	228	114	104	140	152	184	174	92	118	146	90	130	140	102	218	110	98	162	172	142	88
CELLULAR PROCESSES AND SIGNALING	Cell wall/membrane/envelope biogenesis	CMP-2-keto-3-deoxyoctulosonic acid synthetase	548	392	334	416	440	494	436	336	408	362	366	444	350	482	324	332	372	436	392	438	378	454	380	454	448	434	404	466	398	650	410	386	472	478	446	356	338	352	420	360	336	398	392	284	444	436	342
CELLULAR PROCESSES AND SIGNALING	Cell wall/membrane/envelope biogenesis	dTDP-4-dehydrorhamnose 3,5-epimerase and related enzymes	298	340	298	292	274	316	240	256	342	292	266	350	302	342	280	308	282	318	218	232	244	336	286	266	284	314	326	224	352	300	256	318	326	318	320	302	260	252	390	364	222	286	268	288	362	268	356
CELLULAR PROCESSES AND SIGNALING	Cell wall/membrane/envelope biogenesis	dTDP-4-dehydrorhamnose reductase	204	198	248	210	248	280	280	232	280	146	202	178	168	230	222	292	192	226	206	262	170	238	270	232	224	220	220	188	280	204	240	210	174	272	252	184	240	268	304	246	212	214	246	248	246	144	210
CELLULAR PROCESSES AND SIGNALING	Cell wall/membrane/envelope biogenesis	dTDP-D-glucose 4,6-dehydratase	318	258	246	316	338	472	296	318	388	292	292	346	300	326	292	282	368	236	300	290	368	232	268	260	218	318	230	230	244	236	324	322	320	300	274	284	296	344	236	256	258	272	348	256	394	284	274
CELLULAR PROCESSES AND SIGNALING	Cell wall/membrane/envelope biogenesis	dTDP-glucose pyrophosphorylase	230	244	168	198	150	180	232	270	178	186	344	238	222	202	172	272	208	190	200	300	238	306	274	190	232	194	246	250	316	234	206	180	250	266	298	234	230	228	224	188	220	206	262	226	242	236	262
CELLULAR PROCESSES AND SIGNALING	Cell wall/membrane/envelope biogenesis	Endopolygalacturonase	484	370	362	398	408	338	316	348	356	460	420	364	384	390	412	314	288	278	384	472	356	344	324	334	430	300	480	520	352	346	424	312	386	418	286	378	430	340	404	496	358	414	324	380	400	414	358
CELLULAR PROCESSES AND SIGNALING	Cell wall/membrane/envelope biogenesis	FOG: LysM repeat	546	430	474	444	452	432	424	514	442	466	438	416	598	460	574	556	604	394	430	418	478	454	582	438	512	446	474	480	456	430	554	512	488	510	472	524	512	464	460	568	478	542	458	574	474	430	480
CELLULAR PROCESSES AND SIGNALING	Cell wall/membrane/envelope biogenesis	Glyceraldehyde 3-phosphate dehydrogenase	296	274	0	382	0	336	282	294	334	304	0	356	264	396	306	314	318	0	306	268	316	294	406	294	304	362	392	352	320	334	336	252	362	288	468	252	362	250	0	300	290	330	296	324	290	394	370
CELLULAR PROCESSES AND SIGNALING	Cell wall/membrane/envelope biogenesis	Glycosyltransferase	1782	1906	1662	1858	1558	2020	1502	1712	1658	2038	1766	1430	1478	2022	2076	1846	1710	1904	1824	2216	1914	1460	1990	1532	1920	1832	1844	1816	1872	1740	1866	2122	2072	1882	1498	1832	1886	1884	1768	1996	1936	1784	1914	1948	2048	2084	1709
CELLULAR PROCESSES AND SIGNALING	Cell wall/membrane/envelope biogenesis	Glycosyltransferases involved in cell wall biogenesis	818	946	976	794	1004	748	1036	948	984	878	1028	996	992	904	938	1042	568	944	882	944	972	950	854	1060	896	926	992	598	916	940	956	1048	830	888	964	996	948	600	976	1044	956	1002	940	1034	848	992	944
CELLULAR PROCESSES AND SIGNALING	Cell wall/membrane/envelope biogenesis	Glycosyltransferases, probably involved in cell wall biogenesis	296	358	284	344	276	312	268	284	310	264	220	284	416	250	294	286	332	228	308	314	366	302	298	338	472	290	278	310	312	216	306	302	298	464	310	378	348	330	288	476	348	256	278	254	306	348	290
CELLULAR PROCESSES AND SIGNALING	Cell wall/membrane/envelope biogenesis	Large-conductance mechanosensitive channel	156	136	118	130	182	144	136	112	92	174	144	104	100	212	48	82	86	82	108	136	112	98	98	148	146	86	76	152	156	180	176	112	100	150	90	126	112	110	84	112	92	138	116	130	150	112	92
CELLULAR PROCESSES AND SIGNALING	Cell wall/membrane/envelope biogenesis	Lauroyl/myristoyl acyltransferase	254	318	182	246	176	258	196	168	168	218	302	204	306	288	250	292	264	286	232	202	252	232	202	272	250	206	244	198	240	238	214	276	268	198	246	222	182	188	200	246	242	278	162	274	264	220	208
CELLULAR PROCESSES AND SIGNALING	Cell wall/membrane/envelope biogenesis	Lyzozyme M1 (1,4-beta-N-acetylmuramidase)	276	218	224	214	246	184	190	204	256	224	280	274	228	284	164	296	240	214	314	366	290	224	256	220	228	214	178	286	160	186	318	140	210	320	196	194	256	272	274	238	218	190	162	294	258	188	186
CELLULAR PROCESSES AND SIGNALING	Cell wall/membrane/envelope biogenesis	Mannose-1-phosphate guanylyltransferase	270	242	288	224	286	240	246	278	260	266	292	318	210	348	308	294	342	256	262	292	270	316	272	178	278	302	270	224	298	254	216	272	352	336	298	288	402	262	250	272	228	290	402	292	276	256	296
CELLULAR PROCESSES AND SIGNALING	Cell wall/membrane/envelope biogenesis	Membrane carboxypeptidase/penicillin-binding protein	566	520	670	666	626	650	490	688	566	684	636	692	604	636	754	610	474	586	602	536	548	702	556	534	754	824	614	662	676	660	718	632	592	634	610	736	690	574	576	630	718	582	496	630	604	534	580
CELLULAR PROCESSES AND SIGNALING	Cell wall/membrane/envelope biogenesis	Membrane-fusion protein	1674	1636	1742	1524	1798	1756	1654	1490	1546	1770	1402	1626	1468	1768	1762	1704	1496	1732	1730	1658	1522	1822	1824	1726	1774	1562	1540	1638	1754	1794	1802	1490	1592	1704	1420	1772	1688	1542	1678	1884	1628	1826	1940	1792	1736	1666	1578
CELLULAR PROCESSES AND SIGNALING	Cell wall/membrane/envelope biogenesis	N-acetylmuramoyl-L-alanine amidase	388	396	268	280	316	398	276	312	300	380	300	384	342	306	306	416	250	348	246	346	416	364	354	352	282	312	266	316	420	288	358	362	366	276	358	462	228	278	318	334	252	338	394	312	278	308	330
CELLULAR PROCESSES AND SIGNALING	Cell wall/membrane/envelope biogenesis	N-Acetylmuramoyl-L-Alanine amidase	130	208	116	96	120	118	130	82	158	182	130	152	146	130	144	90	128	94	126	122	162	118	138	172	142	104	158	158	146	128	142	196	104	100	144	144	174	138	148	136	144	156	120	114	186	88	192
CELLULAR PROCESSES AND SIGNALING	Cell wall/membrane/envelope biogenesis	Nucleoside-diphosphate-sugar epimerases	1692	1634	1768	1444	1330	1766	1540	1560	1462	1374	1782	1722	1444	1602	1358	1572	1618	1750	1736	1496	1798	1618	1646	1680	1710	1827	1402	1532	1694	1404	1710	1488	1710	1370	1522	1863	1772	1640	1606	1796	1592	1866	1598	1658	1788	1534	1900
CELLULAR PROCESSES AND SIGNALING	Cell wall/membrane/envelope biogenesis	Nucleoside-Diphosphate-Sugar pyrophosphorylase	186	200	266	162	186	190	156	250	212	198	210	188	126	218	172	160	184	192	184	192	190	158	224	186	164	164	178	128	158	200	210	196	140	110	180	208	190	208	244	206	196	150	250	152	276	204	218
CELLULAR PROCESSES AND SIGNALING	Cell wall/membrane/envelope biogenesis	Outer membrane chaperone Skp (OmpH) protein	110	164	130	110	152	206	162	218	198	114	128	176	210	176	168	170	104	192	156	184	166	108	170	200	126	174	146	156	154	158	188	168	146	188	138	242	160	150	158	144	158	186	238	182	162	190	184
CELLULAR PROCESSES AND SIGNALING	Cell wall/membrane/envelope biogenesis	Outer membrane protein	1656	1866	1822	1896	1934	1808	1618	1624	1812	1906	1472	1872	1952	1888	1794	1888	1810	1830	1844	1900	1994	1886	2238	2116	1948	1492	1998	1914	1864	1920	1816	1810	1986	1912	1908	1954	1892	2044	1900	1950	1906	1812	1712	2100	1836	1880	2030
CELLULAR PROCESSES AND SIGNALING	Cell wall/membrane/envelope biogenesis	Outer membrane protein and related peptidoglycan-associated (lipo)proteins	570	466	444	440	582	560	658	500	584	616	646	394	584	566	566	438	554	572	582	456	438	614	504	526	608	546	646	606	442	586	372	612	596	514	602	510	468	522	460	590	554	584	490	460	508	546	528
CELLULAR PROCESSES AND SIGNALING	Cell wall/membrane/envelope biogenesis	Outer membrane protein, involved in nutrient binding	1268	1140	1126	1236	1116	1222	1206	1502	1066	1028	1078	1150	1018	1384	1082	1034	1106	1096	1244	1348	1280	1108	1184	1230	1278	1212	1144	1296	1182	1240	1262	1162	1030	1182	966	1248	1288	1146	1134	1122	1272	1260	1356	1216	1040	1198	1106
CELLULAR PROCESSES AND SIGNALING	Cell wall/membrane/envelope biogenesis	Periplasmic protease	2026	2264	2230	2698	2454	2442	2354	2454	2400	2560	2548	2308	2472	2508	2508	2372	2338	2538	2246	2376	2436	2304	2414	2344	2332	2488	2114	2456	2350	2422	2304	2256	2290	2104	2496	2272	2548	2480	2598	2170	2338	2470	2366	2354	2364	2398	2386
CELLULAR PROCESSES AND SIGNALING	Cell wall/membrane/envelope biogenesis	Periplasmic protein involved in polysaccharide export	718	720	724	616	602	644	732	690	720	772	646	732	716	620	828	638	646	576	598	658	670	646	756	664	670	666	748	666	702	754	604	676	680	744	588	670	564	608	702	654	776	618	610	506	534	750	726
CELLULAR PROCESSES AND SIGNALING	Cell wall/membrane/envelope biogenesis	Phosphoglycerol transferase and related proteins, alkaline phosphatase superfamily	966	1010	1172	970	998	1064	1014	1034	944	1052	1048	908	1132	1060	860	1062	1090	982	986	976	1076	948	954	1204	942	980	1008	1054	948	1334	1102	1036	932	942	1084	1100	1038	1170	1070	1122	822	1014	1078	956	884	994	1162
CELLULAR PROCESSES AND SIGNALING	Cell wall/membrane/envelope biogenesis	Predicted nucleoside-diphosphate sugar epimerases	316	378	302	396	384	306	368	404	286	324	362	338	320	344	258	304	354	312	296	344	282	248	310	270	312	386	300	330	414	280	312	258	336	268	318	302	206	286	312	336	242	316	346	322	334	318	478
CELLULAR PROCESSES AND SIGNALING	Cell wall/membrane/envelope biogenesis	Predicted pyridoxal phosphate-dependent enzyme apparently involved in regulation of cell wall biogenesis	274	296	326	394	226	252	282	286	282	258	264	368	320	268	252	188	196	228	240	330	208	338	320	330	338	240	340	204	280	254	344	324	302	320	274	270	310	286	236	202	314	232	284	206	302	282	372
CELLULAR PROCESSES AND SIGNALING	Cell wall/membrane/envelope biogenesis	Predicted S-adenosylmethionine-dependent methyltransferase involved in bacterial cell division	216	238	192	94	162	110	248	132	202	254	242	140	162	114	138	196	134	148	176	166	200	170	144	174	130	182	182	226	292	162	184	190	146	152	270	146	100	160	184	126	160	162	202	202	144	144	112
CELLULAR PROCESSES AND SIGNALING	Cell wall/membrane/envelope biogenesis	Predicted UDP-glucose 6-dehydrogenase	354	320	254	446	426	308	386	368	346	300	248	410	460	416	314	460	342	354	274	356	366	390	294	446	328	352	328	368	280	342	330	302	528	370	412	406	390	338	444	350	362	398	316	308	356	318	434
CELLULAR PROCESSES AND SIGNALING	Cell wall/membrane/envelope biogenesis	Prolipoprotein diacylglyceryltransferase	230	192	202	242	272	212	214	196	0	178	0	214	234	166	222	202	254	226	206	174	218	144	268	254	310	170	246	282	250	230	312	218	0	0	176	0	210	196	176	300	230	304	268	236	262	228	214
CELLULAR PROCESSES AND SIGNALING	Cell wall/membrane/envelope biogenesis	Protein transporter	174	298	268	258	262	194	196	240	192	192	224	240	238	266	158	256	240	246	216	278	258	224	186	296	274	250	274	228	262	280	296	212	348	232	214	236	222	232	232	274	210	236	262	248	244	242	290
CELLULAR PROCESSES AND SIGNALING	Cell wall/membrane/envelope biogenesis	Putative effector of murein hydrolase	158	150	174	222	182	184	226	188	164	132	156	194	204	136	202	220	186	120	188	180	204	182	220	180	202	200	134	172	196	188	190	180	158	216	212	174	186	130	242	178	178	178	178	166	184	222	168
CELLULAR PROCESSES AND SIGNALING	Cell wall/membrane/envelope biogenesis	Putative outer membrane protein, probably involved in nutrient binding	444	496	432	374	420	504	334	426	434	428	432	352	448	430	486	312	380	392	300	454	396	458	328	400	412	284	388	408	378	468	342	394	398	416	444	466	340	466	452	382	480	392	434	400	356	360	488
CELLULAR PROCESSES AND SIGNALING	Cell wall/membrane/envelope biogenesis	Sialic acid synthase	202	208	308	332	176	270	284	262	252	256	312	0	260	222	276	0	0	236	262	268	348	0	334	256	340	0	254	226	270	242	222	282	288	304	308	314	318	306	304	350	326	230	348	260	260	226	242
CELLULAR PROCESSES AND SIGNALING	Cell wall/membrane/envelope biogenesis	Small-conductance mechanosensitive channel	204	224	216	226	206	230	190	188	220	272	204	214	236	256	226	292	216	156	166	214	186	292	224	234	232	232	250	220	242	232	274	264	260	196	160	284	158	176	238	214	202	162	140	204	264	266	250
CELLULAR PROCESSES AND SIGNALING	Cell wall/membrane/envelope biogenesis	Soluble lytic murein transglycosylase and related regulatory proteins (some contain LysM/invasin domains)	354	310	320	386	238	268	348	310	318	382	348	402	246	282	394	272	272	346	312	306	206	336	310	334	360	270	338	318	324	248	272	282	364	342	338	346	492	262	284	338	342	320	290	282	294	322	316
CELLULAR PROCESSES AND SIGNALING	Cell wall/membrane/envelope biogenesis	Sortase and related acyltransferases	132	150	140	0	124	0	208	132	84	94	178	188	118	94	172	126	92	96	114	126	96	104	158	164	106	126	0	0	68	128	128	114	82	134	0	96	130	80	114	108	176	68	100	128	140	118	98
CELLULAR PROCESSES AND SIGNALING	Cell wall/membrane/envelope biogenesis	Teichoic acid biosynthesis proteins	420	322	362	326	418	320	514	308	308	464	336	364	434	454	378	576	286	392	374	434	312	410	488	324	390	312	420	348	390	418	324	370	406	340	274	378	332	366	288	404	400	372	316	434	414	248	364
CELLULAR PROCESSES AND SIGNALING	Cell wall/membrane/envelope biogenesis	UDP-N-acetylglucosamine 2-epimerase	260	360	260	0	278	286	296	320	270	240	246	0	268	348	356	330	340	294	272	0	224	248	0	212	276	258	278	252	186	272	256	236	0	380	310	234	250	252	292	322	284	276	322	296	336	260	262
CELLULAR PROCESSES AND SIGNALING	Cell wall/membrane/envelope biogenesis	UDP-N-acetylglucosamine:LPS N-acetylglucosamine transferase	420	258	248	276	314	304	298	302	350	328	224	252	260	302	374	250	386	352	288	298	314	250	274	306	240	330	244	274	264	334	362	332	240	292	284	224	396	262	274	320	342	312	252	308	316	304	268
CELLULAR PROCESSES AND SIGNALING	Cell wall/membrane/envelope biogenesis	UDP-N-acetylmuramyl pentapeptide phosphotransferase/UDP-N-acetylglucosamine-1-phosphate transferase	340	260	266	276	376	374	254	282	358	266	444	356	266	266	286	358	244	284	308	312	376	288	344	330	216	292	378	230	228	312	280	296	332	348	286	344	250	336	228	262	290	338	264	304	298	250	292
CELLULAR PROCESSES AND SIGNALING	Cell wall/membrane/envelope biogenesis	UDP-N-acetylmuramyl tripeptide synthase	352	338	312	350	302	384	364	296	332	436	414	356	452	452	382	316	358	462	378	456	428	406	412	374	342	572	302	372	464	376	380	370	322	478	484	518	240	502	380	266	406	436	418	342	376	420	360
CELLULAR PROCESSES AND SIGNALING	Defense mechanisms	ABC-type antimicrobial peptide transport system, ATPase component	200	268	156	164	118	0	192	212	156	222	148	160	162	212	122	216	146	176	170	236	0	0	144	160	150	170	132	142	0	190	190	164	134	144	0	182	158	216	184	182	248	186	198	210	156	208	158
CELLULAR PROCESSES AND SIGNALING	Defense mechanisms	ABC-type antimicrobial peptide transport system, permease component	700	610	552	564	712	650	548	822	638	716	668	710	782	618	642	536	622	696	606	596	638	622	810	712	602	680	678	658	644	600	704	640	592	566	650	736	618	670	602	614	680	670	624	612	604	596	752
CELLULAR PROCESSES AND SIGNALING	Defense mechanisms	ABC-type multidrug transport system, ATPase component	178	168	240	284	102	210	134	170	198	132	140	232	240	184	184	184	226	134	148	190	184	120	182	176	184	156	152	184	248	140	234	220	174	158	152	178	188	254	212	178	234	128	206	162	224	148	168
CELLULAR PROCESSES AND SIGNALING	Defense mechanisms	Cation/multidrug efflux pump	998	1082	898	1102	814	978	986	896	966	1140	958	912	984	1078	1012	1032	978	944	916	1004	918	1132	994	992	978	1110	1014	1004	964	976	958	1092	980	1070	1046	908	856	950	870	1010	798	1122	1060	934	1002	1082	1124
CELLULAR PROCESSES AND SIGNALING	Defense mechanisms	Na+-driven multidrug efflux pump	926	988	1084	1108	990	862	1086	1060	1096	992	942	1058	1088	1198	979	1130	1024	994	936	927	980	998	1206	1212	850	972	1214	1084	1216	914	998	1026	1168	952	1046	1164	1104	1116	1076	1064	1008	1122	1000	1056	1160	1144	1070
CELLULAR PROCESSES AND SIGNALING	Defense mechanisms	Negative regulator of beta-lactamase expression	80	118	124	68	108	58	138	148	206	80	124	66	146	88	178	104	78	110	128	166	86	66	182	132	122	144	172	158	90	138	126	102	124	192	100	74	76	112	132	124	48	112	140	132	138	92	110
CELLULAR PROCESSES AND SIGNALING	Defense mechanisms	Restriction endonuclease S subunits	662	824	740	662	696	638	626	662	654	734	664	696	630	644	720	620	702	662	666	678	750	530	628	786	664	720	694	610	626	770	724	604	574	684	610	662	760	846	796	810	674	660	576	812	674	930	660
CELLULAR PROCESSES AND SIGNALING	Defense mechanisms	Type I site-specific restriction-modification system, R (restriction) subunit and related helicases	1372	1596	1568	1366	1522	1324	1502	1722	1492	1472	1554	1440	1606	1374	1492	1422	1372	726	1518	698	1512	1458	1430	1604	1382	1422	788	1636	1608	730	1426	730	1280	1524	1526	1462	1338	1472	1458	1410	1478	1540	1478	1258	1286	1172	1316
CELLULAR PROCESSES AND SIGNALING	Intracellular trafficking, secretion, and vesicular transport	Biopolymer transport proteins	208	154	182	156	172	178	126	122	104	234	130	162	160	140	144	180	210	162	190	152	158	106	100	174	202	144	140	152	128	154	164	132	240	184	144	92	164	186	108	150	190	126	158	162	138	184	188
CELLULAR PROCESSES AND SIGNALING	Intracellular trafficking, secretion, and vesicular transport	Multiple antibiotic transporter	412	292	136	278	432	304	334	274	316	398	190	422	300	424	248	432	410	378	182	342	304	406	252	296	438	278	330	392	376	298	396	304	218	366	374	106	314	380	276	320	438	400	448	226	396	336	322
CELLULAR PROCESSES AND SIGNALING	Intracellular trafficking, secretion, and vesicular transport	Outer membrane protein	1656	1866	1822	1896	1934	1808	1618	1624	1812	1906	1472	1872	1952	1888	1794	1888	1810	1830	1844	1900	1994	1886	2238	2116	1948	1492	1998	1914	1864	1920	1816	1810	1986	1912	1908	1954	1892	2044	1900	1950	1906	1812	1712	2100	1836	1880	2030
CELLULAR PROCESSES AND SIGNALING	Intracellular trafficking, secretion, and vesicular transport	Preprotein translocase subunit SecD	962	662	830	710	874	922	748	696	886	792	660	668	812	1020	818	670	776	780	846	762	684	766	948	898	678	864	788	810	706	676	734	594	678	726	788	808	788	782	890	662	832	686	738	802	884	814	908
CELLULAR PROCESSES AND SIGNALING	Intracellular trafficking, secretion, and vesicular transport	Preprotein translocase subunit SecG	104	112	90	106	70	62	114	74	110	120	100	48	120	100	98	82	76	106	74	142	122	118	66	106	110	80	80	120	114	142	106	68	108	88	152	94	72	64	60	120	76	86	62	96	152	108	96
CELLULAR PROCESSES AND SIGNALING	Intracellular trafficking, secretion, and vesicular transport	Signal peptidase I	150	254	160	214	172	166	152	232	184	124	128	132	212	192	220	154	128	146	178	154	166	132	118	172	120	120	110	150	190	162	94	192	192	144	216	220	218	184	190	170	178	122	150	116	176	166	160
CELLULAR PROCESSES AND SIGNALING	Intracellular trafficking, secretion, and vesicular transport	Signal recognition particle GTPase	302	304	252	314	0	292	232	188	262	236	300	274	268	172	230	278	288	214	216	222	306	292	316	300	164	286	236	296	170	298	0	274	286	288	360	0	0	256	300	0	218	260	226	194	284	278	296
CELLULAR PROCESSES AND SIGNALING	Intracellular trafficking, secretion, and vesicular transport	Type IV secretory pathway, VirB4 components	632	612	668	588	520	696	662	728	664	706	668	672	532	740	650	604	610	624	676	500	676	518	676	598	622	540	578	562	594	602	730	644	592	674	618	626	538	618	538	670	768	536	638	592	666	682	610
CELLULAR PROCESSES AND SIGNALING	Intracellular trafficking, secretion, and vesicular transport	Type IV secretory pathway, VirD4 components	554	570	448	570	532	508	658	510	504	486	536	498	594	568	558	0	500	572	624	570	580	688	586	580	544	560	560	618	0	526	648	444	474	516	624	572	0	486	0	0	496	464	472	468	626	486	492
CELLULAR PROCESSES AND SIGNALING	Posttranslational modification, protein turnover, chaperones	ABC-type transport system involved in Fe-S cluster assembly, ATPase component	118	244	246	182	158	256	218	194	244	150	180	282	162	164	170	198	180	222	204	188	192	212	228	224	204	204	216	162	142	180	156	168	194	166	158	244	230	192	154	200	212	210	268	212	174	222	212
CELLULAR PROCESSES AND SIGNALING	Posttranslational modification, protein turnover, chaperones	ATP-dependent Lon protease, bacterial type	702	678	772	694	652	620	588	708	714	614	762	632	596	594	728	632	600	624	704	628	658	766	582	586	638	598	752	614	624	776	564	714	688	652	650	760	654	534	606	684	704	746	610	648	682	764	568
CELLULAR PROCESSES AND SIGNALING	Posttranslational modification, protein turnover, chaperones	ATP-dependent protease Clp, ATPase subunit	324	350	388	338	318	314	348	378	364	284	340	342	304	304	354	344	372	308	384	296	280	292	318	306	276	368	348	324	298	256	358	426	418	382	252	400	416	356	384	334	376	312	336	360	410	292	286
CELLULAR PROCESSES AND SIGNALING	Posttranslational modification, protein turnover, chaperones	DnaJ-class molecular chaperone with C-terminal Zn finger domain	282	294	260	256	300	256	370	332	308	308	366	310	304	476	296	244	344	300	308	376	324	318	306	242	310	302	292	308	338	420	296	356	264	372	286	336	220	320	280	396	260	336	232	430	302	286	260
CELLULAR PROCESSES AND SIGNALING	Posttranslational modification, protein turnover, chaperones	Inactive homolog of metal-dependent proteases, putative molecular chaperone	258	150	148	214	110	112	206	158	242	0	168	164	224	182	0	182	202	202	172	210	0	156	230	120	174	178	212	122	202	158	246	200	202	206	172	144	140	0	0	220	258	174	214	158	228	118	144
CELLULAR PROCESSES AND SIGNALING	Posttranslational modification, protein turnover, chaperones	Leu/Phe-tRNA-protein transferase	198	152	178	212	186	260	172	218	160	182	176	122	138	138	146	218	162	272	146	170	204	164	128	176	174	156	150	170	106	152	164	168	224	198	222	152	176	118	162	184	238	166	250	152	160	192	120
CELLULAR PROCESSES AND SIGNALING	Posttranslational modification, protein turnover, chaperones	Metal-dependent proteases with possible chaperone activity	346	296	352	268	292	246	220	282	240	264	264	222	220	250	352	272	340	242	236	272	228	400	244	276	256	334	240	236	286	326	210	280	258	252	324	262	276	350	234	228	270	242	286	232	270	238	278
CELLULAR PROCESSES AND SIGNALING	Posttranslational modification, protein turnover, chaperones	Molecular chaperone (small heat shock protein)	94	124	96	68	124	98	116	96	106	92	106	120	114	148	138	84	136	122	86	142	112	128	134	114	112	114	80	100	118	124	116	68	138	58	90	144	82	136	120	108	114	176	90	144	108	140	94
CELLULAR PROCESSES AND SIGNALING	Posttranslational modification, protein turnover, chaperones	Molecular chaperone GrpE (heat shock protein)	214	152	174	220	154	176	208	248	154	190	140	154	164	124	122	162	152	198	152	210	168	176	272	174	176	148	192	172	142	154	224	128	174	138	158	254	122	206	86	202	152	160	106	162	118	168	196
CELLULAR PROCESSES AND SIGNALING	Posttranslational modification, protein turnover, chaperones	Parvulin-like peptidyl-prolyl isomerase	422	314	378	356	456	348	426	322	370	320	346	328	354	430	350	430	350	338	332	420	412	292	410	372	352	368	374	346	398	346	244	342	386	342	344	368	336	332	412	318	398	404	424	432	410	394	298
CELLULAR PROCESSES AND SIGNALING	Posttranslational modification, protein turnover, chaperones	Predicted metalloendopeptidase	750	526	478	536	508	662	654	658	582	616	528	558	538	504	504	434	486	500	624	590	534	630	694	524	614	632	432	520	462	462	532	506	566	508	462	618	516	492	466	668	546	540	728	554	478	496	660
CELLULAR PROCESSES AND SIGNALING	Posttranslational modification, protein turnover, chaperones	Thiol-disulfide isomerase and thioredoxins	372	308	332	274	338	336	328	258	256	262	320	370	422	334	276	324	316	292	324	234	300	268	354	286	376	304	332	338	360	326	274	342	346	248	244	242	398	272	404	240	356	336	320	288	296	288	250
CELLULAR PROCESSES AND SIGNALING	Posttranslational modification, protein turnover, chaperones	tmRNA-binding protein	138	96	136	104	82	0	98	0	176	104	100	70	104	80	78	78	120	0	76	104	122	102	118	142	158	78	100	106	150	106	0	118	78	0	94	110	82	118	120	156	106	148	94	74	186	151	186
CELLULAR PROCESSES AND SIGNALING	Signal transduction mechanisms	Diadenosine tetraphosphatase and related serine/threonine protein phosphatases	300	368	214	370	304	320	346	292	320	306	300	286	330	320	256	346	284	300	300	324	372	352	274	284	254	306	270	270	284	274	324	332	344	270	352	284	264	364	270	316	358	404	308	282	395	372	338
CELLULAR PROCESSES AND SIGNALING	Signal transduction mechanisms	Fe2+-dicitrate sensor, membrane component	1226	1032	1342	1262	1308	1474	1362	1294	1144	1642	1374	1138	1392	1194	1344	1398	1280	1396	1294	1404	1312	1464	1362	1436	1428	1102	1284	1428	1356	1292	1300	1402	1416	1040	1066	1362	1400	1266	1154	1264	1362	1432	1242	1186	1398	1242	1286
CELLULAR PROCESSES AND SIGNALING	Signal transduction mechanisms	GAF domain-containing protein	138	86	88	116	102	124	156	110	114	112	136	104	222	174	152	118	72	118	104	130	180	150	84	102	140	164	184	88	170	216	90	122	118	100	118	146	106	142	134	130	92	132	130	66	126	138	188
CELLULAR PROCESSES AND SIGNALING	Signal transduction mechanisms	Guanosine polyphosphate pyrophosphohydrolases/synthetases	528	0	502	572	542	626	540	662	0	542	682	686	624	534	558	584	500	0	658	590	580	562	682	548	546	700	544	598	434	488	528	704	0	634	600	572	632	0	578	660	580	536	538	554	604	564	602
CELLULAR PROCESSES AND SIGNALING	Signal transduction mechanisms	Predicted membrane GTPase involved in stress response	486	526	622	516	550	478	512	496	392	512	442	532	416	588	500	426	572	0	460	536	490	458	482	392	518	366	406	468	336	556	416	510	0	0	0	522	616	552	490	0	424	484	462	450	456	358	500
CELLULAR PROCESSES AND SIGNALING	Signal transduction mechanisms	Protein-tyrosine-phosphatase	172	106	108	132	124	100	62	140	144	86	60	106	84	104	166	110	88	122	98	110	54	118	124	126	162	100	102	82	60	86	102	72	82	130	92	84	146	104	96	86	154	96	134	166	96	184	112
CELLULAR PROCESSES AND SIGNALING	Signal transduction mechanisms	Putative regulator of cell autolysis	712	736	784	778	794	750	738	802	756	828	610	734	802	718	942	716	894	876	754	670	800	926	722	662	782	814	820	858	784	732	894	940	852	776	808	816	784	730	894	790	592	866	858	866	1048	888	684
CELLULAR PROCESSES AND SIGNALING	Signal transduction mechanisms	Response regulator containing a CheY-like receiver domain and an HTH DNA-binding domain	184	188	152	160	198	192	212	246	138	98	164	102	158	140	178	198	152	212	142	168	238	172	204	132	206	160	182	198	196	166	214	148	182	194	162	148	118	158	204	158	214	184	94	248	136	180	164
CELLULAR PROCESSES AND SIGNALING	Signal transduction mechanisms	Response regulator containing CheY-like receiver, AAA-type ATPase, and DNA-binding domains	1726	1862	1526	1778	1548	1402	1752	1454	1808	1748	1596	1644	1466	1942	1672	1832	1554	1872	1724	1604	1894	1948	1752	1632	1860	1688	1772	1660	1790	1754	1616	1864	1416	1712	1586	1698	1718	1826	1806	1622	1672	1830	1884	1682	1738	1726	1926
CELLULAR PROCESSES AND SIGNALING	Signal transduction mechanisms	Response regulators consisting of a CheY-like receiver domain and a winged-helix DNA-binding domain	1184	1118	1076	1350	1404	1142	1206	1172	1174	1312	1408	1172	1314	1282	1098	1324	1190	1266	1210	1258	1340	1330	1408	1382	1162	1194	1382	1470	1268	1116	1338	1184	1282	1254	1146	1108	1278	1314	1266	1402	1106	1244	1336	1320	1202	1348	1318
CELLULAR PROCESSES AND SIGNALING	Signal transduction mechanisms	Signal transduction histidine kinase	5962	6196	5328	5122	5828	5048	6330	6410	6216	5952	5432	6294	5884	6000	5998	5772	5151	5792	6098	5870	5972	6062	5392	5836	5666	5934	6116	5312	5942	5748	6360	5330	6574	6234	6116	6362	5148	6298	6046	6360	5920	6342	5906	6572	5960	5908	6004
CELLULAR PROCESSES AND SIGNALING	Signal transduction mechanisms	Signal transduction histidine kinase involved in nitrogen fixation and metabolism regulation	312	320	414	366	292	366	460	306	426	342	354	436	342	366	314	396	432	352	310	334	400	358	368	388	324	420	334	296	386	330	322	422	352	318	384	384	348	386	262	330	368	386	308	368	292	422	220
CELLULAR PROCESSES AND SIGNALING	Signal transduction mechanisms	Tryptophan-rich sensory protein (mitochondrial benzodiazepine receptor homolog)	134	214	86	152	106	124	144	170	106	150	74	100	120	82	146	134	110	76	92	122	156	112	168	196	116	112	108	100	132	78	76	120	162	122	90	118	126	94	154	84	94	112	122	142	94	160	184
INFORMATION STORAGE AND PROCESSING	Replication, recombination and repair	3-methyladenine DNA glycosylase	140	110	134	156	156	130	118	138	182	148	148	178	180	226	204	152	158	208	92	152	122	128	142	124	120	170	132	126	244	98	126	152	120	110	106	210	86	136	156	106	154	152	152	138	136	126	198
INFORMATION STORAGE AND PROCESSING	Replication, recombination and repair	A/G-specific DNA glycosylase	250	248	208	378	236	280	368	310	256	340	356	246	382	332	264	320	286	322	250	326	302	210	282	266	318	240	270	222	400	370	278	330	338	224	216	232	308	254	282	238	342	316	254	234	318	280	208
INFORMATION STORAGE AND PROCESSING	Replication, recombination and repair	Antirestriction protein	428	306	264	296	284	270	298	374	362	316	338	386	304	380	360	306	316	424	344	292	356	352	320	316	306	274	338	384	316	432	428	328	346	310	412	322	382	374	332	402	288	336	312	388	290	340	444
INFORMATION STORAGE AND PROCESSING	Replication, recombination and repair	ATP-dependent exoDNAse (exonuclease V), alpha subunit - helicase superfamily I member	382	436	470	446	402	416	392	258	304	284	320	374	382	346	424	398	318	356	394	292	346	386	378	288	402	410	316	314	378	344	512	310	364	378	322	308	454	452	344	438	390	350	348	330	472	346	418
INFORMATION STORAGE AND PROCESSING	Replication, recombination and repair	ATPase involved in DNA repair	714	924	766	808	814	804	914	758	932	648	750	948	824	816	762	668	668	786	734	698	916	790	826	792	820	802	872	900	932	876	716	790	686	806	676	888	902	906	728	820	934	794	724	814	874	758	836
INFORMATION STORAGE AND PROCESSING	Replication, recombination and repair	ATPase involved in DNA replication initiation	378	396	282	354	444	370	280	452	376	328	314	492	308	360	408	324	404	326	350	420	390	312	370	406	398	366	272	284	304	420	292	332	422	418	480	360	418	400	470	394	370	382	392	416	360	372	324
INFORMATION STORAGE AND PROCESSING	Replication, recombination and repair	Bacterial nucleoid DNA-binding protein	52	34	100	88	76	64	58	118	40	90	88	40	60	60	78	60	64	58	42	60	56	48	46	110	80	70	62	70	68	60	68	30	60	64	90	94	76	64	132	36	74	46	106	72	46	106	92
INFORMATION STORAGE AND PROCESSING	Replication, recombination and repair	DNA or RNA helicases of superfamily II	1332	1238	1316	1440	1318	1476	1362	1301	1488	1498	1252	1514	1192	1432	1348	1368	1428	1302	1258	1284	1396	1278	1628	1214	1330	1220	1390	1282	1226	1424	1228	1276	1552	1568	1458	1460	1604	1302	1362	1328	1278	1416	1410	1504	1344	1358	1220
INFORMATION STORAGE AND PROCESSING	Replication, recombination and repair	DNA polymerase III, alpha subunit	1018	970	1010	944	1014	950	1032	994	1048	940	976	840	906	864	936	1056	928	1076	982	1062	1002	964	976	1126	1082	868	1092	1012	1026	972	1012	982	980	974	1012	936	1090	1082	984	1086	928	888	1008	1034	1158	972	966
INFORMATION STORAGE AND PROCESSING	Replication, recombination and repair	DNA primase	256	296	204	230	242	282	216	190	238	294	286	268	276	222	290	252	322	236	262	294	292	226	286	296	274	314	240	210	182	256	194	200	194	280	270	274	248	258	254	304	260	252	330	210	206	306	242
INFORMATION STORAGE AND PROCESSING	Replication, recombination and repair	DNA repair exonuclease	278	342	342	348	234	296	308	414	356	322	294	324	304	352	288	388	294	310	318	308	278	220	332	314	414	250	258	338	286	334	308	436	292	330	248	188	354	368	368	348	266	220	356	222	300	316	308
INFORMATION STORAGE AND PROCESSING	Replication, recombination and repair	DNA repair proteins	478	436	442	384	420	440	442	358	428	390	428	504	386	432	416	444	482	376	392	414	404	350	444	422	490	412	388	386	382	374	360	506	458	444	462	492	338	476	384	414	422	506	310	482	372	474	428
INFORMATION STORAGE AND PROCESSING	Replication, recombination and repair	DNA replication protein	226	220	282	218	158	174	316	261	242	218	174	264	236	226	254	206	204	272	214	196	248	192	224	302	264	214	272	250	264	196	260	170	276	234	164	192	172	194	164	204	202	224	228	180	164	176	220
INFORMATION STORAGE AND PROCESSING	Replication, recombination and repair	DNA uptake protein and related DNA-binding proteins	188	210	260	226	214	230	266	246	120	234	280	256	274	228	238	248	242	308	312	164	252	274	216	206	270	206	236	264	284	174	200	220	176	226	282	296	246	222	166	316	254	226	276	266	284	386	190
INFORMATION STORAGE AND PROCESSING	Replication, recombination and repair	Excinuclease ATPase subunit	640	930	636	694	710	810	710	642	854	702	688	814	788	796	688	886	700	794	756	774	872	696	614	662	790	678	774	642	698	672	674	654	772	754	704	754	800	782	764	756	910	644	692	736	662	658	720
INFORMATION STORAGE AND PROCESSING	Replication, recombination and repair	Exonuclease VII, large subunit	352	258	274	372	368	266	438	472	360	314	382	400	316	306	304	406	340	404	390	420	282	380	404	280	342	332	362	394	408	442	430	496	370	396	378	402	368	324	444	314	374	278	308	376	314	338	368
INFORMATION STORAGE AND PROCESSING	Replication, recombination and repair	Holliday junction resolvasome, helicase subunit	296	374	232	248	216	268	270	322	320	256	194	300	312	286	298	254	328	254	200	252	264	292	338	294	188	290	252	288	230	254	334	280	170	288	234	282	258	302	358	288	258	334	380	236	244	334	246
INFORMATION STORAGE AND PROCESSING	Replication, recombination and repair	Integrase	648	794	390	668	606	916	838	676	732	728	770	944	618	712	496	946	776	894	754	730	678	860	766	770	756	754	746	812	668	678	480	636	844	718	814	908	886	914	844	440	668	758	682	886	730	824	622
INFORMATION STORAGE AND PROCESSING	Replication, recombination and repair	Mg-dependent DNase	208	250	120	118	200	162	174	142	156	220	166	150	158	174	130	158	184	168	140	138	232	162	192	174	186	218	111	174	190	222	200	166	148	168	170	132	144	168	222	172	204	218	160	222	200	196	126
INFORMATION STORAGE AND PROCESSING	Replication, recombination and repair	Mismatch repair ATPase (MutS family)	540	520	410	544	526	442	438	488	484	454	524	486	616	524	600	528	490	438	404	426	584	536	378	520	614	450	582	378	640	378	512	514	468	466	522	508	450	462	414	460	462	442	514	496	390	444	512
INFORMATION STORAGE AND PROCESSING	Replication, recombination and repair	NTP pyrophosphohydrolases including oxidative damage repair enzymes	116	114	148	120	166	122	110	92	120	76	92	180	122	146	114	102	108	186	102	90	160	122	160	152	58	130	114	96	164	188	112	200	142	84	152	164	216	122	180	114	136	136	158	124	146	126	150
INFORMATION STORAGE AND PROCESSING	Replication, recombination and repair	Predicted endonuclease distantly related to archaeal Holliday junction resolvase	0	116	78	70	148	142	98	80	74	48	82	44	0	138	90	210	0	68	96	72	150	132	94	96	140	96	82	108	74	0	96	144	120	88	114	0	126	130	92	126	114	94	70	96	100	90	106
INFORMATION STORAGE AND PROCESSING	Replication, recombination and repair	Site-specific recombinases, DNA invertase Pin homologs	572	580	560	640	530	692	596	606	566	574	620	626	544	740	716	572	662	630	582	634	656	688	560	636	694	586	472	476	538	548	520	470	704	602	700	696	650	606	554	562	622	622	546	614	644	654	574
INFORMATION STORAGE AND PROCESSING	Replication, recombination and repair	Superfamily I DNA and RNA helicases and helicase subunits	534	0	398	486	394	612	530	614	388	432	0	514	540	414	624	524	548	448	514	526	582	418	522	0	0	436	500	548	516	442	480	478	462	546	568	482	0	452	424	414	466	552	464	552	354	402	504
INFORMATION STORAGE AND PROCESSING	Replication, recombination and repair	Superfamily II DNA helicase	1238	954	1010	1104	1114	1142	1128	1138	1148	1086	1350	1146	1094	1210	1138	1034	1246	994	1112	938	1180	1130	1170	1070	1140	1172	1150	1166	1268	1264	1176	1128	1208	1190	1360	1126	1304	1048	1082	1160	1094	1296	1076	970	1000	1238	980
INFORMATION STORAGE AND PROCESSING	Replication, recombination and repair	Topoisomerase IA	542	366	532	482	368	456	464	494	464	526	498	438	416	418	494	542	526	472	470	392	538	372	490	542	428	526	498	452	398	626	582	416	400	480	412	478	676	548	438	480	370	460	514	560	470	430	576
INFORMATION STORAGE AND PROCESSING	Replication, recombination and repair	Transposase	3098	2960	2720	2772	2754	2642	3036	2822	2264	2700	2570	2854	2978	2328	2830	2766	2890	2704	2810	2242	2720	2982	2808	2914	2924	2690	2826	2868	2706	2950	2652	2562	2832	2652	3062	2628	2796	2848	2712	2366	3030	2912	2580	2726	2570	2768	2674
INFORMATION STORAGE AND PROCESSING	Replication, recombination and repair	Transposase and inactivated derivatives	2186	1786	1610	1663	2138	2111	1797	2168	1918	1866	2137	2217	1998	2085	2071	1729	2034	1983	1982	1569	1644	2129	2047	1862	2329	2098	2040	2104	1968	2127	1882	2110	2081	2036	2356	2245	2088	1627	1351	1923	2157	2126	1956	2147	2088	1785	2013
INFORMATION STORAGE AND PROCESSING	Replication, recombination and repair	Type IIA topoisomerase (DNA gyrase/topo II, topoisomerase IV), A subunit	700	726	712	734	728	798	704	714	834	824	774	848	754	654	766	664	644	630	820	710	824	672	792	704	746	664	730	656	620	690	772	650	658	602	694	728	716	666	682	594	816	730	750	786	740	666	614
INFORMATION STORAGE AND PROCESSING	Replication, recombination and repair	Type IIA topoisomerase (DNA gyrase/topo II, topoisomerase IV), B subunit	552	566	514	388	458	448	478	498	584	578	498	540	526	440	476	452	576	420	484	472	456	466	548	452	448	466	400	512	564	452	564	486	474	486	510	556	526	508	430	554	516	480	492	476	508	428	526
INFORMATION STORAGE AND PROCESSING	Transcription	AraC-type DNA-binding domain-containing proteins	2102	2510	2262	2444	2616	2358	2120	2234	2352	2242	2528	2142	2454	2582	2586	2358	2356	1994	2648	2278	2306	2324	2546	2428	2532	2318	2552	2376	2448	2522	2222	2496	2718	2433	2446	2568	2440	2186	2424	2332	2214	2428	2602	2460	2454	2504	2498
INFORMATION STORAGE AND PROCESSING	Transcription	DNA or RNA helicases of superfamily II	1332	1238	1316	1440	1318	1476	1362	1301	1488	1498	1252	1514	1192	1432	1348	1368	1428	1302	1258	1284	1396	1278	1628	1214	1330	1220	1390	1282	1226	1424	1228	1276	1552	1568	1458	1460	1604	1302	1362	1328	1278	1416	1410	1504	1344	1358	1220
INFORMATION STORAGE AND PROCESSING	Transcription	DNA-directed RNA polymerase specialized sigma subunit, sigma24 homolog	714	732	768	590	644	732	722	602	848	834	790	730	772	696	692	722	678	794	612	834	806	606	712	642	602	782	670	776	684	744	734	744	832	740	768	788	672	588	700	630	698	572	798	812	670	734	732
INFORMATION STORAGE AND PROCESSING	Transcription	DNA-directed RNA polymerase, beta subunit/140 kD subunit	1038	1040	966	884	898	1016	1142	944	1088	868	954	1042	958	1020	1054	0	0	0	0	928	1000	984	1190	1196	1146	932	1006	864	1184	1072	1082	1082	964	914	1006	1058	928	924	0	984	1056	1088	1010	1102	890	1060	1072
INFORMATION STORAGE AND PROCESSING	Transcription	Guanosine polyphosphate pyrophosphohydrolases/synthetases	528	0	502	572	542	626	540	662	0	542	682	686	624	534	558	584	500	0	658	590	580	562	682	548	546	700	544	598	434	488	528	704	0	634	600	572	632	0	578	660	580	536	538	554	604	564	602
INFORMATION STORAGE AND PROCESSING	Transcription	Helix-Turn-Helix XRE-family like proteins	68	62	34	36	62	72	94	46	46	34	76	66	62	74	32	18	44	82	50	82	50	48	18	52	24	56	48	28	28	52	34	76	32	72	54	74	32	58	70	52	42	66	28	56	60	30	72
INFORMATION STORAGE AND PROCESSING	Transcription	Predicted transcriptional regulator containing an HTH domain and an uncharacterized domain shared with the mammalian protein Schlafen	809	828	802	997	793	701	860	745	790	885	758	808	973	771	744	748	748	610	747	835	820	897	860	636	828	781	781	750	785	756	783	762	886	780	785	767	823	606	791	892	872	751	720	857	920	954	831
INFORMATION STORAGE AND PROCESSING	Transcription	Predicted transcriptional regulators	310	366	316	256	308	234	324	324	316	262	328	318	334	238	274	270	244	328	400	218	274	434	366	220	308	216	284	338	268	232	216	284	252	314	368	330	292	300	280	216	264	304	314	282	260	324	418
INFORMATION STORAGE AND PROCESSING	Transcription	Putative transcriptional regulator, homolog of Bvg accessory factor	232	234	212	168	260	172	248	176	146	142	226	188	220	156	238	190	192	212	214	168	200	172	110	188	170	170	192	152	164	162	264	224	166	210	184	144	194	114	184	188	142	176	200	170	236	148	196
INFORMATION STORAGE AND PROCESSING	Transcription	Response regulator containing a CheY-like receiver domain and an HTH DNA-binding domain	184	188	152	160	198	192	212	246	138	98	164	102	158	140	178	198	152	212	142	168	238	172	204	132	206	160	182	198	196	166	214	148	182	194	162	148	118	158	204	158	214	184	94	248	136	180	164
INFORMATION STORAGE AND PROCESSING	Transcription	Response regulators consisting of a CheY-like receiver domain and a winged-helix DNA-binding domain	1184	1118	1076	1350	1404	1142	1206	1172	1174	1312	1408	1172	1314	1282	1098	1324	1190	1266	1210	1258	1340	1330	1408	1382	1162	1194	1382	1470	1268	1116	1338	1184	1282	1254	1146	1108	1278	1314	1266	1402	1106	1244	1336	1320	1202	1348	1318
INFORMATION STORAGE AND PROCESSING	Transcription	Sigma factor	160	130	120	194	130	120	106	130	174	180	130	142	88	108	96	48	148	162	118	84	124	122	180	86	126	104	130	180	112	138	80	148	160	126	180	178	106	66	142	146	152	200	138	148	134	106	108
INFORMATION STORAGE AND PROCESSING	Transcription	Transcription elongation factor	376	422	556	416	494	610	534	508	572	494	508	478	508	396	364	458	432	486	558	546	104	128	460	554	382	448	558	520	428	416	146	142	542	488	422	464	414	528	118	506	472	526	466	346	360	324	528
INFORMATION STORAGE AND PROCESSING	Transcription	Transcription termination factor	464	746	390	602	474	484	658	582	616	522	544	536	520	614	668	530	550	600	416	488	450	408	550	574	514	488	554	490	572	446	562	598	560	514	720	616	432	634	446	516	692	644	498	554	550	564	606
INFORMATION STORAGE AND PROCESSING	Transcription	Transcriptional accessory protein	498	612	536	510	514	548	730	614	582	580	630	0	574	538	546	564	590	508	586	616	0	642	652	568	652	588	572	568	640	488	666	536	438	670	574	0	660	0	398	0	676	540	604	548	566	518	588
INFORMATION STORAGE AND PROCESSING	Transcription	Transcriptional regulator protein	618	628	434	466	538	538	424	506	540	534	612	364	440	520	366	442	462	452	378	502	564	492	466	476	478	572	492	446	504	450	496	526	430	642	494	478	516	484	524	504	420	490	360	606	574	572	456
INFORMATION STORAGE AND PROCESSING	Transcription	Transcriptional regulators	388	438	384	458	446	318	456	462	402	404	316	326	394	388	370	392	326	340	514	440	312	378	440	438	438	282	320	296	316	416	436	298	402	390	442	332	420	420	336	486	342	290	384	438	386	342	330
INFORMATION STORAGE AND PROCESSING	Transcription	Transcriptional regulators of sugar metabolism	252	226	180	172	224	246	170	150	234	184	268	174	180	264	194	244	196	146	136	294	192	288	220	196	204	194	146	218	180	198	188	194	234	246	190	158	164	126	222	196	214	232	184	132	158	140	194
INFORMATION STORAGE AND PROCESSING	Translation, ribosomal structure and biogenesis	2-methylthioadenine synthetase	266	308	494	450	342	406	354	432	314	316	400	386	356	468	368	424	360	310	280	420	274	422	430	312	332	352	332	314	464	396	338	344	380	356	318	378	368	396	318	348	272	350	324	356	338	470	362
INFORMATION STORAGE AND PROCESSING	Translation, ribosomal structure and biogenesis	Dimethyladenosine transferase (rRNA methylation)	298	226	244	222	248	192	190	272	204	220	246	214	238	248	246	204	148	262	292	236	274	270	224	214	246	202	170	208	236	176	318	164	284	248	178	266	278	172	218	184	262	182	238	190	204	238	188
INFORMATION STORAGE AND PROCESSING	Translation, ribosomal structure and biogenesis	Glutamyl- and glutaminyl-tRNA synthetases	340	342	358	280	302	364	408	390	334	412	360	478	436	392	318	352	392	422	410	550	456	322	564	368	468	398	590	450	368	352	300	450	392	398	388	350	320	398	450	486	420	376	410	390	326	358	420
INFORMATION STORAGE AND PROCESSING	Translation, ribosomal structure and biogenesis	L-asparaginase/archaeal Glu-tRNAGln amidotransferase subunit D	304	194	262	236	300	0	0	254	340	342	316	282	310	232	186	266	256	246	294	272	0	228	298	380	278	238	374	310	0	248	268	242	282	282	244	232	362	306	350	0	296	354	280	268	270	164	228
INFORMATION STORAGE AND PROCESSING	Translation, ribosomal structure and biogenesis	Leucyl-tRNA synthetase	726	794	810	866	786	738	814	662	900	716	672	798	1000	890	688	826	556	862	646	880	814	774	890	672	902	862	704	722	750	736	778	692	778	664	666	782	734	828	930	620	658	606	738	682	794	718	632
INFORMATION STORAGE AND PROCESSING	Translation, ribosomal structure and biogenesis	Methionyl-tRNA synthetase	0	466	548	630	470	446	466	456	472	502	518	0	568	0	496	524	562	520	538	540	460	502	598	0	684	478	496	530	518	560	554	498	560	638	592	478	568	0	428	546	558	494	490	576	488	544	526
INFORMATION STORAGE AND PROCESSING	Translation, ribosomal structure and biogenesis	Peptidyl-tRNA hydrolase	114	262	78	134	182	156	110	112	174	130	220	120	154	156	120	152	96	132	130	172	156	160	102	170	120	152	144	100	94	128	134	98	102	100	158	124	174	196	112	132	128	64	100	196	286	240	126
INFORMATION STORAGE AND PROCESSING	Translation, ribosomal structure and biogenesis	Phenylalanyl-tRNA synthetase alpha subunit	256	268	282	252	404	316	330	278	214	284	240	244	276	312	358	332	322	292	286	304	252	216	290	244	270	226	218	246	358	342	266	272	324	336	300	184	314	270	256	272	302	250	306	198	302	306	242
INFORMATION STORAGE AND PROCESSING	Translation, ribosomal structure and biogenesis	Predicted regulatory domain of prephenate dehydrogenase	172	276	220	238	204	256	182	242	156	228	232	164	248	230	230	186	218	236	206	222	168	204	190	176	204	230	138	216	290	248	206	222	194	192	250	234	290	208	224	186	212	194	162	122	156	180	244
INFORMATION STORAGE AND PROCESSING	Translation, ribosomal structure and biogenesis	Predicted tRNA(5-methylaminomethyl-2-thiouridylate) methyltransferase, contains the PP-loop ATPase domain	280	328	210	280	286	278	244	276	226	196	342	232	214	240	276	266	280	274	292	302	318	328	214	290	296	298	284	276	264	324	360	354	262	278	260	352	214	280	240	312	294	290	262	274	184	390	226
INFORMATION STORAGE AND PROCESSING	Translation, ribosomal structure and biogenesis	Prolyl-tRNA synthetase	456	402	444	396	390	440	512	398	336	300	368	316	378	472	452	418	342	384	464	398	470	336	386	414	390	426	360	296	448	354	562	334	404	454	502	386	428	468	466	502	462	402	430	408	436	416	460
INFORMATION STORAGE AND PROCESSING	Translation, ribosomal structure and biogenesis	Protein chain release factor B	306	276	212	314	282	318	318	274	258	240	370	344	340	316	266	300	322	286	264	286	224	290	346	426	326	214	384	332	290	272	244	276	372	258	266	328	236	360	240	338	262	332	276	396	236	350	316
INFORMATION STORAGE AND PROCESSING	Translation, ribosomal structure and biogenesis	Pseudouridylate synthases, 23S RNA-specific	300	476	438	438	404	406	550	368	428	534	404	534	530	510	484	284	414	478	382	436	534	494	374	388	496	538	416	490	316	256	528	450	300	460	346	420	366	480	456	524	474	510	472	476	508	504	374
INFORMATION STORAGE AND PROCESSING	Translation, ribosomal structure and biogenesis	Queuine/archaeosine tRNA-ribosyltransferase	380	220	348	314	346	256	302	270	326	236	236	300	340	284	232	240	312	232	214	286	390	308	292	350	370	284	414	232	234	272	392	328	294	260	274	226	306	342	340	388	280	318	312	328	294	432	298
INFORMATION STORAGE AND PROCESSING	Translation, ribosomal structure and biogenesis	Ribosomal protein L14	82	94	100	100	108	78	124	136	92	66	136	80	78	78	148	140	118	96	42	86	76	34	64	96	106	72	134	110	66	70	130	98	114	100	76	88	82	50	88	128	90	86	132	98	138	142	72
INFORMATION STORAGE AND PROCESSING	Translation, ribosomal structure and biogenesis	Ribosomal protein L21	92	60	70	84	86	44	52	50	108	58	110	66	66	72	50	104	50	96	118	100	108	130	68	72	40	96	66	58	78	90	42	62	72	78	134	74	120	112	106	78	74	56	136	96	80	66	54
INFORMATION STORAGE AND PROCESSING	Translation, ribosomal structure and biogenesis	Ribosomal protein L28	74	54	46	58	36	98	104	98	26	30	86	48	80	72	0	44	80	62	0	90	0	84	82	0	82	70	50	50	42	44	52	74	84	64	44	80	0	80	52	66	50	82	78	78	60	88	66
INFORMATION STORAGE AND PROCESSING	Translation, ribosomal structure and biogenesis	Ribosomal protein L5	194	144	202	104	134	138	150	106	156	148	186	184	84	192	130	168	126	72	156	190	164	172	122	200	160	178	230	130	156	136	144	136	192	224	144	158	118	128	98	212	170	110	152	136	178	108	86
INFORMATION STORAGE AND PROCESSING	Translation, ribosomal structure and biogenesis	Ribosomal protein S11	138	132	96	112	120	96	104	136	132	44	122	116	86	94	106	82	86	124	88	114	138	90	140	100	122	94	86	148	126	50	102	72	132	120	118	86	100	102	114	130	112	86	158	86	110	130	110
INFORMATION STORAGE AND PROCESSING	Translation, ribosomal structure and biogenesis	Ribosomal protein S12	116	118	76	196	94	94	136	118	44	148	82	114	96	122	114	98	104	118	102	130	82	152	102	98	112	158	164	80	94	130	90	98	120	246	120	158	98	104	90	120	136	78	134	134	82	138	184
INFORMATION STORAGE AND PROCESSING	Translation, ribosomal structure and biogenesis	Ribosomal protein S13	118	66	120	80	148	156	86	96	134	76	128	68	130	70	120	70	126	140	90	114	78	92	96	100	88	132	112	104	122	120	138	160	136	58	92	114	108	148	76	98	66	101	74	100	106	128	130
INFORMATION STORAGE AND PROCESSING	Translation, ribosomal structure and biogenesis	Ribosomal protein S14	88	76	0	152	54	82	0	114	86	54	40	118	56	0	48	82	56	78	80	66	74	80	46	54	98	86	88	70	60	56	0	52	106	140	50	110	102	58	100	0	62	94	42	64	94	54	100
INFORMATION STORAGE AND PROCESSING	Translation, ribosomal structure and biogenesis	Ribosomal protein S15P/S13E	58	74	68	106	58	84	62	90	0	0	72	0	110	106	84	84	44	90	58	96	52	74	76	96	44	96	62	94	92	66	76	60	0	70	140	74	0	82	76	76	84	64	56	60	46	38	86
INFORMATION STORAGE AND PROCESSING	Translation, ribosomal structure and biogenesis	Ribosomal protein S17	76	56	86	68	58	70	62	30	84	48	74	58	84	48	38	56	78	52	106	82	60	78	40	60	96	46	48	76	90	92	48	66	92	34	28	34	86	70	80	56	64	64	94	168	34	44	40
INFORMATION STORAGE AND PROCESSING	Translation, ribosomal structure and biogenesis	Ribosomal protein S18	66	82	96	76	72	82	100	46	76	78	42	68	72	50	76	60	54	44	90	46	78	110	86	72	50	58	66	88	52	94	66	50	114	48	108	58	62	76	96	38	82	34	58	66	76	60	78
INFORMATION STORAGE AND PROCESSING	Translation, ribosomal structure and biogenesis	Ribosomal protein S3	290	166	234	144	132	236	210	228	178	204	156	258	164	158	188	162	186	140	210	248	170	176	176	156	216	206	218	282	140	154	194	184	186	138	162	126	178	172	260	234	250	140	218	186	120	208	222
INFORMATION STORAGE AND PROCESSING	Translation, ribosomal structure and biogenesis	Ribosomal protein S8	74	76	90	84	112	100	92	94	144	108	120	100	124	88	136	102	190	130	88	138	106	74	78	142	68	100	160	146	124	126	92	136	78	140	126	134	114	62	146	72	158	160	156	114	92	84	74
INFORMATION STORAGE AND PROCESSING	Translation, ribosomal structure and biogenesis	Translation initiation factor 2 (IF-2	878	656	962	720	674	956	894	808	840	700	796	814	744	666	802	858	774	880	810	834	752	760	708	810	792	644	774	706	696	622	894	762	876	756	694	714	1014	730	782	792	708	750	814	744	746	800	676
INFORMATION STORAGE AND PROCESSING	Translation, ribosomal structure and biogenesis	tRNA delta(2)-isopentenylpyrophosphate transferase	224	266	298	210	274	244	266	228	316	298	258	246	212	220	208	278	268	334	218	264	244	264	242	248	306	230	274	268	210	240	208	152	152	296	288	204	242	400	304	266	360	254	256	218	246	146	242
METABOLISM	Amino acid transport and metabolism	3-dehydroquinate dehydratase II	76	82	112	118	58	60	102	106	106	50	94	54	116	134	130	94	110	152	104	126	80	174	92	72	118	126	88	170	120	112	164	90	120	88	102	188	68	104	92	106	88	100	134	88	110	140	126
METABOLISM	Amino acid transport and metabolism	5,10-methylenetetrahydrofolate reductase	164	270	278	328	276	248	238	250	258	264	270	238	230	260	212	250	248	264	300	216	266	232	242	290	236	294	214	226	196	216	212	278	262	222	268	234	196	226	238	252	250	322	306	234	182	220	282
METABOLISM	Amino acid transport and metabolism	ABC-type polar amino acid transport system, ATPase component	164	204	130	152	0	0	118	186	228	158	168	174	214	202	0	182	160	176	152	188	172	160	124	186	134	158	104	0	212	254	136	182	178	122	226	216	208	156	0	166	198	172	240	172	198	200	230
METABOLISM	Amino acid transport and metabolism	ABC-type proline/glycine betaine transport systems, periplasmic components	220	296	208	190	186	176	170	182	200	230	176	232	208	198	170	286	270	172	254	172	254	182	194	218	192	234	236	242	200	108	300	256	224	200	262	246	166	180	274	232	206	290	188	220	340	230	202
METABOLISM	Amino acid transport and metabolism	Amino acid transporters	342	316	448	382	308	320	388	352	336	352	410	384	392	530	340	384	420	420	386	544	466	436	420	362	394	346	308	444	376	466	362	500	330	404	404	392	370	458	530	400	376	338	392	416	402	440	482
METABOLISM	Amino acid transport and metabolism	Anthranilate/para-aminobenzoate synthases component I	290	276	294	252	282	260	216	326	272	228	238	246	244	218	358	264	266	352	238	220	356	258	216	248	244	246	208	250	224	352	272	208	234	312	218	260	288	248	234	260	222	268	252	240	254	266	184
METABOLISM	Amino acid transport and metabolism	Arginine decarboxylase (spermidine biosynthesis)	492	436	404	440	474	450	488	556	544	414	434	558	498	406	428	458	542	470	536	522	466	628	464	464	526	568	386	412	426	528	594	424	370	536	460	444	516	462	358	554	524	464	510	530	536	454	428
METABOLISM	Amino acid transport and metabolism	Asparaginase	276	224	270	288	276	228	324	314	224	298	290	250	244	372	292	298	210	294	256	318	254	248	202	218	332	258	252	342	244	248	202	322	280	260	166	180	270	232	148	212	258	268	272	252	248	256	250
METABOLISM	Amino acid transport and metabolism	Aspartate/tyrosine/aromatic aminotransferase	508	432	484	532	392	396	448	396	364	470	392	486	448	396	498	398	492	454	462	364	456	448	420	466	398	542	344	414	390	528	424	478	436	416	330	314	482	414	432	382	448	396	442	586	416	378	434
METABOLISM	Amino acid transport and metabolism	Aspartokinases	980	916	966	952	1198	398	932	874	440	1010	796	1076	958	1158	858	1010	1078	948	932	1142	1116	1078	1044	818	1036	1022	914	1108	1048	928	882	1272	1160	292	1104	1018	962	1052	374	392	970	1006	994	1058	1020	1166	1080
METABOLISM	Amino acid transport and metabolism	Bifunctional PLP-dependent enzyme with beta-cystathionase and maltose regulon repressor activities	310	224	268	282	338	0	378	0	344	330	362	324	298	324	278	270	0	390	280	174	318	328	380	242	332	348	310	316	344	350	0	304	0	252	196	370	382	234	318	362	396	280	278	372	310	306	204
METABOLISM	Amino acid transport and metabolism	Branched-chain amino acid aminotransferase/4-amino-4-deoxychorismate lyase	326	210	206	400	258	254	358	304	282	288	308	220	294	276	222	272	234	264	266	212	324	256	210	210	296	268	254	260	286	220	280	226	334	222	464	310	296	288	210	226	334	282	320	276	254	304	208
METABOLISM	Amino acid transport and metabolism	Carbamoylphosphate synthase large subunit (split gene in MJ)	1038	1049	1057	1053	1061	1135	965	1176	993	1115	876	1082	1142	1067	1040	1079	993	980	1010	1017	989	1287	1071	1003	1049	1002	1030	939	950	1048	1054	1130	1051	925	1163	1014	1023	1191	941	1109	1013	1108	924	1044	1162	1184	1163
METABOLISM	Amino acid transport and metabolism	Carbamoylphosphate synthase small subunit	218	260	346	304	304	290	182	306	310	218	374	226	258	248	282	262	318	330	318	328	310	270	322	312	318	232	346	312	266	316	354	330	254	374	274	272	294	266	250	298	212	300	274	208	266	248	308
METABOLISM	Amino acid transport and metabolism	Chorismate synthase	240	308	386	220	216	362	278	220	286	290	270	252	330	364	350	306	228	256	236	356	280	268	234	340	302	310	300	264	300	300	302	272	326	442	226	224	330	328	282	234	288	296	270	324	230	264	340
METABOLISM	Amino acid transport and metabolism	Dihydroxyacid dehydratase/phosphogluconate dehydratase	538	432	420	504	426	452	434	472	574	380	454	492	404	448	526	466	420	0	550	0	0	482	552	0	520	468	492	458	474	440	562	432	484	522	480	464	404	468	0	424	536	412	460	352	490	462	406
METABOLISM	Amino acid transport and metabolism	Dipeptidyl aminopeptidases/acylaminoacyl-peptidases	564	772	736	732	850	688	592	562	584	672	568	530	670	810	602	616	698	576	526	638	778	776	652	624	698	574	636	654	662	708	744	730	512	550	542	816	638	578	716	700	524	582	582	698	564	710	644
METABOLISM	Amino acid transport and metabolism	Glutaminase	338	282	264	218	240	306	308	282	248	242	236	282	186	272	292	293	256	280	278	356	198	310	200	326	266	306	198	292	272	314	210	390	318	254	248	208	232	250	282	200	318	202	194	250	266	210	262
METABOLISM	Amino acid transport and metabolism	Histidine ammonia-lyase	480	314	464	384	408	476	474	398	460	370	416	528	333	466	492	424	416	396	378	454	474	382	456	446	498	450	490	484	410	450	398	372	456	508	430	410	386	330	384	334	416	344	490	372	332	484	342
METABOLISM	Amino acid transport and metabolism	Histidinol-phosphate/aromatic aminotransferase and cobyric acid decarboxylase	232	414	242	224	214	282	226	242	220	224	262	330	270	302	294	358	254	334	268	370	284	288	264	260	320	242	334	264	284	300	332	306	242	214	234	272	370	290	224	232	220	312	286	244	214	236	298
METABOLISM	Amino acid transport and metabolism	Imidazoleglycerol-phosphate synthase	230	230	230	176	178	212	170	260	234	170	172	220	246	156	186	238	184	182	166	228	158	256	186	224	214	240	178	212	174	200	216	210	190	216	138	178	174	224	250	262	200	174	212	184	144	234	220
METABOLISM	Amino acid transport and metabolism	Indole-3-glycerol phosphate synthase	228	170	226	170	250	200	194	206	212	202	234	168	194	204	178	250	142	218	176	202	166	180	248	244	226	184	152	250	222	156	218	262	196	260	244	254	262	238	158	158	272	208	180	192	244	192	204
METABOLISM	Amino acid transport and metabolism	Isopropylmalate/homocitrate/citramalate synthases	364	400	434	410	0	470	0	442	398	406	456	352	0	442	380	396	548	356	0	538	332	408	440	484	452	420	382	408	412	0	466	290	438	354	358	396	406	394	438	328	402	398	428	472	316	514	448
METABOLISM	Amino acid transport and metabolism	L-asparaginase/archaeal Glu-tRNAGln amidotransferase subunit D	304	194	262	236	300	0	0	254	340	342	316	282	310	232	186	266	256	246	294	272	0	228	298	380	278	238	374	310	0	248	268	242	282	282	244	232	362	306	350	0	296	354	280	268	270	164	228
METABOLISM	Amino acid transport and metabolism	Lysine exporter protein LysE/YggA	88	234	168	140	164	152	172	142	176	170	136	152	158	210	250	214	146	160	128	218	138	156	132	172	206	150	196	234	158	156	300	204	100	188	156	188	150	110	228	218	162	126	154	196	150	164	180
METABOLISM	Amino acid transport and metabolism	Lysophospholipase L1 and related esterases	366	366	344	346	328	316	340	368	404	360	362	308	478	442	396	314	456	322	402	444	354	422	358	340	528	354	330	328	386	440	328	264	370	446	318	320	390	310	366	402	362	498	296	246	334	322	354
METABOLISM	Amino acid transport and metabolism	Methionine synthase I, cobalamin-binding domain	960	1002	914	924	948	810	974	1048	990	1074	914	1066	1064	858	874	848	1240	1166	804	848	910	1000	1038	1012	1030	1042	968	1066	1006	916	892	1078	1112	1026	908	1026	1036	882	890	872	986	912	944	908	1022	1052	1082
METABOLISM	Amino acid transport and metabolism	O-acetylhomoserine sulfhydrylase	340	346	276	362	388	330	326	360	362	330	338	368	340	308	306	326	380	356	320	420	472	282	304	356	282	378	378	248	270	340	280	324	302	236	378	260	340	334	356	340	318	366	292	338	298	388	252
METABOLISM	Amino acid transport and metabolism	Ornithine/acetylornithine aminotransferase	274	292	248	262	416	300	348	266	258	268	292	250	312	408	266	306	320	324	362	222	180	378	300	314	340	310	232	348	330	260	268	348	304	282	202	208	296	272	260	266	330	340	260	266	408	254	186
METABOLISM	Amino acid transport and metabolism	Permeases of the drug/metabolite transporter (DMT) superfamily	458	570	448	562	548	506	458	598	544	588	422	546	476	506	506	586	536	500	240	606	230	328	600	464	558	660	230	462	660	526	576	468	418	560	560	280	500	628	606	488	544	450	464	416	538	516	566
METABOLISM	Amino acid transport and metabolism	Permeases of the major facilitator superfamily	674	698	640	722	620	744	622	872	916	738	838	760	828	650	818	676	712	720	854	616	674	814	526	694	744	730	670	720	638	734	710	746	780	718	634	618	708	666	578	764	852	692	714	636	720	742	600
METABOLISM	Amino acid transport and metabolism	Phosphoribosyl-ATP pyrophosphohydrolase	86	212	210	128	218	134	134	204	196	162	150	174	162	146	98	174	152	196	148	242	204	120	124	178	96	260	164	118	172	124	184	102	166	172	220	126	136	208	234	186	234	210	102	234	122	176	146
METABOLISM	Amino acid transport and metabolism	Putative periplasmic protein kinase ArgK and related GTPases of G3E family	378	340	386	322	322	298	0	270	0	266	0	282	320	274	476	0	270	0	316	372	282	218	314	232	318	264	344	298	322	314	332	374	354	308	368	380	276	346	288	286	326	308	332	298	316	244	282
METABOLISM	Amino acid transport and metabolism	Pyrroline-5-carboxylate reductase	186	138	212	220	150	120	192	196	236	252	252	192	272	204	226	254	246	322	166	242	218	244	164	238	180	160	192	212	230	202	258	198	242	198	144	190	170	168	206	198	264	150	212	192	196	240	232
METABOLISM	Amino acid transport and metabolism	Serine acetyltransferase	174	276	286	232	306	298	220	236	320	212	208	240	240	276	216	220	248	286	202	182	290	294	200	210	300	280	202	186	196	234	262	184	220	300	270	160	254	258	318	254	236	280	204	222	236	206	224
METABOLISM	Amino acid transport and metabolism	Shikimate kinase	100	140	132	134	92	86	98	0	122	140	114	148	66	110	150	142	100	110	0	130	146	132	94	98	132	0	156	114	102	240	152	124	0	100	106	130	136	0	186	192	146	90	182	132	104	166	102
METABOLISM	Amino acid transport and metabolism	Spermidine/putrescine-binding periplasmic protein	338	452	346	338	320	276	0	376	354	286	288	392	362	372	364	354	344	392	324	348	408	318	0	366	0	342	444	0	328	382	352	260	374	320	440	244	302	0	386	328	374	310	290	368	200	500	376
METABOLISM	Amino acid transport and metabolism	Threonine dehydratase	326	270	348	268	288	340	340	278	288	340	376	370	344	306	200	314	396	316	512	294	324	296	356	348	364	338	350	250	462	216	328	342	340	408	368	454	332	330	276	364	456	214	314	236	234	404	274
METABOLISM	Amino acid transport and metabolism	Xaa-Pro aminopeptidase	654	254	626	748	652	724	638	700	746	664	322	708	656	710	666	740	608	612	818	658	752	342	780	564	668	776	644	710	786	604	572	718	648	568	866	328	692	672	652	312	712	816	606	558	598	696	648
METABOLISM	Amino acid transport and metabolism	Zn-dependent dipeptidase, microsomal dipeptidase homolog	436	438	520	470	526	506	526	442	390	510	436	430	368	464	452	414	606	528	530	488	434	490	480	418	430	542	434	424	484	444	428	354	410	440	372	470	526	442	454	484	434	532	372	322	506	494	428
METABOLISM	Amino acid transport and metabolism	Zn-dependent oligopeptidases	434	752	466	522	556	572	578	494	648	602	568	726	502	546	576	634	600	536	424	620	676	492	650	372	482	572	556	508	522	466	484	574	608	588	452	590	538	636	538	584	550	562	628	526	466	540	534
METABOLISM	Carbohydrate transport and metabolism	6-phosphofructokinase	218	726	812	224	800	736	752	740	662	710	810	768	732	694	784	776	624	774	658	770	294	604	690	630	704	666	702	630	706	694	770	772	234	620	680	286	702	594	630	680	696	756	706	630	738	884	812
METABOLISM	Carbohydrate transport and metabolism	6-phosphogluconolactonase/Glucosamine-6-phosphate isomerase/deaminase	230	186	254	250	248	200	168	216	202	218	264	300	152	132	240	192	198	168	310	178	186	188	202	194	198	250	222	202	164	162	294	276	190	190	308	206	204	276	196	206	260	222	252	196	222	216	220
METABOLISM	Carbohydrate transport and metabolism	ABC-type sugar transport system, periplasmic component	276	240	254	340	334	214	268	168	252	278	326	310	254	262	358	332	228	246	310	316	236	312	342	282	264	348	318	206	226	192	350	246	238	298	244	294	192	264	306	210	254	214	282	316	292	250	254
METABOLISM	Carbohydrate transport and metabolism	Alpha-amylase/alpha-mannosidase	392	398	324	430	348	430	342	450	324	462	396	458	320	424	302	264	380	432	306	346	380	384	380	332	346	362	494	464	372	308	256	456	366	380	314	454	506	382	276	400	466	326	348	444	466	308	404
METABOLISM	Carbohydrate transport and metabolism	Alpha-Galactosidase	0	374	386	462	442	464	0	500	278	396	474	524	432	474	376	402	486	414	432	496	430	468	456	0	0	434	432	480	298	400	468	480	368	438	0	508	426	372	444	450	368	394	478	444	466	352	418
METABOLISM	Carbohydrate transport and metabolism	Alpha-glucosidases, family 31 of glycosyl hydrolases	588	579	660	742	608	674	658	750	554	566	654	600	524	602	672	712	682	582	644	642	622	662	780	548	714	682	612	578	716	716	664	610	616	728	560	676	490	760	622	566	482	698	616	664	646	570	602
METABOLISM	Carbohydrate transport and metabolism	Alpha-L-fucosidase	336	358	300	426	440	460	336	326	456	342	416	392	402	334	420	418	394	414	322	366	370	358	386	374	360	394	342	306	370	446	372	360	342	480	338	392	412	250	484	358	448	378	344	364	270	468	458
METABOLISM	Carbohydrate transport and metabolism	Beta-galactosidase	1704	1770	1712	1822	1694	1756	1722	1666	1578	1714	1654	1586	1846	1580	1644	1798	1876	1696	1660	1630	1674	1724	1802	1568	1752	1720	1642	1858	1748	1840	1758	1746	1776	1946	1650	1652	1734	1738	1654	1518	1662	1740	1880	1662	1814	1616	1566
METABOLISM	Carbohydrate transport and metabolism	Beta-galactosidase, beta subunit	188	68	86	118	120	136	80	88	132	158	122	124	122	78	108	144	144	114	130	62	118	138	154	154	66	146	86	98	92	94	146	112	128	112	136	94	110	136	60	86	66	154	98	84	128	146	76
METABOLISM	Carbohydrate transport and metabolism	Beta-galactosidase/beta-glucuronidase	558	600	584	488	580	518	572	602	514	476	516	542	534	542	512	574	652	568	560	506	534	482	608	592	572	644	599	560	530	526	534	520	540	478	586	680	566	466	604	536	612	606	524	584	572	450	458
METABOLISM	Carbohydrate transport and metabolism	Beta-glucosidase-related glycosidases	1126	1204	1096	1308	1294	1152	1260	1086	1212	1294	1126	1236	1332	1168	1306	1382	1258	1280	1296	1354	1376	1128	1318	1204	1396	1168	1398	1236	1144	1248	1476	1130	1204	1232	1294	1068	1314	1304	1208	1404	1404	1208	1274	1160	1130	1238	1190
METABOLISM	Carbohydrate transport and metabolism	Beta-xylosidase	1916	1768	1884	1770	1380	1698	1690	1640	1962	1762	1736	1660	1404	1848	1482	1682	1740	1632	1696	1738	1762	1720	1452	1460	1784	1824	1960	1608	1724	1748	1718	1714	1798	1924	1810	1406	1790	1808	1848	1332	1808	1662	1740	1806	1782	1790	1828
METABOLISM	Carbohydrate transport and metabolism	Carbohydrate binding family 6 protein	648	512	776	468	698	434	476	0	490	556	428	594	556	460	0	486	600	568	568	580	460	552	644	410	476	478	554	600	596	0	600	0	0	450	590	550	500	500	504	434	596	550	522	544	576	536	678
METABOLISM	Carbohydrate transport and metabolism	Carbohydrate binding protein	124	168	190	184	156	190	174	140	192	174	138	194	132	138	206	170	150	108	160	126	134	142	160	152	178	216	178	150	188	180	166	158	158	240	152	156	166	210	156	168	202	138	194	226	104	126	172
METABOLISM	Carbohydrate transport and metabolism	Chitinase	252	264	274	300	320	382	282	182	260	358	346	262	298	224	366	326	280	298	242	296	334	230	268	270	256	242	234	288	230	216	254	264	206	250	298	280	368	280	278	266	262	352	398	262	282	252	394
METABOLISM	Carbohydrate transport and metabolism	DhnA-type fructose-1,6-bisphosphate aldolase and related enzymes	0	292	0	224	316	250	228	340	290	242	262	262	250	328	312	288	218	254	336	222	328	232	276	336	252	244	0	346	328	0	0	310	232	276	232	334	260	296	318	274	306	236	224	316	308	364	262
METABOLISM	Carbohydrate transport and metabolism	Dihydroxyacid dehydratase/phosphogluconate dehydratase	538	432	420	504	426	452	434	472	574	380	454	492	404	448	526	466	420	0	550	0	0	482	552	0	520	468	492	458	474	440	562	432	484	522	480	464	404	468	0	424	536	412	460	352	490	462	406
METABOLISM	Carbohydrate transport and metabolism	Exopolysaccharide biosynthesis protein related to N-acetylglucosamine-1-phosphodiester alpha-N-acetylglucosaminidase	384	530	412	446	428	464	460	584	536	456	418	616	372	506	476	506	526	538	490	454	576	408	580	604	582	418	642	408	450	444	456	432	566	390	428	492	444	332	556	366	450	450	400	502	526	526	474
METABOLISM	Carbohydrate transport and metabolism	Fucose permease	926	1014	948	1104	1248	598	906	1140	608	876	1094	612	1052	888	1020	958	940	946	646	968	962	1014	948	952	986	982	994	1148	918	1002	838	1050	1010	708	996	1002	956	1098	1000	914	1150	930	994	980	900	840	948
METABOLISM	Carbohydrate transport and metabolism	Galactose mutarotase and related enzymes	204	242	208	302	186	252	224	216	186	216	226	232	196	196	214	334	244	268	218	154	218	274	208	142	200	134	256	242	286	208	200	324	202	210	170	210	196	194	250	232	208	186	284	332	168	242	304
METABOLISM	Carbohydrate transport and metabolism	Glucose-6-phosphate isomerase	378	280	372	326	436	342	442	334	0	404	342	278	0	370	342	0	446	360	354	256	344	504	308	406	386	0	254	382	376	416	432	0	308	406	492	382	384	368	356	302	368	272	410	366	320	318	318
METABOLISM	Carbohydrate transport and metabolism	Glyceraldehyde-3-phosphate dehydrogenase/erythrose-4-phosphate dehydrogenase	302	284	326	332	242	284	272	256	318	320	308	316	266	240	186	272	254	278	288	290	256	254	260	286	240	350	292	200	276	208	240	298	394	238	228	288	200	294	272	274	308	312	242	276	206	280	402
METABOLISM	Carbohydrate transport and metabolism	Glycogen debranching enzyme	602	492	530	540	506	378	438	554	592	518	596	480	546	448	472	498	472	442	506	452	420	424	462	460	492	626	550	616	548	546	484	472	516	468	482	502	518	546	610	580	496	544	356	502	492	546	468
METABOLISM	Carbohydrate transport and metabolism	Glycoside hydrolase family	386	0	226	274	346	260	258	248	340	230	312	270	188	0	214	266	184	0	290	192	236	286	298	216	268	168	312	230	264	296	350	204	292	302	260	0	320	0	306	232	328	220	280	312	304	282	260
METABOLISM	Carbohydrate transport and metabolism	Glycoside hydrolase family 43	220	212	256	240	276	340	266	192	204	190	176	244	212	216	192	328	284	284	344	228	238	266	282	268	274	316	276	240	262	240	182	298	342	230	202	246	170	248	332	230	276	290	252	186	242	220	274
METABOLISM	Carbohydrate transport and metabolism	Hydrolase, hydrolyzing O-glycosyl compounds	510	458	462	502	508	464	532	542	422	472	520	560	572	504	472	492	676	478	548	472	588	580	682	540	594	570	648	472	588	530	594	546	562	540	460	644	538	470	468	506	514	570	502	526	454	546	504
METABOLISM	Carbohydrate transport and metabolism	L-arabinose isomerase	424	498	378	450	0	544	290	340	374	414	410	446	356	0	320	432	0	412	458	398	382	476	456	374	496	406	382	476	0	316	440	458	458	460	356	446	476	0	426	432	496	394	384	382	456	436	396
METABOLISM	Carbohydrate transport and metabolism	L-fucose isomerase and related proteins	338	330	404	354	366	374	352	414	270	302	340	502	264	356	378	332	366	306	342	466	388	410	358	306	372	352	372	328	316	418	314	386	384	300	506	384	352	360	380	506	352	312	418	386	328	422	404
METABOLISM	Carbohydrate transport and metabolism	Mannitol-1-phosphate/altronate dehydrogenases	388	454	352	414	338	456	338	306	376	292	430	360	408	398	346	300	250	340	366	308	434	378	372	442	426	398	362	516	302	524	320	296	482	376	314	336	430	428	402	492	326	322	384	260	436	328	356
METABOLISM	Carbohydrate transport and metabolism	N-acetyl-beta-hexosaminidase	1136	1198	1220	1220	1278	1130	1162	1118	1308	1118	1148	1280	486	1254	1200	1180	1082	1276	1192	1182	1458	1098	1164	1152	1178	618	1100	1108	1174	1214	516	1186	1274	1230	1102	548	1346	1074	752	1118	1180	1280	1072	1104	1106	956	1074
METABOLISM	Carbohydrate transport and metabolism	Nucleoside-diphosphate-sugar epimerases	1692	1634	1768	1444	1330	1766	1540	1560	1462	1374	1782	1722	1444	1602	1358	1572	1618	1750	1736	1496	1798	1618	1646	1680	1710	1827	1402	1532	1694	1404	1710	1488	1710	1370	1522	1863	1772	1640	1606	1796	1592	1866	1598	1658	1788	1534	1900
METABOLISM	Carbohydrate transport and metabolism	Pectate lyase	348	454	350	368	434	405	430	338	376	380	428	404	440	492	368	422	332	386	456	412	466	524	318	444	440	368	456	360	376	394	508	368	480	436	480	462	336	372	362	442	462	414	426	374	420	426	508
METABOLISM	Carbohydrate transport and metabolism	Permeases of the drug/metabolite transporter (DMT) superfamily	458	570	448	562	548	506	458	598	544	588	422	546	476	506	506	586	536	500	240	606	230	328	600	464	558	660	230	462	660	526	576	468	418	560	560	280	500	628	606	488	544	450	464	416	538	516	566
METABOLISM	Carbohydrate transport and metabolism	Permeases of the major facilitator superfamily	674	698	640	722	620	744	622	872	916	738	838	760	828	650	818	676	712	720	854	616	674	814	526	694	744	730	670	720	638	734	710	746	780	718	634	618	708	666	578	764	852	692	714	636	720	742	600
METABOLISM	Carbohydrate transport and metabolism	Phosphoenolpyruvate synthase/pyruvate phosphate dikinase	656	588	680	862	662	704	652	728	672	494	698	724	668	694	644	824	616	720	748	670	728	634	770	772	852	774	834	660	770	728	778	674	632	848	624	726	540	580	736	768	714	708	716	794	780	794	800
METABOLISM	Carbohydrate transport and metabolism	Phosphomannomutase	486	432	546	418	414	460	556	554	364	482	458	512	440	390	520	460	582	398	528	542	428	464	480	408	380	424	518	520	466	394	482	416	572	478	534	440	386	524	400	432	496	376	376	460	390	472	454
METABOLISM	Carbohydrate transport and metabolism	Phosphotransferase system, galactitol-specific IIC component	350	348	342	368	272	460	290	348	332	378	346	298	398	298	362	342	472	464	310	330	338	366	424	272	268	536	340	336	368	286	356	322	368	332	318	312	432	364	330	336	392	366	320	394	438	348	430
METABOLISM	Carbohydrate transport and metabolism	Predicted nucleoside-diphosphate sugar epimerases	316	378	302	396	384	306	368	404	286	324	362	338	320	344	258	304	354	312	296	344	282	248	310	270	312	386	300	330	414	280	312	258	336	268	318	302	206	286	312	336	242	316	346	322	334	318	478
METABOLISM	Carbohydrate transport and metabolism	Predicted phosphoglycerate mutase, AP superfamily	358	322	292	290	338	346	290	330	278	348	362	324	0	0	354	224	276	356	340	352	394	324	430	304	392	334	240	394	322	334	292	340	334	0	270	236	342	0	330	0	302	250	308	350	328	358	402
METABOLISM	Carbohydrate transport and metabolism	Putative alpha-1,2-mannosidase	1348	1148	1264	1218	1344	1304	1266	1126	1158	1310	1342	1048	1056	1198	1072	1134	1104	1432	1190	1200	1026	1208	1236	1272	1146	1310	1292	1162	1226	1226	1204	1186	1128	1286	1066	1266	1116	1236	1164	1232	1342	1214	1136	1154	1240	1168	1082
METABOLISM	Carbohydrate transport and metabolism	Ribulose-5-phosphate 4-epimerase and related epimerases and aldolases	194	252	190	182	184	192	252	174	184	220	262	212	226	226	208	290	224	156	216	146	210	178	180	258	186	200	230	154	250	172	232	236	232	200	336	204	248	172	254	234	232	204	202	152	270	204	206
METABOLISM	Carbohydrate transport and metabolism	Sugar (pentulose and hexulose) kinases	366	356	476	438	518	426	480	374	412	352	482	400	416	394	368	302	264	416	418	458	294	404	502	490	460	470	290	430	360	496	392	400	382	444	476	334	320	286	324	408	326	408	480	350	318	448	406
METABOLISM	Carbohydrate transport and metabolism	Sugar kinases, ribokinase family	860	690	718	770	844	858	762	722	840	632	870	636	790	750	958	650	742	716	798	886	786	792	984	752	744	770	646	808	820	724	876	852	758	718	694	760	788	836	792	774	674	790	808	858	790	720	730
METABOLISM	Carbohydrate transport and metabolism	Transcriptional regulators of sugar metabolism	252	226	180	172	224	246	170	150	234	184	268	174	180	264	194	244	196	146	136	294	192	288	220	196	204	194	146	218	180	198	188	194	234	246	190	158	164	126	222	196	214	232	184	132	158	140	194
METABOLISM	Coenzyme transport and metabolism	1,4-dihydroxy-2-naphthoate octaprenyltransferase	210	194	236	270	202	176	266	266	288	240	280	206	218	220	250	306	236	312	256	222	228	330	224	210	242	232	236	220	198	250	222	322	234	268	256	280	198	314	224	208	232	236	228	174	228	208	240
METABOLISM	Coenzyme transport and metabolism	2-polyprenylphenol hydroxylase and related flavodoxin oxidoreductases	292	186	206	176	252	258	252	230	232	180	298	134	178	228	204	312	210	234	220	158	220	172	268	214	212	274	210	226	192	216	222	184	190	246	178	170	206	192	224	274	264	204	150	176	270	304	222
METABOLISM	Coenzyme transport and metabolism	2-succinyl-6-hydroxy-2,4-cyclohexadiene-1-carboxylate synthase	482	484	550	358	512	498	410	456	440	440	476	414	410	420	660	328	452	336	380	476	322	400	290	426	494	464	492	456	462	392	416	432	434	450	442	448	458	410	452	518	416	404	464	382	380	506	558
METABOLISM	Coenzyme transport and metabolism	3,4-dihydroxy-2-butanone 4-phosphate synthase	150	162	146	196	156	166	152	198	206	166	146	184	132	152	62	162	86	178	154	128	202	140	172	132	130	220	160	188	212	180	216	168	186	178	250	166	98	158	224	112	170	188	236	188	178	126	94
METABOLISM	Coenzyme transport and metabolism	6-Pyruvoyl protein	124	134	152	140	134	176	128	140	214	124	110	114	114	190	146	106	142	96	130	130	148	130	144	126	188	116	120	108	114	182	106	138	92	206	176	240	162	110	152	204	128	138	148	96	172	142	108
METABOLISM	Coenzyme transport and metabolism	7-keto-8-aminopelargonate synthetase and related enzymes	374	246	252	316	390	358	280	352	278	278	296	302	276	252	308	380	258	320	338	366	364	378	398	324	286	316	318	374	346	288	298	354	294	402	270	316	264	334	360	325	286	314	386	366	306	214	306
METABOLISM	Coenzyme transport and metabolism	ABC-type cobalamin/Fe3+-siderophores transport systems, ATPase components	348	260	250	276	274	334	244	324	292	276	342	302	272	304	232	292	294	238	268	212	212	250	212	214	286	182	210	236	178	342	314	270	314	256	218	370	290	278	236	266	278	228	270	260	260	264	326
METABOLISM	Coenzyme transport and metabolism	Anthranilate/para-aminobenzoate synthases component I	290	276	294	252	282	260	216	326	272	228	238	246	244	218	358	264	266	352	238	220	356	258	216	248	244	246	208	250	224	352	272	208	234	312	218	260	288	248	234	260	222	268	252	240	254	266	184
METABOLISM	Coenzyme transport and metabolism	Aspartate oxidase	426	0	358	404	446	438	456	424	314	336	378	454	318	418	476	378	348	0	390	354	406	430	402	394	374	454	392	398	416	422	390	0	456	0	468	432	454	358	322	0	456	332	408	418	390	438	392
METABOLISM	Coenzyme transport and metabolism	Branched-chain amino acid aminotransferase/4-amino-4-deoxychorismate lyase	326	210	206	400	258	254	358	304	282	288	308	220	294	276	222	272	234	264	266	212	324	256	210	210	296	268	254	260	286	220	280	226	334	222	464	310	296	288	210	226	334	282	320	276	254	304	208
METABOLISM	Coenzyme transport and metabolism	Coenzyme F390 synthetase	738	688	752	646	762	716	580	310	764	404	632	734	606	608	652	680	734	566	668	708	342	580	636	676	516	832	726	662	720	674	676	664	758	670	640	742	708	814	446	356	738	720	724	776	718	634	610
METABOLISM	Coenzyme transport and metabolism	Dethiobiotin synthetase	206	118	212	204	134	102	120	150	220	216	154	118	188	132	182	106	186	174	170	204	212	190	164	164	170	146	226	100	294	118	166	142	134	192	208	144	136	112	140	142	148	194	150	102	142	176	176
METABOLISM	Coenzyme transport and metabolism	Dihydrofolate reductase	106	126	152	86	126	132	108	198	114	136	108	106	148	158	146	98	94	152	130	200	128	126	64	178	94	134	128	158	122	108	102	158	80	154	88	90	154	150	136	164	148	190	102	126	134	114	80
METABOLISM	Coenzyme transport and metabolism	Dihydropteroate synthase and related enzymes	168	244	186	244	176	214	210	228	216	362	246	166	282	218	230	226	186	230	312	210	214	264	266	198	230	202	206	172	166	242	172	270	306	140	224	276	212	200	288	200	222	250	226	288	262	196	252
METABOLISM	Coenzyme transport and metabolism	Dihydroxynaphthoic acid synthase	208	210	178	244	178	190	218	240	286	310	244	240	210	260	160	210	276	174	218	212	178	220	266	200	174	226	190	206	180	174	130	150	218	162	308	240	290	250	220	240	238	216	188	178	250	192	252
METABOLISM	Coenzyme transport and metabolism	FAD synthase	216	212	264	204	164	228	262	214	206	264	198	238	244	218	258	210	230	352	308	172	260	358	232	274	388	238	212	258	134	286	288	250	192	164	200	202	284	242	234	206	212	198	156	216	228	238	210
METABOLISM	Coenzyme transport and metabolism	Hydroxymethylpyrimidine/phosphomethylpyrimidine kinase	322	238	276	272	180	218	210	252	208	166	278	276	154	282	200	214	244	260	150	268	172	198	230	178	262	180	262	176	228	164	276	210	292	184	132	168	210	278	174	296	262	220	250	258	248	180	266
METABOLISM	Coenzyme transport and metabolism	Lipoate synthase	172	246	196	218	274	216	192	154	300	186	272	268	206	248	266	198	210	216	210	258	110	316	244	230	332	268	262	162	148	178	234	234	170	180	182	250	226	158	282	204	168	234	174	246	262	254	210
METABOLISM	Coenzyme transport and metabolism	Membrane-associated lipoprotein involved in thiamine biosynthesis	378	296	246	354	198	348	336	370	362	0	256	182	218	318	0	202	230	274	202	358	292	268	182	302	206	0	242	330	268	229	0	340	366	250	192	326	0	176	254	374	270	266	244	336	226	224	302
METABOLISM	Coenzyme transport and metabolism	NaMN:DMB phosphoribosyltransferase	264	260	358	304	228	292	206	286	278	232	182	352	440	242	236	274	282	302	254	258	322	262	226	188	244	350	252	268	278	204	250	322	238	262	286	304	248	286	382	318	250	294	306	290	256	210	200
METABOLISM	Coenzyme transport and metabolism	Panthothenate synthetase	200	246	196	222	356	284	254	186	204	210	238	260	176	172	230	254	218	204	178	294	208	204	276	254	264	228	190	162	186	272	260	312	280	254	268	184	202	236	182	214	184	238	198	276	182	146	164
METABOLISM	Coenzyme transport and metabolism	Pantothenate kinase, acetyl-CoA regulated	284	164	304	202	200	242	238	246	214	164	182	210	248	264	180	230	300	278	202	206	286	196	170	214	202	208	164	218	274	170	178	254	218	158	242	162	208	176	182	242	140	206	188	184	272	192	220
METABOLISM	Coenzyme transport and metabolism	Precorrin isomerase	364	276	426	426	352	414	366	372	440	354	382	382	448	430	460	324	402	424	322	446	414	360	394	408	514	396	260	374	336	296	294	396	410	350	418	418	406	372	366	302	364	312	320	352	404	436	368
METABOLISM	Coenzyme transport and metabolism	Quinolinate synthase	324	290	338	184	312	302	252	280	222	186	304	228	304	274	284	372	374	258	228	270	310	286	274	222	226	268	222	276	242	216	250	276	242	222	222	396	208	218	202	370	284	226	334	274	230	306	268
METABOLISM	Coenzyme transport and metabolism	Riboflavin synthase alpha chain	148	174	138	168	204	164	208	98	160	192	172	148	112	124	138	194	162	142	88	186	154	170	160	218	222	138	212	144	180	226	168	178	174	146	218	142	234	186	242	214	220	126	158	112	156	162	156
METABOLISM	Coenzyme transport and metabolism	S-adenosylmethionine synthetase	356	302	266	378	340	292	326	348	318	304	360	338	284	366	336	358	332	372	324	394	342	352	362	276	370	296	444	410	366	406	278	408	312	272	342	374	358	348	314	348	344	372	422	380	346	300	380
METABOLISM	Coenzyme transport and metabolism	Thiamine monophosphate synthase	126	200	146	120	180	152	200	190	152	160	266	114	160	216	166	186	160	172	176	142	178	200	178	156	148	256	130	190	140	208	196	138	142	140	278	142	152	176	198	118	138	202	166	162	220	102	234
METABOLISM	Coenzyme transport and metabolism	Thiamine-Phosphate pyrophosphorylase	174	142	218	108	136	190	250	138	164	192	160	116	138	132	170	118	156	152	184	134	128	122	180	186	178	192	236	158	150	148	120	172	198	142	180	156	290	164	96	154	124	148	120	184	216	114	162
METABOLISM	Coenzyme transport and metabolism	Uroporphyrinogen-III decarboxylase	334	270	270	290	272	254	264	274	368	296	222	326	314	156	302	318	220	280	202	306	266	296	218	238	210	312	252	346	294	276	228	318	244	278	188	288	312	256	250	218	298	302	276	308	296	282	248
METABOLISM	Energy production and conversion	2-polyprenylphenol hydroxylase and related flavodoxin oxidoreductases	292	186	206	176	252	258	252	230	232	180	298	134	178	228	204	312	210	234	220	158	220	172	268	214	212	274	210	226	192	216	222	184	190	246	178	170	206	192	224	274	264	204	150	176	270	304	222
METABOLISM	Energy production and conversion	Electron transfer flavoprotein, beta subunit	214	242	258	290	262	236	264	232	158	246	246	238	266	176	218	212	316	282	282	240	276	240	192	226	176	220	142	308	222	258	200	238	180	270	282	260	212	268	194	244	226	174	220	186	256	258	188
METABOLISM	Energy production and conversion	Epsilon subunit	52	50	32	82	40	46	78	28	62	92	52	74	56	88	40	46	84	30	84	104	98	92	106	64	90	58	14	80	80	48	74	54	60	44	76	146	78	62	64	86	82	66	74	76	106	58	52
METABOLISM	Energy production and conversion	F0F1-type ATP synthase, subunit a	258	354	338	316	368	210	328	274	344	296	336	356	278	312	236	356	288	304	276	244	304	266	236	354	320	330	304	246	258	432	326	326	294	286	314	276	218	388	376	310	284	248	224	342	274	336	290
METABOLISM	Energy production and conversion	F0F1-type ATP synthase, subunit c/Archaeal/vacuolar-type H+-ATPase, subunit K	114	100	126	162	142	86	96	92	106	142	152	208	100	134	106	114	74	96	168	104	92	106	90	142	78	208	134	194	128	112	134	148	110	98	142	136	116	176	108	114	140	162	136	144	74	104	116
METABOLISM	Energy production and conversion	Ferredoxin	60	0	30	0	0	42	34	86	52	56	22	62	78	40	66	90	90	76	36	62	38	26	36	68	58	64	0	46	82	94	112	72	48	32	64	68	0	104	68	76	64	40	38	20	44	92	70
METABOLISM	Energy production and conversion	Glycerol-3-phosphate dehydrogenase	278	270	214	226	228	216	300	308	256	330	220	318	242	280	254	320	276	320	208	256	384	228	260	214	310	292	262	300	232	304	270	302	276	244	296	260	232	338	246	218	230	378	290	258	184	232	226
METABOLISM	Energy production and conversion	Na+-transporting NADH:ubiquinone oxidoreductase, subunit NqrA	284	356	288	344	436	320	422	346	350	392	346	468	414	354	440	304	312	380	316	434	366	366	434	412	456	442	394	288	344	322	346	394	406	412	350	282	244	378	366	406	340	278	338	354	382	306	390
METABOLISM	Energy production and conversion	Na+/H+-dicarboxylate symporters	316	306	332	254	310	294	330	344	258	368	322	0	372	270	380	352	282	0	294	0	380	380	278	280	268	350	224	302	328	290	230	262	288	0	268	316	272	298	0	308	320	274	282	280	328	308	272
METABOLISM	Energy production and conversion	NADH:ubiquinone oxidoreductase 24 kD subunit	66	78	54	60	38	68	96	32	104	102	44	76	76	68	48	68	42	74	74	88	124	34	44	82	30	48	62	86	80	70	46	34	34	76	40	76	44	52	56	38	80	68	56	36	86	58	38
METABOLISM	Energy production and conversion	NADH:ubiquinone oxidoreductase subunit 4 (chain M)	308	318	342	486	424	358	338	346	330	416	454	354	440	460	402	308	340	370	460	496	482	426	466	382	476	392	500	422	460	354	358	340	478	436	396	416	384	380	430	360	518	418	408	380	376	458	426
METABOLISM	Energy production and conversion	NADH:ubiquinone oxidoreductase subunit 6 (chain J)	170	240	158	142	162	90	210	136	140	58	118	160	140	248	128	134	138	158	188	76	112	78	148	122	154	140	94	160	166	114	76	86	126	126	158	142	114	92	124	96	162	62	136	98	204	110	144
METABOLISM	Energy production and conversion	NifU homolog involved in Fe-S cluster formation	246	236	214	122	172	206	148	186	196	232	210	222	218	176	164	164	210	134	166	124	160	164	202	124	184	158	156	170	196	166	154	146	252	130	234	186	248	222	158	186	212	182	226	154	100	240	134
METABOLISM	Energy production and conversion	Nitroreductase	206	166	136	148	124	180	242	252	170	172	162	162	138	186	116	174	160	180	142	186	182	132	288	158	104	186	244	104	212	206	174	182	126	202	186	166	130	152	228	158	150	112	156	132	218	156	170
METABOLISM	Energy production and conversion	Predicted oxidoreductases (related to aryl-alcohol dehydrogenases)	322	308	264	264	296	256	230	228	236	250	328	240	296	272	300	270	252	206	312	256	244	236	234	298	346	244	272	216	334	252	326	312	380	320	220	284	198	286	222	266	244	278	280	348	332	338	198
METABOLISM	Energy production and conversion	Pyruvate:ferredoxin oxidoreductase and related 2-oxoacid:ferredoxin oxidoreductases, alpha subunit	180	278	294	376	324	214	304	278	274	318	224	326	334	298	300	276	290	326	312	356	184	262	304	372	218	334	264	262	266	232	278	280	294	294	264	318	282	316	256	250	274	240	358	324	310	250	284
METABOLISM	Energy production and conversion	Pyruvate:ferredoxin oxidoreductase and related 2-oxoacid:ferredoxin oxidoreductases, beta subunit	228	286	318	198	188	296	218	0	276	274	0	0	266	228	306	264	0	240	298	338	226	256	294	212	316	266	310	280	278	222	224	244	336	358	242	272	288	0	242	250	260	222	210	220	310	276	280
METABOLISM	Energy production and conversion	Pyruvate/2-oxoglutarate dehydrogenase complex, dihydrolipoamide dehydrogenase (E3) component, and related enzymes	420	326	380	374	400	310	382	434	388	306	370	354	428	358	424	346	388	360	340	298	292	428	292	310	364	234	482	354	486	418	262	350	334	432	330	360	324	376	320	472	424	294	462	376	382	450	326
METABOLISM	Energy production and conversion	Succinate dehydrogenase/fumarate reductase, flavoprotein subunit	462	494	473	464	544	506	478	450	446	624	654	476	602	500	432	534	540	468	534	608	488	566	524	616	668	632	472	558	470	630	458	528	510	438	430	518	446	630	560	512	514	466	478	560	460	574	666
METABOLISM	Energy production and conversion	Tartrate dehydratase alpha subunit/Fumarate hydratase class I, N-terminal domain	414	524	412	410	424	490	314	406	598	464	398	348	428	338	462	552	340	522	544	506	352	482	454	434	460	446	482	464	436	350	348	480	422	332	586	340	560	524	406	418	416	576	382	516	422	436	432
METABOLISM	Energy production and conversion	Thiol-disulfide isomerase and thioredoxins	372	308	332	274	338	336	328	258	256	262	320	370	422	334	276	324	316	292	324	234	300	268	354	286	376	304	332	338	360	326	274	342	346	248	244	242	398	272	404	240	356	336	320	288	296	288	250
METABOLISM	Inorganic ion transport and metabolism	ABC-type cobalamin/Fe3+-siderophores transport systems, ATPase components	348	260	250	276	274	334	244	324	292	276	342	302	272	304	232	292	294	238	268	212	212	250	212	214	286	182	210	236	178	342	314	270	314	256	218	370	290	278	236	266	278	228	270	260	260	264	326
METABOLISM	Inorganic ion transport and metabolism	ABC-type Fe3+-hydroxamate transport system, periplasmic component	552	650	532	608	518	676	530	632	702	606	580	672	534	652	702	646	738	672	550	702	586	716	526	504	450	538	686	620	664	616	610	534	732	508	666	636	530	670	502	620	640	546	640	634	702	676	588
METABOLISM	Inorganic ion transport and metabolism	ABC-type metal ion transport system, periplasmic component/surface adhesin	268	198	270	214	0	198	298	248	186	244	250	234	0	300	226	206	196	214	0	294	176	0	0	248	208	164	182	312	276	218	218	300	244	306	270	250	244	258	242	232	232	220	250	244	276	298	236
METABOLISM	Inorganic ion transport and metabolism	ABC-type Mn/Zn transport systems, ATPase component	240	190	228	228	194	202	238	166	264	230	178	218	188	208	200	184	200	246	190	228	168	252	174	228	186	254	272	296	260	124	214	192	312	126	202	280	158	206	274	288	238	194	194	154	242	162	150
METABOLISM	Inorganic ion transport and metabolism	ABC-type phosphate transport system, periplasmic component	192	184	258	286	0	226	0	220	288	172	330	246	0	228	0	250	228	212	186	272	214	280	226	220	252	0	280	258	230	278	212	214	352	188	342	220	314	206	236	228	226	268	240	272	320	254	268
METABOLISM	Inorganic ion transport and metabolism	ABC-type phosphate transport system, permease component	268	326	198	178	180	236	316	196	202	160	204	254	212	194	244	264	258	248	292	186	178	224	196	220	192	172	330	294	256	188	190	244	234	226	280	278	288	202	248	204	192	308	268	230	226	220	276
METABOLISM	Inorganic ion transport and metabolism	Alkaline phosphatase	272	408	372	380	442	356	316	276	412	386	258	344	454	322	406	448	344	328	340	356	434	316	386	318	348	366	369	456	408	356	368	388	378	358	412	342	344	366	308	504	364	368	364	370	426	308	366
METABOLISM	Inorganic ion transport and metabolism	Cation transport ATPase	682	662	726	580	860	626	650	628	872	634	760	736	630	696	746	994	722	694	872	632	680	762	522	714	718	712	702	720	766	698	684	644	792	596	676	630	606	620	688	644	662	736	620	724	602	648	718
METABOLISM	Inorganic ion transport and metabolism	Chloride channel protein EriC	412	410	462	538	472	514	570	476	454	400	512	532	462	414	484	378	488	482	488	590	398	328	448	434	470	460	434	420	522	516	430	528	480	448	478	480	518	418	402	398	510	526	470	504	460	522	640
METABOLISM	Inorganic ion transport and metabolism	Chromate transport protein ChrA	90	172	120	204	156	176	142	124	116	132	156	88	240	100	140	128	162	138	104	108	236	96	150	124	128	104	100	130	200	134	112	166	150	126	120	170	168	152	132	106	114	94	184	144	168	126	206
METABOLISM	Inorganic ion transport and metabolism	Di- and tricarboxylate transporters	448	440	374	478	494	530	402	338	340	466	436	448	440	336	372	0	352	0	402	466	432	388	416	430	344	420	0	552	382	0	358	0	416	470	420	398	398	368	474	426	394	250	442	344	354	476	394
METABOLISM	Inorganic ion transport and metabolism	Fe2+-dicitrate sensor, membrane component	1226	1032	1342	1262	1308	1474	1362	1294	1144	1642	1374	1138	1392	1194	1344	1398	1280	1396	1294	1404	1312	1464	1362	1436	1428	1102	1284	1428	1356	1292	1300	1402	1416	1040	1066	1362	1400	1266	1154	1264	1362	1432	1242	1186	1398	1242	1286
METABOLISM	Inorganic ion transport and metabolism	Ferritin-like protein	108	142	164	118	154	126	132	98	170	174	134	122	122	168	152	70	118	120	116	110	90	148	184	122	156	144	152	190	108	132	158	110	110	192	104	108	218	144	116	112	100	130	150	174	188	120	118
METABOLISM	Inorganic ion transport and metabolism	High-affinity K+ transport system, ATPase chain B	414	424	626	538	592	554	520	576	632	514	448	384	632	514	666	666	498	578	576	706	524	464	620	514	572	598	512	506	518	468	664	508	506	682	452	624	576	674	548	520	584	504	526	560	566	642	570
METABOLISM	Inorganic ion transport and metabolism	K+-transporting ATPase, c chain	156	120	106	106	100	110	148	222	132	256	166	156	124	138	148	182	102	138	154	142	170	158	170	84	110	214	178	128	170	184	188	110	224	90	158	120	128	210	134	122	120	112	118	100	154	102	160
METABOLISM	Inorganic ion transport and metabolism	Mg/Co/Ni transporter MgtE (contains CBS domain)	374	324	390	486	418	336	302	268	458	394	456	293	392	368	324	366	408	302	366	428	422	354	314	370	492	280	302	346	422	410	282	368	284	286	376	332	306	454	326	394	314	374	412	256	328	368	376
METABOLISM	Inorganic ion transport and metabolism	Na+/phosphate symporter	428	428	596	378	346	468	446	376	474	448	428	490	494	480	400	452	524	396	458	456	496	582	434	430	412	432	438	502	400	484	460	618	406	531	374	360	556	448	516	430	388	504	430	432	448	434	434
METABOLISM	Inorganic ion transport and metabolism	Outer membrane receptor for ferrienterochelin and colicins	582	482	560	664	606	554	554	488	626	542	688	520	566	600	548	672	588	400	568	720	484	474	618	644	538	630	608	572	648	660	616	418	604	604	632	564	630	568	666	612	694	562	518	600	606	590	746
METABOLISM	Inorganic ion transport and metabolism	Oxyanion-translocating ATPase	452	422	518	506	356	504	440	406	536	400	410	432	426	410	416	411	400	438	462	452	406	510	406	458	502	698	558	582	422	490	424	456	516	506	516	356	404	506	462	458	336	440	330	524	426	428	476
METABOLISM	Inorganic ion transport and metabolism	Permeases of the major facilitator superfamily	674	698	640	722	620	744	622	872	916	738	838	760	828	650	818	676	712	720	854	616	674	814	526	694	744	730	670	720	638	734	710	746	780	718	634	618	708	666	578	764	852	692	714	636	720	742	600
METABOLISM	Inorganic ion transport and metabolism	Phosphate-selective porin	316	312	260	352	244	292	336	322	240	234	264	344	224	294	344	218	308	272	410	290	222	250	342	226	306	294	312	294	324	260	300	312	284	312	306	342	320	344	314	230	390	278	424	356	272	286	288
METABOLISM	Inorganic ion transport and metabolism	Putative Mg2+ and Co2+ transporter CorB	286	380	260	306	376	374	290	314	312	322	262	298	348	426	350	400	368	296	366	286	256	348	348	304	330	380	312	330	406	298	300	348	374	322	332	394	286	388	350	260	278	366	270	366	302	438	312
METABOLISM	Inorganic ion transport and metabolism	Sulfate permease and related transporters (MFS superfamily)	452	496	370	516	514	502	530	600	404	400	502	420	504	424	400	426	480	426	412	490	432	352	478	342	538	460	386	408	426	388	558	508	438	430	418	308	498	490	458	516	514	522	450	392	438	410	504
METABOLISM	Lipid transport and metabolism	Acetyl-CoA carboxylase, carboxyltransferase component (subunits alpha and beta)	460	470	404	456	0	466	382	456	436	480	434	346	0	336	0	370	426	494	386	462	0	426	418	402	386	408	466	396	468	478	348	472	328	416	434	0	382	428	344	420	494	400	366	434	502	298	358
METABOLISM	Lipid transport and metabolism	Biotin carboxylase	398	370	456	524	366	408	364	358	420	392	490	372	402	422	442	392	390	392	338	446	332	454	374	396	466	440	360	332	334	380	330	370	350	352	430	402	462	466	508	442	386	416	412	460	318	486	420
METABOLISM	Lipid transport and metabolism	Dehydrogenases with different specificities (related to short-chain alcohol dehydrogenases)	528	646	600	566	646	616	568	616	630	794	662	650	806	552	656	722	522	606	634	628	686	708	548	670	712	624	612	652	712	730	604	634	654	628	582	624	636	656	596	700	646	650	750	654	734	596	684
METABOLISM	Lipid transport and metabolism	Myo-inositol-1-phosphate synthase	322	400	310	388	452	338	282	346	366	374	388	334	332	476	358	314	412	342	286	322	414	424	252	330	364	350	378	344	376	310	404	406	408	352	352	372	420	402	370	270	412	262	346	324	342	314	352
METABOLISM	Nucleotide transport and metabolism	Adenine/guanine phosphoribosyltransferases and related PRPP-binding proteins	182	184	156	64	172	108	160	176	122	140	120	130	134	98	86	226	144	128	112	192	172	134	198	74	132	144	172	176	114	120	160	148	186	128	92	90	92	174	186	184	168	186	140	238	112	170	136
METABOLISM	Nucleotide transport and metabolism	Adenylosuccinate synthase	354	304	338	268	350	326	302	310	252	336	390	350	378	398	270	248	370	344	324	290	206	306	352	380	392	340	300	252	328	250	334	342	310	272	352	256	376	348	304	302	358	310	348	300	274	400	284
METABOLISM	Nucleotide transport and metabolism	ADP-ribose pyrophosphatase	368	326	280	420	312	382	320	380	416	274	318	330	282	390	340	454	398	326	440	320	286	234	292	310	376	288	304	330	426	266	304	338	280	338	310	358	340	318	366	290	274	296	276	242	408	358	370
METABOLISM	Nucleotide transport and metabolism	Carbamoylphosphate synthase large subunit (split gene in MJ)	1038	1049	1057	1053	1061	1135	965	1176	993	1115	876	1082	1142	1067	1040	1079	993	980	1010	1017	989	1287	1071	1003	1049	1002	1030	939	950	1048	1054	1130	1051	925	1163	1014	1023	1191	941	1109	1013	1108	924	1044	1162	1184	1163
METABOLISM	Nucleotide transport and metabolism	Carbamoylphosphate synthase small subunit	218	260	346	304	304	290	182	306	310	218	374	226	258	248	282	262	318	330	318	328	310	270	322	312	318	232	346	312	266	316	354	330	254	374	274	272	294	266	250	298	212	300	274	208	266	248	308
METABOLISM	Nucleotide transport and metabolism	Dihydroorotase and related cyclic amidohydrolases	396	518	0	346	270	284	344	366	434	388	374	286	346	348	316	0	356	0	306	356	392	308	0	312	274	268	298	302	400	408	376	398	446	0	380	396	364	404	430	360	460	386	354	422	464	350	352
METABOLISM	Nucleotide transport and metabolism	DNA/RNA endonuclease G, NUC1	226	212	192	210	228	176	210	174	304	182	0	264	246	162	282	306	204	0	0	170	238	0	300	286	242	224	224	218	216	218	188	180	244	0	226	186	244	236	246	248	208	184	260	184	170	186	272
METABOLISM	Nucleotide transport and metabolism	Glutamine phosphoribosylpyrophosphate amidotransferase	392	370	308	398	372	366	420	340	414	320	466	278	344	314	386	312	362	356	340	406	262	398	364	506	474	444	404	426	340	428	300	336	390	336	358	418	346	266	442	426	370	300	464	368	350	398	518
METABOLISM	Nucleotide transport and metabolism	GMP synthase, PP-ATPase domain/subunit	548	430	370	350	370	428	354	446	424	470	416	334	436	458	400	510	412	440	368	338	460	482	386	438	424	420	460	398	418	442	394	392	400	504	480	348	430	514	494	502	396	374	356	354	408	408	346
METABOLISM	Nucleotide transport and metabolism	Orotate phosphoribosyltransferase	120	194	158	144	180	114	190	164	180	200	218	130	212	146	192	158	198	102	240	220	162	176	156	174	182	164	166	152	220	158	202	142	180	104	186	182	208	148	116	152	162	172	130	190	184	182	248
METABOLISM	Nucleotide transport and metabolism	Oxygen-sensitive ribonucleoside-triphosphate reductase	586	638	470	490	572	532	658	530	576	468	642	520	584	578	500	574	506	606	602	504	646	572	484	540	608	652	440	762	436	510	476	438	586	522	628	520	634	598	498	448	556	482	572	560	598	432	604
METABOLISM	Nucleotide transport and metabolism	Phosphoribosylcarboxyaminoimidazole (NCAIR) mutase	152	116	190	152	100	144	122	0	168	134	118	92	168	122	0	182	108	0	0	188	96	128	110	114	176	174	136	92	110	166	108	122	132	100	194	0	148	190	116	114	146	110	100	132	170	140	96
METABOLISM	Nucleotide transport and metabolism	Phosphoribosylformylglycinamidine (FGAM) synthase, synthetase domain	874	1104	992	1020	0	1026	1008	1120	950	912	1002	976	850	962	0	992	1086	972	1080	1060	1018	916	916	942	1192	0	1042	864	0	958	820	974	972	1070	964	1016	0	998	1148	946	1372	1044	1118	900	914	1030	1002
METABOLISM	Nucleotide transport and metabolism	Purine nucleoside phosphorylase	280	308	198	284	172	228	186	228	210	272	274	180	146	196	156	196	236	220	178	166	182	132	180	216	200	164	182	218	184	168	290	194	184	214	208	252	214	254	240	228	160	188	200	174	192	214	236
METABOLISM	Nucleotide transport and metabolism	Ribonucleotide reductase, alpha subunit	600	616	794	644	654	758	602	520	614	708	644	592	762	686	634	698	694	734	698	604	644	692	618	732	854	802	654	692	762	606	638	588	586	722	750	772	602	638	632	752	724	674	702	712	644	642	632
METABOLISM	Secondary metabolites biosynthesis, transport and catabolism	Dehydrogenases with different specificities (related to short-chain alcohol dehydrogenases)	528	646	600	566	646	616	568	616	630	794	662	650	806	552	656	722	522	606	634	628	686	708	548	670	712	624	612	652	712	730	604	634	654	628	582	624	636	656	596	700	646	650	750	654	734	596	684
METABOLISM	Secondary metabolites biosynthesis, transport and catabolism	Imidazolonepropionase and related amidohydrolases	370	222	222	0	410	330	284	320	354	346	298	336	324	0	432	306	376	268	394	330	340	354	330	286	326	388	364	382	330	356	326	350	308	484	0	292	332	350	0	0	300	420	392	284	296	262	314
METABOLISM	Secondary metabolites biosynthesis, transport and catabolism	Phytoene dehydrogenase and related proteins	294	496	412	348	500	470	348	372	416	376	332	428	346	358	416	440	320	458	450	342	412	392	334	402	474	394	402	368	490	390	296	454	424	418	314	418	370	382	316	466	408	342	430	380	306	414	318
METABOLISM	Secondary metabolites biosynthesis, transport and catabolism	SAM-dependent methyltransferases	222	220	172	170	106	136	174	200	242	186	136	226	182	200	226	220	250	160	160	168	194	206	140	140	216	134	198	226	198	178	198	132	220	200	200	182	262	216	138	292	184	234	168	148	162	162	148
POORLY CHARACTERIZED	Function unknown	ABC transporter, permease	678	646	614	750	600	630	626	696	718	734	644	806	636	728	640	642	628	744	622	670	690	780	682	652	618	596	728	554	682	624	732	678	650	716	738	590	688	714	702	836	760	666	748	732	694	680	708
POORLY CHARACTERIZED	Function unknown	Acetyl xylan esterase	712	682	650	656	806	806	692	762	728	660	730	702	782	688	790	782	642	768	662	586	698	746	812	726	844	650	790	780	664	634	582	690	844	720	714	724	704	722	710	842	658	752	732	662	622	738	802
POORLY CHARACTERIZED	Function unknown	Alkyl hydroperoxide reductase/ Thiol specific antioxidant/ Mal allergen	464	534	660	502	540	568	628	518	726	624	544	512	568	548	628	672	604	602	566	636	636	618	622	586	588	588	626	496	586	710	476	524	508	494	620	502	450	594	430	632	428	748	444	534	568	632	532
POORLY CHARACTERIZED	Function unknown	Alpha-Galactosidase. Removes both branched alpha-1,3- linked galactose residues of blood group B antigens and linear alpha-1,3-linked galactose structures	544	500	378	426	392	410	510	462	386	530	442	538	356	392	448	458	510	520	444	508	442	492	618	536	450	442	508	442	420	424	466	502	578	514	454	420	448	412	622	404	564	572	422	418	500	404	382
POORLY CHARACTERIZED	Function unknown	Alpha-Glucosidase	1122	1150	1228	1144	1094	1180	1114	462	942	1118	1226	1236	568	1140	1222	554	1076	956	1010	1024	1088	1118	1010	1082	1002	978	1138	970	1098	1080	1194	1008	1060	1168	1112	1148	1010	430	1112	538	1128	1022	1156	1136	1114	1128	1160
POORLY CHARACTERIZED	Function unknown	Alpha-Glucuronidase	598	778	600	746	606	610	606	622	644	544	730	590	628	678	722	786	720	568	648	724	668	678	714	702	760	674	552	696	644	706	684	614	726	520	564	590	684	544	674	674	580	610	538	580	592	700	700
POORLY CHARACTERIZED	Function unknown	Alpha-L-Fucosidase	526	650	610	590	638	630	684	678	570	632	580	660	782	602	566	598	710	578	600	588	774	692	564	702	634	738	484	470	610	620	700	648	644	674	632	624	652	596	682	628	732	722	550	554	654	684	776
POORLY CHARACTERIZED	Function unknown	Aminopeptidase	256	256	258	340	254	252	238	242	318	250	236	220	282	214	302	244	296	370	312	258	224	234	298	340	264	292	190	226	240	326	364	204	278	246	258	228	232	232	280	348	168	214	312	264	212	224	166
POORLY CHARACTERIZED	Function unknown	Calcium ion binding protein	2842	2750	3106	3084	2840	2822	2848	2756	2096	3088	3062	2906	1840	2872	2728	2664	2666	2670	2870	2774	2808	2768	1830	2774	2130	2934	2802	2932	2864	2792	1956	2820	2636	2966	3006	2690	2724	2768	3216	2728	2816	2876	2482	2974	2614	3004	2892
POORLY CHARACTERIZED	Function unknown	Carboxypeptidase	1642	1716	1598	1774	1528	1636	1570	1606	1882	1932	1845	1586	1724	1852	1714	1692	1688	1528	1632	1678	1890	1622	1818	1826	1852	1686	1672	1722	1532	1678	1518	1776	1548	1728	1832	1720	1606	1732	1496	1610	1504	1668	1790	1652	1650	1442	1704
POORLY CHARACTERIZED	Function unknown	CCAAT-box DNA binding protein subunit B, putative	666	0	720	812	696	644	868	776	750	0	756	672	754	948	0	738	598	782	828	660	658	696	836	626	686	742	748	760	762	638	778	788	720	636	0	606	818	804	0	686	730	752	622	700	850	812	688
POORLY CHARACTERIZED	Function unknown	Cell division protein	224	206	0	168	238	220	208	242	160	0	220	126	156	176	186	220	142	132	234	184	220	180	154	230	180	162	130	230	0	184	158	154	170	312	0	206	218	0	216	174	192	162	182	206	146	194	174
POORLY CHARACTERIZED	Function unknown	Clindamycin resistance transfer factor BtgB	462	474	334	328	400	338	448	448	326	412	436	362	534	430	432	446	398	476	326	418	428	392	410	378	392	342	546	414	382	388	434	410	424	562	386	474	442	380	494	422	400	434	376	414	406	304	448
POORLY CHARACTERIZED	Function unknown	Conserved hypothetical lipoprotein	844	920	686	788	672	872	852	744	778	794	754	844	778	976	704	958	980	910	868	650	836	800	816	988	816	782	896	822	684	970	740	996	834	882	946	754	760	1016	854	746	874	1008	950	894	806	852	820
POORLY CHARACTERIZED	Function unknown	Conserved hypothetical membrane protein	52	66	60	58	46	58	78	72	36	56	64	56	96	122	44	52	40	48	50	76	26	48	70	56	70	4	28	26	90	40	56	104	94	54	74	68	40	68	80	56	52	72	50	60	36	94	94
POORLY CHARACTERIZED	Function unknown	Conserved hypothetical membrane-spanning protein	280	0	194	280	236	246	250	212	256	252	192	254	0	222	180	256	352	256	230	310	184	282	272	198	188	276	218	230	176	190	340	168	314	302	254	0	0	0	246	220	314	368	236	238	192	278	194
POORLY CHARACTERIZED	Function unknown	Conserved hypothetical outer membrane protein	320	296	350	318	318	330	232	360	290	250	326	304	370	346	0	258	0	340	318	378	354	0	312	274	346	442	360	0	284	396	290	364	252	378	210	302	0	208	270	308	330	334	334	320	206	310	352
POORLY CHARACTERIZED	Function unknown	Conserved protein found in conjugate transposon	444	290	350	176	170	324	460	310	332	386	388	386	290	404	334	226	228	418	374	272	368	280	354	228	364	360	308	260	390	246	374	376	422	326	346	312	298	400	262	222	302	416	332	354	368	308	310
POORLY CHARACTERIZED	Function unknown	Conserved protein, with A weak D-galactarate dehydratase/altronate hydrolase domain	392	438	570	396	484	394	302	450	312	484	510	426	310	390	530	448	390	424	486	442	368	458	428	446	472	442	364	474	426	432	514	436	386	418	448	410	382	382	514	428	450	350	430	394	466	340	342
POORLY CHARACTERIZED	Function unknown	Cyclic nucleotide binding regulatory protein	116	188	138	132	134	114	134	124	254	162	162	128	138	146	104	134	88	154	206	170	200	106	98	168	136	204	130	168	188	176	144	134	154	108	100	194	156	86	190	160	178	122	170	184	124	106	134
POORLY CHARACTERIZED	Function unknown	Cytidylate kinase	144	134	204	142	142	160	146	234	164	164	158	120	124	188	156	146	232	138	212	232	186	148	122	192	234	216	268	162	100	194	178	162	90	248	186	150	168	206	216	156	182	128	154	224	168	132	180
POORLY CHARACTERIZED	Function unknown	DNA primase	182	242	176	258	234	258	228	316	256	310	176	252	276	260	232	268	196	194	256	244	226	252	320	206	246	332	252	260	142	204	270	174	198	250	276	204	208	216	228	210	220	214	178	158	226	228	286
POORLY CHARACTERIZED	Function unknown	Efflux transporter, RND family, MFP subunit	330	394	360	282	428	382	414	384	270	368	402	372	374	262	384	256	368	366	344	308	394	328	428	374	332	322	334	298	412	328	356	254	332	334	344	362	304	310	294	352	364	274	316	352	480	330	274
POORLY CHARACTERIZED	Function unknown	Glycoside hydrolase family 24	268	150	270	258	256	224	124	234	232	284	310	262	356	234	146	262	194	104	230	206	212	292	260	210	268	96	282	200	266	218	252	314	194	286	294	216	192	244	346	274	326	246	202	278	202	220	310
POORLY CHARACTERIZED	Function unknown	Glycosyl transferase family 11	204	262	224	196	270	294	186	198	202	230	174	184	250	160	302	238	220	202	134	262	164	166	162	182	226	228	220	210	160	196	240	188	202	232	180	226	280	208	280	210	238	178	158	220	186	196	280
POORLY CHARACTERIZED	Function unknown	Glycosyl transferase family 14	262	196	244	272	262	220	248	210	172	286	222	206	198	264	172	228	304	224	254	226	202	254	224	284	248	198	302	202	212	272	184	260	272	200	192	258	164	226	284	218	222	280	232	258	176	246	292
POORLY CHARACTERIZED	Function unknown	Glycosyl transferase, group 1	338	0	274	294	0	312	276	300	230	318	310	270	276	0	224	296	342	280	246	292	276	364	226	0	292	306	366	374	0	366	348	258	274	296	280	274	260	246	326	374	266	378	274	244	348	278	256
POORLY CHARACTERIZED	Function unknown	Glycosyltransferase family 2	330	258	200	318	194	312	292	298	282	330	288	186	340	304	334	300	294	324	322	288	376	368	348	358	314	300	302	466	348	304	288	292	292	294	362	280	374	306	286	352	340	342	304	330	286	402	298
POORLY CHARACTERIZED	Function unknown	Glycosyltransferase family 23	242	248	276	220	238	202	224	224	0	338	272	216	180	240	364	268	0	228	226	274	214	178	248	196	234	334	210	258	0	300	0	308	260	232	208	254	0	266	288	244	212	212	196	242	222	252	288
POORLY CHARACTERIZED	Function unknown	Helix-turn-helix-domain containing protein, AraC type	530	476	394	488	446	470	440	396	422	540	464	562	392	440	476	440	444	421	438	442	478	458	462	472	556	514	440	374	522	486	400	438	464	422	580	512	568	498	494	388	428	468	570	642	486	478	424
POORLY CHARACTERIZED	Function unknown	Heparinase II/III family protein	686	770	784	750	674	824	800	760	682	644	756	648	720	844	580	762	738	680	782	778	632	766	674	698	760	748	824	646	778	626	746	744	638	644	656	708	746	752	820	792	580	798	692	800	752	784	704
POORLY CHARACTERIZED	Function unknown	Holo-[Acyl-Carrier-Protein] synthase	112	138	176	244	196	104	170	170	214	192	190	140	150	124	230	130	116	164	134	146	176	156	130	184	146	158	210	184	138	116	168	172	188	122	182	162	240	160	152	232	114	100	144	138	134	158	144
POORLY CHARACTERIZED	Function unknown	Hyaluronidase	640	510	512	572	626	616	630	584	676	680	514	530	732	606	678	570	738	604	602	460	622	518	704	540	638	620	582	602	590	602	522	606	570	662	634	538	576	618	654	634	670	658	678	738	448	676	616
POORLY CHARACTERIZED	Function unknown	Hydrolase, hydrolyzing O-glycosyl compounds	528	516	614	538	486	526	492	512	510	468	536	482	560	514	572	0	470	554	534	530	614	624	454	422	682	580	596	494	0	590	484	584	434	452	598	0	580	0	0	624	472	562	458	418	610	542	570
POORLY CHARACTERIZED	Function unknown	Hypothetical lipoprotein	138	194	174	90	108	116	98	128	96	132	72	58	100	94	148	132	116	88	182	94	164	156	102	100	98	136	184	180	122	108	126	118	128	138	100	112	122	112	152	154	112	160	204	160	82	78	156
POORLY CHARACTERIZED	Function unknown	Integrase	350	264	308	438	424	336	370	248	334	332	324	298	358	382	242	256	360	316	340	378	322	316	364	306	348	284	326	312	368	248	304	312	354	296	486	240	374	278	246	370	426	318	336	282	323	368	296
POORLY CHARACTERIZED	Function unknown	Ion channel	296	386	0	242	328	370	398	0	326	260	324	310	306	0	292	306	338	356	270	314	422	0	362	286	232	258	244	328	278	288	338	340	330	322	254	0	352	334	412	264	342	298	274	252	264	304	456
POORLY CHARACTERIZED	Function unknown	Lipoprotein	0	222	238	260	146	0	200	274	234	202	166	178	182	218	0	232	226	178	212	192	266	254	288	0	204	210	248	0	260	336	240	210	240	126	210	178	174	270	322	246	276	264	290	158	220	248	262
POORLY CHARACTERIZED	Function unknown	Major facilitator superfamily MFS_1	306	242	272	324	276	346	342	388	300	250	384	334	338	316	328	192	322	0	378	0	256	278	290	384	292	298	320	348	368	244	0	290	0	306	324	348	352	242	0	364	352	260	214	390	302	276	366
POORLY CHARACTERIZED	Function unknown	Na+ driven multidrug efflux pump	0	356	290	300	312	0	0	348	434	406	0	316	274	320	322	322	354	360	354	320	408	336	416	254	434	298	402	286	296	400	398	356	392	382	424	438	338	302	0	304	358	366	276	282	256	218	376
POORLY CHARACTERIZED	Function unknown	OmpA family protein	300	228	252	306	318	278	218	262	290	0	272	338	242	294	246	284	274	292	270	222	382	302	298	350	262	338	438	246	0	284	304	338	0	342	274	0	202	0	278	336	384	256	258	372	244	302	314
POORLY CHARACTERIZED	Function unknown	Outer membrane protein involved in nutrient binding	2348	2178	1978	1908	2248	1938	2050	1254	1108	2126	2190	2062	2090	2318	2106	2028	2016	1274	2174	1842	1672	2328	2096	1166	2054	1170	1874	1872	2258	2242	2386	2202	1586	2210	2246	2164	1858	2164	1846	2190	2070	1858	2138	2046	2180	2022	1994
POORLY CHARACTERIZED	Function unknown	Pc13g01670 protein	474	520	546	584	480	0	484	492	0	522	442	490	488	428	442	448	498	546	502	578	564	464	468	428	0	488	412	510	430	460	452	496	592	464	0	572	492	0	566	420	446	456	474	614	524	490	386
POORLY CHARACTERIZED	Function unknown	Peptidase M56, BlaR1	270	256	204	240	258	258	334	252	222	288	292	172	250	282	310	216	260	276	270	350	208	340	200	244	250	248	232	230	212	300	218	228	246	300	290	244	238	286	238	258	170	224	196	220	234	210	308
POORLY CHARACTERIZED	Function unknown	Phosphatase	288	256	298	306	342	176	324	324	232	368	370	270	252	290	238	280	332	294	266	324	278	290	348	278	304	224	208	250	304	298	294	256	246	262	304	374	250	238	290	300	226	298	362	298	268	328	318
POORLY CHARACTERIZED	Function unknown	Phospholipid/glycerol acyltransferase	294	218	264	314	292	330	256	386	392	326	212	390	364	274	282	282	336	234	292	348	322	278	292	296	236	348	324	268	288	340	250	342	256	288	292	332	310	286	314	364	286	448	314	296	446	380	316
POORLY CHARACTERIZED	Function unknown	PpiC-type peptidyl-prolyl cis-trans isomerase	494	748	488	526	574	688	0	510	508	496	776	534	746	676	570	490	690	570	592	658	440	714	0	744	520	544	524	534	0	530	470	624	544	526	560	0	566	602	0	584	564	556	548	560	622	580	586
POORLY CHARACTERIZED	Function unknown	Predicted membrane protein	608	696	874	746	776	754	720	816	766	812	712	654	858	756	758	806	686	688	784	732	846	746	696	714	748	790	628	574	728	863	622	600	844	688	810	782	790	624	732	668	750	798	688	736	886	870	900
POORLY CHARACTERIZED	Function unknown	Predicted protein	0	326	0	352	260	266	296	406	362	0	314	220	246	152	458	264	374	312	314	368	292	340	360	270	300	276	0	390	288	302	0	312	222	292	286	258	274	202	294	264	384	276	302	300	268	278	246
POORLY CHARACTERIZED	Function unknown	Probable acyl carrier protein involved in flexirubin-type pigment biosynthesis DarC1	126	110	114	174	100	108	110	108	160	76	114	156	62	126	158	134	104	158	88	124	114	130	96	114	86	64	76	148	128	94	114	140	128	86	174	106	144	74	160	224	86	74	116	174	204	88	104
POORLY CHARACTERIZED	Function unknown	Protein found in conjugate transposon	246	398	272	382	320	76	344	410	62	254	360	56	350	336	56	476	388	442	532	334	246	292	248	322	370	292	256	314	332	432	364	116	370	364	280	322	356	396	340	382	306	429	330	286	304	454	338
POORLY CHARACTERIZED	Function unknown	Protein found in conjugate transposon TraI	222	140	74	112	208	216	230	200	144	176	154	116	208	154	208	204	110	182	212	222	138	218	206	206	166	136	192	212	188	174	258	240	144	130	122	194	164	196	162	156	166	164	102	130	126	164	172
POORLY CHARACTERIZED	Function unknown	Protein found in conjugate transposon TraK	266	308	289	340	264	297	291	280	254	193	279	302	271	295	282	287	226	270	233	242	270	273	335	377	370	317	337	365	323	265	236	309	294	288	245	266	337	291	262	391	235	330	302	259	302	277	347
POORLY CHARACTERIZED	Function unknown	Protein involved in response to auxin stimulus	418	292	424	474	490	436	434	484	446	564	398	346	386	550	408	354	366	312	432	498	480	298	374	368	376	386	438	314	480	430	412	408	442	392	386	460	506	410	322	546	462	406	458	382	464	412	388
POORLY CHARACTERIZED	Function unknown	Protein involved in unidirectional conjugation	456	472	596	332	434	462	500	422	422	334	480	492	454	468	448	626	374	468	578	346	500	472	386	450	434	378	398	432	452	340	466	386	412	364	424	342	432	404	456	420	402	378	394	336	366	426	524
POORLY CHARACTERIZED	Function unknown	Protein transporter	318	406	332	388	248	294	284	384	308	362	390	444	282	398	364	260	418	354	356	394	336	350	416	370	358	360	326	364	444	394	336	236	328	314	328	304	360	498	372	420	332	454	350	392	308	376	364
POORLY CHARACTERIZED	Function unknown	Putative ABC transport system, membrane protein	1332	1386	1330	1326	1190	1216	1128	1090	1302	1264	1224	1280	1264	1294	1308	1280	1312	1046	1214	1404	1184	1306	1312	1276	1160	1344	1294	1160	1224	1274	1378	1198	1164	1128	1196	1364	1104	1246	1336	1300	1106	1120	1198	1114	1298	1326	1070
POORLY CHARACTERIZED	Function unknown	Putative anti-sigma factor	248	282	252	182	206	240	226	176	256	256	252	300	266	290	298	236	180	256	224	326	310	184	260	304	232	226	272	326	264	276	308	256	362	242	260	204	330	292	274	270	196	240	276	296	288	214	272
POORLY CHARACTERIZED	Function unknown	Putative conserved protein found in conjugate transposon	752	870	742	718	744	760	746	740	660	768	800	682	96	766	794	132	780	736	980	690	832	820	704	152	856	896	784	834	748	838	186	694	732	746	706	696	144	894	834	840	690	656	728	944	754	880	708
POORLY CHARACTERIZED	Function unknown	Putative conserved TraI-like protein found in conjugate transposon	164	124	146	108	190	152	120	164	156	160	136	142	112	190	128	114	124	178	152	142	106	98	168	158	104	148	194	146	94	88	184	210	110	172	132	124	154	160	116	174	124	122	118	188	182	172	96
POORLY CHARACTERIZED	Function unknown	Putative DNA-binding protein	30	118	124	60	60	90	78	76	96	78	114	114	48	48	48	68	92	52	110	96	58	66	54	104	104	72	52	64	84	52	66	34	46	98	94	84	64	52	68	24	84	56	66	50	66	62	92
POORLY CHARACTERIZED	Function unknown	Putative exported protein	422	582	256	284	436	550	602	222	488	330	522	472	526	594	564	444	98	508	460	532	482	166	542	466	478	258	558	558	534	538	568	596	360	552	386	360	590	514	470	548	488	494	484	490	572	560	504
POORLY CHARACTERIZED	Function unknown	Putative flippase	484	495	386	386	476	302	372	546	420	370	454	348	428	384	500	466	380	442	302	358	442	456	380	484	364	352	436	408	370	320	424	390	420	468	386	394	380	430	442	442	460	358	398	408	376	546	468
POORLY CHARACTERIZED	Function unknown	Putative hemolysin secretion protein	416	228	200	310	364	178	384	342	300	286	218	230	376	370	268	338	290	320	288	320	348	276	324	302	260	220	298	274	260	378	342	330	330	284	334	274	348	224	260	228	412	352	372	300	304	280	376
POORLY CHARACTERIZED	Function unknown	Putative lipoprotein	364	540	320	378	472	488	294	348	384	356	440	360	528	556	390	342	360	490	382	418	590	442	366	434	406	468	382	398	440	342	332	328	418	480	360	380	394	482	396	348	320	366	484	310	422	390	416
POORLY CHARACTERIZED	Function unknown	Putative membrane protein	92	202	198	170	148	100	0	172	100	162	126	136	158	0	180	0	138	258	192	122	160	112	0	108	124	152	132	108	172	0	172	148	136	94	114	122	102	142	120	136	110	124	162	146	140	142	156
POORLY CHARACTERIZED	Function unknown	Putative outer membrane protein	266	314	172	280	278	162	198	0	0	0	248	216	208	222	130	122	240	262	0	298	238	272	136	214	222	254	220	288	208	220	226	196	0	228	262	224	200	376	206	218	226	250	274	266	254	214	236
POORLY CHARACTERIZED	Function unknown	Putative outer membrane protein, probably involved in nutrient binding	1523	552	1303	1380	1444	1457	1415	1314	392	1383	1452	1371	1349	1491	457	1301	1358	1486	1421	1279	1322	1385	1409	1588	436	1257	1242	1341	1286	1299	1290	1368	1263	1511	519	1328	1396	1415	1562	1521	1567	1537	1262	1465	1585	1430	1380
POORLY CHARACTERIZED	Function unknown	Putative periplasmic protein	160	104	170	168	90	182	96	90	174	118	118	134	100	130	74	84	88	84	184	114	114	118	92	168	126	132	84	152	90	208	136	96	64	102	116	106	142	100	110	102	142	106	116	156	102	112	130
POORLY CHARACTERIZED	Function unknown	Putative regulatory protein	42	92	100	94	92	74	148	90	62	108	108	90	120	126	46	88	80	110	94	80	64	82	72	58	88	88	66	78	112	80	108	104	116	88	144	88	88	104	108	66	104	70	74	102	96	84	100
POORLY CHARACTERIZED	Function unknown	Putative TonB-dependent outer membrane receptor protein	408	379	520	506	572	395	530	500	0	0	485	0	427	446	421	483	450	384	495	486	422	393	353	447	467	421	450	339	0	0	426	426	429	435	501	346	441	486	430	439	372	462	478	460	397	409	457
POORLY CHARACTERIZED	Function unknown	Putative transcriptional regulator UpxY-like protein	208	340	330	376	346	336	430	370	398	280	148	412	304	372	372	324	300	168	344	342	374	372	404	310	346	268	336	478	486	380	396	412	310	166	144	362	366	380	458	348	362	390	394	450	380	344	408
POORLY CHARACTERIZED	Function unknown	Putative transmembrane protein	122	124	64	118	92	76	128	88	148	146	102	152	104	130	112	102	122	84	128	136	138	88	92	102	104	108	92	174	72	80	96	96	124	136	114	128	192	152	140	114	170	146	122	94	156	168	154
POORLY CHARACTERIZED	Function unknown	Putative uncharacterized protein	7634	8528	8114	8120	7790	7574	7904	7528	7534	7286	8254	8314	7848	7984	7612	7614	7712	7616	7177	7768	7158	7966	8300	7354	8164	8056	7954	7472	7850	7928	7412	8116	7940	8234	7642	6998	7720	8538	7854	7938	8214	8476	8014	8416	7696	7818	8244
POORLY CHARACTERIZED	Function unknown	Putative WfaX	208	262	250	276	214	242	248	380	268	298	384	276	262	234	282	236	408	292	292	296	312	352	320	204	338	194	352	282	312	308	310	362	354	244	340	246	240	256	290	222	236	296	250	330	322	340	338
POORLY CHARACTERIZED	Function unknown	Ragb/Susd domain protein	1303	1121	1221	1182	1121	1340	1144	1073	1048	1198	1265	1051	1161	1118	1247	1162	1134	1161	1253	1240	1211	1281	1053	1235	1120	1174	1199	1127	1265	920	1274	1093	1079	1344	969	1128	1115	1096	1041	1037	1092	1170	1110	1165	1173	1154	1165
POORLY CHARACTERIZED	Function unknown	Relaxase/mobilization nuclease domain	270	312	266	400	286	234	256	218	180	322	240	276	224	324	252	166	386	308	258	312	308	238	202	236	198	282	288	216	212	190	252	240	262	258	258	258	286	216	294	256	210	230	140	278	292	254	212
POORLY CHARACTERIZED	Function unknown	RNA polymerase ECF-type sigma factor	216	204	100	0	118	112	112	124	170	188	192	146	96	234	128	112	0	152	118	182	180	212	124	160	198	144	0	0	0	196	108	136	142	128	184	102	186	118	96	164	170	126	78	184	238	122	142
POORLY CHARACTERIZED	Function unknown	RNA polymerase sigma-70 factor	138	142	194	204	144	176	100	106	132	138	168	132	184	174	150	178	206	252	143	140	148	178	136	92	184	150	204	176	164	156	158	146	156	212	160	194	172	124	124	248	178	162	190	122	176	122	232
POORLY CHARACTERIZED	Function unknown	Sialic acid-specific 9-O-acetylesterase	558	586	474	624	562	472	372	510	572	696	470	506	508	442	474	506	550	536	432	616	530	638	510	468	478	428	436	458	570	476	492	482	500	574	560	572	472	544	482	570	474	500	538	498	414	556	490
POORLY CHARACTERIZED	Function unknown	Stress responsive alpha-beta barrel domain protein	66	82	88	0	70	62	92	46	50	82	80	54	68	76	88	50	40	0	64	68	74	50	80	0	0	104	98	88	50	88	0	46	76	70	42	62	106	98	40	76	64	56	72	108	96	122	108
POORLY CHARACTERIZED	Function unknown	Sulfhydryl-Activated toxin. Is able to lyse cholesterol containing membranes. Can be reversibly inactivated by oxidation. Cholesterol is the receptor for the binding of these toxins to eukaryotic cell membranes	374	438	386	436	474	404	540	478	398	400	488	432	444	514	438	474	388	410	458	434	431	370	332	452	426	398	360	518	448	358	380	386	446	452	454	424	492	450	406	480	392	424	378	362	426	276	456
POORLY CHARACTERIZED	Function unknown	Terminase small subunit	142	128	164	186	182	138	128	136	138	156	206	106	168	152	194	132	120	142	154	176	146	242	120	106	118	200	132	138	150	156	118	164	170	148	126	98	150	146	174	208	156	194	154	180	148	132	120
POORLY CHARACTERIZED	Function unknown	Tetratricopeptide TPR_2 repeat protein	534	640	592	610	692	740	660	590	714	720	636	604	614	602	568	642	602	694	592	664	580	478	626	706	686	728	522	776	820	642	648	576	734	598	742	484	586	672	762	696	702	418	580	694	618	664	582
POORLY CHARACTERIZED	Function unknown	TonB-dependent outer membrane receptor	744	678	808	758	728	884	678	794	666	810	724	690	722	702	772	564	658	672	696	772	766	792	714	438	746	806	758	700	932	810	676	626	724	600	848	780	742	802	774	750	738	802	718	818	712	662	786
POORLY CHARACTERIZED	Function unknown	Tonb-Dependent receptor	4458	4610	4642	3668	4342	4460	4202	4596	4534	4510	4204	4020	4416	4196	4466	4138	4178	4318	4620	4556	4570	4148	3460	4228	4686	4374	4258	4304	3288	4312	4332	4510	4060	3794	4596	4492	3738	4382	4164	3468	4812	4180	4018	4294	4332	4404	4262
POORLY CHARACTERIZED	Function unknown	TonB-dependent receptor	1946	2264	2172	2048	2170	2112	1894	1930	2058	1920	1986	2174	2136	1700	2130	2166	2362	2004	2210	1950	2014	2028	2174	1994	2222	1862	1778	2082	1998	1982	1990	1924	2084	1934	2174	2000	2046	1994	1938	2182	2228	1948	2176	2182	2106	2180	2048
POORLY CHARACTERIZED	Function unknown	TPR repeat-containing protein	70	92	46	124	80	72	86	52	50	78	152	76	100	86	96	42	48	34	54	58	102	76	134	64	66	90	88	36	52	122	30	52	66	74	104	84	74	72	82	60	98	52	64	90	74	56	110
POORLY CHARACTERIZED	Function unknown	Transcriptional regulator, TetR family	156	126	164	140	144	116	128	172	168	250	116	154	328	158	212	170	240	238	122	154	222	140	192	136	168	236	166	260	128	192	198	170	102	150	216	140	242	124	114	172	146	150	174	170	206	208	264
POORLY CHARACTERIZED	Function unknown	Transferase hexapeptide repeat containing protein	58	78	70	92	84	90	114	56	70	144	92	80	68	90	96	108	80	76	54	90	76	100	68	64	74	80	88	28	64	122	64	96	46	86	92	60	88	62	114	122	62	142	62	52	72	62	94
POORLY CHARACTERIZED	Function unknown	Transposase	410	416	470	354	398	426	416	416	414	396	366	356	478	376	314	462	424	334	422	392	330	438	482	316	362	436	332	322	498	412	490	336	446	420	388	516	386	426	530	340	500	420	426	292	428	402	352
POORLY CHARACTERIZED	Function unknown	Tyrosine type site-specific recombinase	268	210	200	188	200	322	214	290	228	282	268	368	254	210	204	230	234	252	260	262	232	240	390	274	258	150	258	236	306	244	236	232	216	244	190	274	248	212	220	244	262	228	196	304	314	206	196
POORLY CHARACTERIZED	Function unknown	Uncharacterized conserved protein	2594	2692	2730	2832	2064	2744	2680	2674	2596	2476	2626	2762	2608	2506	2568	2576	2806	2838	2486	2512	2694	2714	2114	2804	2382	2670	2600	2430	3012	2320	2660	2658	2546	2532	2172	2754	2502	2606	2448	2642	2732	2502	2618	2516	2710	2872	2486
POORLY CHARACTERIZED	Function unknown	Uncharacterized conserved protein related to C-terminal domain of eukaryotic chaperone, SACSIN	108	72	44	70	74	38	90	54	86	96	74	86	76	108	62	118	84	90	28	68	40	106	72	94	68	86	52	86	58	78	98	34	90	56	128	110	54	102	112	98	66	72	42	124	66	64	102
POORLY CHARACTERIZED	Function unknown	Uncharacterized conserved protein, contains double-stranded beta-helix domain	100	182	156	128	112	70	136	110	162	106	152	142	114	108	158	118	82	106	144	150	202	106	106	104	170	122	222	138	140	82	186	142	114	168	80	148	122	184	128	184	146	84	140	128	152	90	152
POORLY CHARACTERIZED	Function unknown	Uncharacterized homolog of PSP1	558	452	388	498	470	332	430	448	348	422	428	402	470	404	436	434	396	384	382	280	374	372	296	368	416	398	478	472	462	352	476	384	372	340	366	350	356	428	318	416	398	424	356	410	496	460	508
POORLY CHARACTERIZED	Function unknown	Uncharacterized protein	17938	18782	16956	18567	19158	18935	18397	18732	19629	18694	18305	18496	18211	18644	18393	18371	19354	19455	18936	17455	18158	18887	18794	18602	18741	18598	18557	18639	18695	18697	18925	18491	18408	17897	18168	18742	18714	18449	18996	18729	19106	19686	18956	18871	19554	18954	19113
POORLY CHARACTERIZED	Function unknown	Uncharacterized protein conserved in bacteria	4730	5314	5018	4822	5064	4692	4780	5350	4458	5216	4968	5276	4976	4922	4328	4634	5178	5014	4054	5272	4958	4966	5006	4142	4758	4296	4522	4981	5086	4982	5154	5192	4918	5012	5192	4858	5236	4890	5454	4884	5234	5004	5244	5086	5150	5038	5250
POORLY CHARACTERIZED	Function unknown	Uncharacterized protein conserved in bacteria containing a pentein-type domain	368	258	258	236	262	216	310	264	288	280	242	320	224	254	232	182	202	250	146	274	248	282	254	200	202	234	366	262	244	396	206	344	260	270	262	268	366	270	222	174	224	220	234	274	318	318	232
POORLY CHARACTERIZED	Function unknown	Uncharacterized protein containing a ferredoxin domain	104	136	100	128	112	94	118	138	138	168	104	162	140	118	136	86	120	100	162	146	186	138	146	118	76	148	144	146	182	70	140	134	136	164	172	130	132	130	126	152	100	142	100	176	184	134	124
POORLY CHARACTERIZED	Function unknown	WD40 domain protein beta Propeller	412	398	324	314	308	350	402	352	360	274	388	338	484	340	306	418	376	356	376	294	358	348	368	470	304	338	334	324	414	294	276	320	382	298	306	382	272	282	392	278	356	368	418	372	428	362	298
POORLY CHARACTERIZED	General function prediction only	ABC-type uncharacterized transport system, permease component	276	204	218	260	216	240	232	146	192	276	230	182	160	194	204	176	254	210	214	270	264	232	144	168	206	182	188	194	310	206	150	218	270	210	176	214	326	232	220	172	168	154	188	164	166	248	192
POORLY CHARACTERIZED	General function prediction only	Acetyltransferase	136	144	108	84	138	140	124	160	138	148	108	152	150	172	96	128	140	104	162	130	232	126	160	126	114	172	162	190	174	150	154	108	232	172	154	162	96	184	170	146	128	152	104	186	128	190	136
POORLY CHARACTERIZED	General function prediction only	Acetyltransferase (isoleucine patch superfamily)	856	714	780	960	934	920	942	692	974	840	898	846	692	786	946	728	840	972	790	918	580	836	804	1064	888	976	702	734	806	762	834	886	970	824	898	822	752	830	880	952	932	932	984	814	1088	780	890
POORLY CHARACTERIZED	General function prediction only	Alpha-L-Rhamnosidase	708	710	730	598	696	0	752	796	738	702	714	792	774	800	846	0	688	0	746	780	592	788	740	846	752	716	0	782	684	714	1032	596	776	802	626	762	718	755	0	668	722	724	706	598	730	690	768
POORLY CHARACTERIZED	General function prediction only	Amidohydrolase 2	234	316	226	268	294	0	178	224	0	290	288	0	260	208	362	308	264	300	162	184	232	200	232	314	228	216	302	188	218	262	226	216	0	224	214	0	252	312	224	232	190	306	234	256	194	308	160
POORLY CHARACTERIZED	General function prediction only	ATPase components of ABC transporters with duplicated ATPase domains	1518	1382	1366	1556	1232	1376	1164	1326	1330	1422	1386	1196	1256	1386	1364	1326	1378	1392	1326	1416	1348	1348	1428	1386	1300	1512	1378	1378	1388	1446	1368	1440	1206	1372	1588	1488	1324	1394	1468	1284	1446	1360	1370	1526	1364	1514	1180
POORLY CHARACTERIZED	General function prediction only	Conserved protein/domain typically associated with flavoprotein oxygenases, DIM6/NTAB family	128	170	106	210	142	280	188	172	116	182	110	142	158	100	176	156	166	112	152	178	160	150	108	120	122	170	166	104	134	122	200	162	126	200	142	142	180	110	198	112	176	134	112	146	126	180	156
POORLY CHARACTERIZED	General function prediction only	Dehydrogenases with different specificities (related to short-chain alcohol dehydrogenases)	528	646	600	566	646	616	568	616	630	794	662	650	806	552	656	722	522	606	634	628	686	708	548	670	712	624	612	652	712	730	604	634	654	628	582	624	636	656	596	700	646	650	750	654	734	596	684
POORLY CHARACTERIZED	General function prediction only	Endonuclease/Exonuclease/Phosphatase family	212	182	280	284	260	276	198	210	220	168	268	196	226	320	356	274	180	320	224	212	182	160	272	238	342	206	220	270	190	214	242	254	300	288	262	212	200	294	224	180	234	196	262	258	224	316	260
POORLY CHARACTERIZED	General function prediction only	FOG: CBS domain	404	356	364	422	266	430	372	316	394	428	392	308	442	348	386	380	330	510	312	444	478	330	434	366	332	474	406	546	380	394	358	426	412	384	426	330	384	322	416	346	388	350	436	412	504	336	314
POORLY CHARACTERIZED	General function prediction only	FOG: TPR repeat	1579	1458	1656	2012	1636	1630	1504	1474	1528	1440	1626	1632	1596	1444	1406	1556	1442	1644	1328	1628	1654	1452	1435	1326	1716	1480	1626	1644	1672	1580	1604	1684	1448	1550	1570	1554	1572	1542	1598	1638	1792	1584	1654	1476	1396	1644	1560
POORLY CHARACTERIZED	General function prediction only	FOG: TPR repeat, SEL1 subfamily	252	198	188	330	248	178	234	298	198	222	284	200	200	294	234	224	282	274	200	240	242	196	330	224	246	242	292	222	182	364	220	250	214	270	176	274	308	222	278	164	274	220	272	168	262	302	196
POORLY CHARACTERIZED	General function prediction only	Gcn5-Related N-acetyltransferase	102	58	128	0	84	76	0	0	100	0	100	178	96	122	242	112	120	96	102	148	112	86	66	90	136	104	134	214	142	126	96	90	138	100	164	122	108	0	150	136	96	106	116	108	108	96	88
POORLY CHARACTERIZED	General function prediction only	Hemolysins and related proteins containing CBS domains	796	708	684	686	650	552	688	672	652	796	746	618	752	642	528	624	794	706	700	542	634	682	646	714	642	712	836	758	748	626	718	654	706	678	682	602	738	734	754	662	682	656	674	740	784	636	622
POORLY CHARACTERIZED	General function prediction only	Hemolytic protein HlpA-like protein	220	240	200	136	254	0	238	172	0	316	212	196	248	296	0	328	202	266	222	252	164	194	166	206	288	332	270	310	0	192	242	206	0	222	222	274	234	304	284	282	196	248	212	286	292	198	194
POORLY CHARACTERIZED	General function prediction only	Hydrolase	1604	1368	1466	1692	1470	1562	1120	1604	1438	1584	1448	1520	1046	1686	1758	1550	1442	1460	1632	1832	1802	1364	1242	1428	1382	1544	1640	1536	1626	1368	1198	1530	1596	1542	1342	1308	1548	1494	1502	1086	1548	1452	1648	1644	1444	1522	1520
POORLY CHARACTERIZED	General function prediction only	Hydrolases of the alpha/beta superfamily	374	308	248	288	184	276	318	312	220	236	340	238	186	200	244	246	258	242	252	266	306	336	224	144	366	302	242	264	252	342	244	266	202	272	338	304	296	230	278	292	306	240	326	166	322	240	352
POORLY CHARACTERIZED	General function prediction only	Intramembrane protease 5	122	102	58	102	94	84	98	82	106	40	188	72	94	98	88	80	156	142	104	82	56	86	154	130	126	90	58	158	90	52	72	122	104	100	110	108	84	88	140	76	86	122	104	100	82	108	136
POORLY CHARACTERIZED	General function prediction only	Iron only hydrogenase large subunit, C-terminal domain	424	466	504	398	358	510	460	464	458	578	446	434	432	570	524	400	514	472	424	556	526	470	494	448	458	448	524	382	408	572	492	404	508	434	462	428	396	418	570	496	408	492	438	474	498	352	486
POORLY CHARACTERIZED	General function prediction only	Membrane protein involved in the export of O-antigen and teichoic acid	362	338	378	372	316	324	302	374	422	424	252	310	312	330	366	360	322	368	476	382	316	354	386	332	368	338	320	332	452	384	384	522	372	372	380	394	396	336	310	312	444	408	352	370	452	390	452
POORLY CHARACTERIZED	General function prediction only	Metal-dependent hydrolases of the beta-lactamase superfamily I	234	256	214	196	252	222	172	228	154	202	234	204	184	234	176	170	216	170	136	180	308	224	176	158	198	184	206	260	242	208	298	178	132	150	224	180	188	214	190	172	244	234	154	268	166	266	150
POORLY CHARACTERIZED	General function prediction only	Methyltransferase type	368	188	254	256	260	264	240	248	294	222	232	216	234	242	256	176	320	214	254	242	272	328	300	166	172	286	222	200	258	290	258	210	234	350	298	210	266	180	210	242	242	246	230	190	198	202	276
POORLY CHARACTERIZED	General function prediction only	Multimeric flavodoxin WrbA	146	158	102	144	128	134	130	0	190	162	0	158	146	130	108	0	150	102	0	162	0	148	144	98	138	170	190	160	132	158	140	128	118	140	184	110	144	134	104	134	110	180	154	138	174	176	126
POORLY CHARACTERIZED	General function prediction only	N-Acetyltransferase	286	272	368	280	254	242	302	286	360	270	234	346	262	430	278	260	176	414	330	222	312	342	282	354	306	310	282	278	318	248	314	300	380	310	256	290	272	298	292	284	282	354	358	266	374	276	320
POORLY CHARACTERIZED	General function prediction only	NTP pyrophosphohydrolases including oxidative damage repair enzymes	116	114	148	120	166	122	110	92	120	76	92	180	122	146	114	102	108	186	102	90	160	122	160	152	58	130	114	96	164	188	112	200	142	84	152	164	216	122	180	114	136	136	158	124	146	126	150
POORLY CHARACTERIZED	General function prediction only	Oxidoreductase domain protein	372	322	374	398	486	476	434	518	294	346	446	368	384	364	394	452	404	452	400	380	326	384	510	360	466	354	422	434	342	400	424	400	330	334	404	396	404	424	454	460	360	398	300	392	370	522	478
POORLY CHARACTERIZED	General function prediction only	Permeases of the drug/metabolite transporter (DMT) superfamily	458	570	448	562	548	506	458	598	544	588	422	546	476	506	506	586	536	500	240	606	230	328	600	464	558	660	230	462	660	526	576	468	418	560	560	280	500	628	606	488	544	450	464	416	538	516	566
POORLY CHARACTERIZED	General function prediction only	Permeases of the major facilitator superfamily	674	698	640	722	620	744	622	872	916	738	838	760	828	650	818	676	712	720	854	616	674	814	526	694	744	730	670	720	638	734	710	746	780	718	634	618	708	666	578	764	852	692	714	636	720	742	600
POORLY CHARACTERIZED	General function prediction only	Phosphoesterase, PA-phosphatase related	338	186	236	288	342	310	234	288	340	350	268	228	338	272	252	302	246	336	248	392	262	262	264	220	328	218	274	198	180	278	368	268	328	204	226	406	342	230	364	250	324	290	252	264	256	272	282
POORLY CHARACTERIZED	General function prediction only	Predicted acetyltransferase	90	84	94	46	80	58	106	92	44	80	70	58	58	58	60	70	122	58	80	140	52	52	92	136	94	42	68	44	78	80	94	66	86	58	92	116	66	64	46	60	90	52	52	98	84	84	90
POORLY CHARACTERIZED	General function prediction only	Predicted alternative tryptophan synthase beta-subunit (paralog of TrpB)	416	356	402	436	376	422	458	322	396	346	358	216	322	364	268	350	340	334	374	350	432	346	326	398	320	476	396	330	256	316	330	396	388	308	348	440	376	506	364	354	470	338	306	454	404	384	318
POORLY CHARACTERIZED	General function prediction only	Predicted amidohydrolase	352	366	522	464	432	348	348	420	422	322	490	492	422	318	454	424	384	386	468	314	408	384	402	430	368	442	456	340	586	430	448	294	328	384	428	444	440	354	400	438	400	372	378	440	424	444	380
POORLY CHARACTERIZED	General function prediction only	Predicted aminopeptidases	296	228	302	292	298	256	290	292	302	202	394	306	266	252	294	240	344	212	288	234	286	286	252	268	322	242	274	224	238	334	220	244	266	206	220	300	314	242	230	210	290	402	222	296	236	234	270
POORLY CHARACTERIZED	General function prediction only	Predicted ATP-binding protein involved in virulence	288	386	276	354	328	330	388	358	356	386	340	414	0	310	370	250	410	340	350	0	0	418	384	466	386	334	494	430	332	284	428	372	0	300	294	0	260	324	374	342	328	376	420	358	340	478	430
POORLY CHARACTERIZED	General function prediction only	Predicted ATPase (AAA+ superfamily)	380	344	302	326	402	408	266	304	280	444	294	392	372	344	286	312	332	338	408	290	296	332	330	396	308	302	386	328	352	356	398	320	364	334	414	360	372	346	346	272	356	308	388	422	336	310	426
POORLY CHARACTERIZED	General function prediction only	Predicted ATPases	462	248	302	254	392	214	302	278	332	374	428	364	312	302	324	306	334	324	346	388	338	312	218	252	374	388	304	404	386	324	410	364	334	334	362	356	302	390	364	432	406	324	322	302	446	336	328
POORLY CHARACTERIZED	General function prediction only	Predicted dehydrogenases and related proteins	712	790	760	818	808	772	616	700	798	846	730	806	872	798	758	848	716	818	804	704	748	670	772	782	896	768	900	712	742	728	734	918	724	808	708	724	812	836	704	880	798	778	824	788	686	782	934
POORLY CHARACTERIZED	General function prediction only	Predicted dinucleotide-utilizing enzyme	234	188	146	294	182	198	138	248	230	234	174	168	216	234	248	230	204	238	234	210	208	160	206	220	168	238	220	224	160	78	154	228	234	116	176	242	278	282	190	166	218	272	220	222	140	204	248
POORLY CHARACTERIZED	General function prediction only	Predicted esterase of the alpha-beta hydrolase superfamily	258	246	260	232	214	244	298	232	242	230	198	252	252	286	236	230	252	182	222	236	272	224	278	220	232	192	148	212	208	182	272	256	246	208	212	212	260	272	300	248	248	278	200	246	246	216	208
POORLY CHARACTERIZED	General function prediction only	Predicted Fe-S oxidoreductase	186	180	256	256	272	292	206	322	210	224	256	292	216	252	244	198	272	270	262	224	196	294	258	140	350	256	232	300	204	252	268	222	344	236	290	262	192	242	248	234	250	270	176	212	256	266	348
POORLY CHARACTERIZED	General function prediction only	Predicted Fe-S-cluster redox enzyme	256	266	284	276	254	270	206	280	284	292	306	264	0	242	268	0	262	298	376	0	260	0	328	322	258	288	322	256	348	290	250	278	300	220	304	236	0	278	284	288	294	312	320	262	278	260	242
POORLY CHARACTERIZED	General function prediction only	Predicted HD superfamily hydrolase	152	142	100	104	172	114	160	206	168	142	132	114	164	96	118	172	134	178	112	144	140	196	128	152	142	186	120	122	156	144	228	124	144	146	190	108	150	198	104	150	186	172	146	168	190	150	110
POORLY CHARACTERIZED	General function prediction only	Predicted hydrolase (HAD superfamily)	360	436	364	362	356	294	412	358	308	342	352	368	326	292	342	382	354	356	326	412	356	352	366	434	356	276	374	318	446	338	422	402	306	340	338	376	312	366	324	372	282	332	378	342	294	378	424
POORLY CHARACTERIZED	General function prediction only	Predicted methyltransferases	192	290	178	162	182	190	194	230	130	162	138	270	142	140	130	174	180	108	156	170	256	238	112	174	110	180	166	160	160	162	180	138	192	184	242	172	166	258	218	218	176	176	154	150	184	168	180
POORLY CHARACTERIZED	General function prediction only	Predicted permease	172	298	262	306	294	308	368	216	276	302	240	228	352	246	316	326	282	300	324	302	262	300	390	248	268	304	300	244	250	220	304	354	336	340	314	422	260	228	250	388	362	350	298	286	300	268	226
POORLY CHARACTERIZED	General function prediction only	Predicted phosphatases	138	138	172	132	166	190	230	182	236	316	194	206	214	192	150	158	156	208	216	232	92	170	186	176	214	150	190	128	220	94	204	146	278	136	158	146	240	180	220	128	148	144	228	146	170	198	184
POORLY CHARACTERIZED	General function prediction only	Predicted PP-loop superfamily ATPase	218	184	116	206	262	156	156	180	206	120	176	242	174	238	168	132	196	198	168	156	152	242	164	124	208	180	176	152	196	266	186	160	176	128	194	160	236	142	220	132	124	130	154	146	142	206	162
POORLY CHARACTERIZED	General function prediction only	Predicted SAM-dependent methyltransferases	262	398	0	380	314	322	318	298	310	352	320	328	284	302	352	392	296	346	346	352	306	376	244	398	0	346	350	376	344	308	0	350	0	270	288	246	384	344	0	296	254	204	304	318	222	304	272
POORLY CHARACTERIZED	General function prediction only	Predicted sugar phosphate isomerase	196	248	188	166	192	272	160	224	182	250	178	214	312	234	256	236	284	156	224	248	190	200	258	264	266	336	164	260	220	190	232	308	222	238	228	186	196	202	186	226	218	196	218	218	306	216	160
POORLY CHARACTERIZED	General function prediction only	Predicted thioesterase	160	156	228	186	252	178	250	160	200	206	194	246	214	258	168	232	166	254	196	188	228	218	190	158	280	228	184	156	166	240	168	132	226	294	196	344	148	196	217	194	250	180	176	168	186	202	236
POORLY CHARACTERIZED	General function prediction only	Predicted unsaturated glucuronyl hydrolase involved in regulation of bacterial surface properties, and related proteins	574	734	714	666	804	798	628	680	620	588	666	712	728	704	572	728	604	706	654	566	702	596	586	700	604	576	666	616	684	720	650	726	670	638	794	844	626	718	524	616	524	652	744	676	532	614	828
POORLY CHARACTERIZED	General function prediction only	Predicted Zn-dependent peptidases	1254	1014	1138	1102	1036	1286	1118	1072	1116	1216	856	1156	816	1110	962	1114	1078	1098	1054	1122	1148	972	1096	964	1084	996	968	1064	1260	704	1062	1068	844	1024	1110	1180	690	1124	1006	1086	1118	1050	1030	1106	1012	1102	1038
POORLY CHARACTERIZED	General function prediction only	Protein involved in cell adhesion	918	780	886	1016	910	898	908	870	896	972	844	978	1002	914	844	828	810	1078	974	919	736	924	786	962	958	900	894	824	828	812	910	936	1082	914	794	724	782	828	790	1046	946	900	886	708	756	826	938
POORLY CHARACTERIZED	General function prediction only	Putative GTPases (G3E family)	318	300	248	364	284	312	280	282	246	300	268	340	344	286	406	200	376	334	346	354	296	284	394	276	362	356	298	244	282	332	368	412	242	276	236	330	412	368	314	290	270	332	288	384	334	336	284
POORLY CHARACTERIZED	General function prediction only	Putative hemolysin	258	256	176	206	186	228	286	276	180	156	190	194	210	154	156	208	208	214	224	210	204	142	188	290	282	222	238	114	208	230	176	166	174	164	222	146	222	210	184	168	204	156	226	234	234	240	212
POORLY CHARACTERIZED	General function prediction only	Putative uncharacterized protein	570	456	448	452	406	514	388	512	428	418	492	486	470	528	502	442	478	434	468	510	490	414	580	552	560	504	476	388	614	474	534	500	554	544	474	408	454	452	468	518	484	430	402	356	408	438	508
POORLY CHARACTERIZED	General function prediction only	Rhomboid family protein	196	226	240	204	234	258	292	248	284	184	238	254	232	274	242	218	216	270	232	276	272	196	250	256	286	252	166	276	260	208	184	192	310	170	196	216	282	282	288	206	222	154	262	284	180	254	200
POORLY CHARACTERIZED	General function prediction only	RNA-binding proteins (RRM domain)	44	78	66	56	62	34	44	44	52	82	106	88	52	108	66	80	72	68	86	60	50	62	56	112	40	22	56	70	58	78	66	68	126	60	66	64	66	34	54	96	86	144	92	100	42	74	66
POORLY CHARACTERIZED	General function prediction only	SAM-dependent methyltransferases	222	220	172	170	106	136	174	200	242	186	136	226	182	200	226	220	250	160	160	168	194	206	140	140	216	134	198	226	198	178	198	132	220	200	200	182	262	216	138	292	184	234	168	148	162	162	148
POORLY CHARACTERIZED	General function prediction only	Uncharacterized conserved protein (some members contain a von Willebrand factor type A (vWA) domain)	282	184	206	204	172	176	208	222	164	218	286	250	218	278	246	194	240	252	250	174	134	284	284	172	234	294	220	198	146	166	302	290	196	172	250	202	204	228	200	204	202	148	226	214	184	238	162
POORLY CHARACTERIZED	General function prediction only	Uncharacterized metallophosphoesterase-like protein YydB	486	350	354	334	354	318	366	330	316	350	382	388	348	386	318	390	246	314	352	290	340	330	340	296	298	406	306	284	454	266	288	300	272	412	376	268	426	328	370	286	384	314	358	378	316	298	432
POORLY CHARACTERIZED	General function prediction only	Uncharacterized protein	1372	1428	1502	1262	1492	1490	1558	1244	1248	1368	1390	1420	1330	1332	1376	1388	1306	1414	1310	1308	1440	1466	1432	1484	1353	1358	1668	1302	1316	1474	1542	1268	1412	1284	1308	1216	1268	1668	1388	1348	1268	1220	1250	1316	1272	1314	1294
POORLY CHARACTERIZED	General function prediction only	Uncharacterized protein related to capsule biosynthesis enzymes	658	554	772	604	632	672	240	686	778	678	638	630	646	270	568	676	728	708	738	252	534	720	582	580	700	580	588	804	630	656	572	608	668	670	688	534	546	584	248	200	714	692	764	638	654	656	754
POORLY CHARACTERIZED	General function prediction only	Uncharacterized protein related to glutamine synthetase	540	546	536	694	708	556	626	540	530	584	582	656	642	634	480	632	514	752	520	536	582	632	510	522	610	576	472	692	484	592	522	646	594	526	602	456	610	508	484	594	606	544	538	510	662	730	668
POORLY CHARACTERIZED	General function prediction only	Uncharacterized proteins of the AP superfamily	282	232	182	238	292	236	254	210	204	220	182	202	192	196	274	178	238	322	326	286	268	270	244	188	154	240	204	264	262	250	216	246	316	326	180	230	262	330	300	188	204	302	282	220	242	192	256
POORLY CHARACTERIZED	General function prediction only	Virulence protein	444	378	342	0	442	412	0	0	428	418	330	376	396	416	420	374	340	280	400	428	392	412	374	402	292	0	326	430	442	360	358	352	438	462	424	396	0	426	314	440	462	386	348	358	410	392	390
POORLY CHARACTERIZED	General function prediction only	Zn-ribbon protein, possibly nucleic acid-binding	186	178	212	186	132	216	216	160	218	196	222	176	250	208	248	242	188	166	218	188	220	264	200	234	182	162	224	144	194	206	214	154	192	220	278	222	190	218	234	236	228	218	170	296	260	208	218
[truncated: 166 more columns]

## Sheet: assembly-free Approach
eggNOG Level I	eggNOG Level II	eggNOG level III	Sample_1_GroupA_1	Sample_2_GroupA_2	Sample_3_GroupA_3	Sample_4_GroupA_4	Sample_5_GroupA_5	Sample_6_GroupA_6	Sample_7_GroupA_7	Sample_8_GroupA_8	Sample_9_GroupA_9	Sample_10_GroupA_10	Sample_11_GroupA_11	Sample_12_GroupA_12	Sample_13_GroupA_13	Sample_14_GroupA_14	Sample_15_GroupA_15	Sample_16_GroupA_16	Sample_17_GroupA_17	Sample_18_GroupA_18	Sample_19_GroupA_19	Sample_20_GroupA_20	Sample_21_GroupA_21	Sample_22_GroupA_22	Sample_23_GroupA_23	Sample_24_GroupA_24	Sample_25_GroupA_25	Sample_26_GroupA_26	Sample_27_GroupA_27	Sample_28_GroupA_28	Sample_29_GroupA_29	Sample_30_GroupA_30	Sample_31_GroupA_31	Sample_32_GroupA_32	Sample_33_GroupA_33	Sample_34_GroupA_34	Sample_35_GroupA_35	Sample_36_GroupA_36	Sample_37_GroupA_37	Sample_38_GroupA_38	Sample_39_GroupA_39	Sample_40_GroupA_40	Sample_41_GroupA_41	Sample_42_GroupA_42	Sample_43_GroupA_43	Sample_44_GroupA_44	Sample_45_GroupA_45	Sample_46_GroupA_46	Sample_47_GroupA_47
CELLULAR PROCESSES AND SIGNALING	Cell cycle control, cell division, chromosome partitioning	Actin-like ATPase involved in cell division	144	102	50	166	140	52	103	77	106	118	65	93	91	95	129	176	91	62	97	0	193	90	150	30	104	101	228	87	65	33	193	138	140	72	125	115	136	77	39	142	61	56	144	89	101	95	56
CELLULAR PROCESSES AND SIGNALING	Cell cycle control, cell division, chromosome partitioning	ATPases involved in chromosome partitioning	292	319	342	271	300	340	223	310	273	319	430	236	314	199	568	408	438	222	252	331	366	340	377	264	351	260	384	348	256	353	429	436	232	140	274	322	548	385	335	266	301	341	377	390	359	187	569
CELLULAR PROCESSES AND SIGNALING	Cell cycle control, cell division, chromosome partitioning	Bacterial cell division membrane protein	0	0	158	152	177	112	148	123	173	188	60	71	120	124	172	0	125	87	116	224	84	125	0	63	135	150	85	115	280	110	79	96	102	0	130	85	263	0	60	155	99	171	91	112	148	212	117
CELLULAR PROCESSES AND SIGNALING	Cell cycle control, cell division, chromosome partitioning	Integral membrane protein possibly involved in chromosome condensation	32	0	98	40	45	30	27	37	7	36	77	67	63	18	132	52	61	21	8	35	50	21	68	59	3	15	28	41	94	10	97	20	38	13	29	0	11	41	20	91	55	0	27	28	54	52	43
CELLULAR PROCESSES AND SIGNALING	Cell cycle control, cell division, chromosome partitioning	Predicted ATPase of the PP-loop superfamily implicated in cell cycle control	83	168	147	81	106	78	107	170	139	101	103	47	108	62	61	119	130	195	88	158	142	103	183	102	111	95	115	19	109	117	164	171	99	90	95	64	160	89	170	145	156	152	98	104	112	117	102
CELLULAR PROCESSES AND SIGNALING	Cell cycle control, cell division, chromosome partitioning	Protein found in conjugate transposon	29	49	34	26	15	0	21	22	0	39	50	0	0	34	28	98	22	0	27	0	43	22	25	0	11	17	0	31	0	42	0	14	16	0	3	0	0	0	35	12	44	66	63	60	8	0	19
CELLULAR PROCESSES AND SIGNALING	Cell wall/membrane/envelope biogenesis	Cell division protein FtsI/penicillin-binding protein 2	13	72	154	78	78	11	53	4	79	28	84	71	95	33	97	58	0	78	29	33	0	56	40	43	0	45	39	48	5	74	0	95	20	23	76	60	19	27	136	74	62	76	35	39	115	44	86
CELLULAR PROCESSES AND SIGNALING	Cell wall/membrane/envelope biogenesis	Cell wall-associated hydrolases (invasion-associated proteins)	0	0	93	17	51	59	76	23	73	26	87	11	56	33	11	39	20	47	46	45	16	32	11	27	10	26	70	0	49	94	9	76	30	31	23	92	13	20	36	49	45	31	31	15	102	34	48
CELLULAR PROCESSES AND SIGNALING	Cell wall/membrane/envelope biogenesis	CMP-2-keto-3-deoxyoctulosonic acid synthetase	215	239	160	89	127	217	40	178	264	86	188	83	111	120	99	139	152	153	120	67	161	130	161	130	153	228	110	94	195	170	101	173	149	100	132	62	137	90	210	102	89	182	191	45	273	257	105
CELLULAR PROCESSES AND SIGNALING	Cell wall/membrane/envelope biogenesis	dTDP-4-dehydrorhamnose 3,5-epimerase and related enzymes	171	183	219	98	81	200	81	64	128	135	125	176	135	57	179	152	117	147	49	90	124	127	144	186	71	87	222	70	150	93	125	150	94	204	107	23	102	192	244	78	137	118	154	118	162	209	258
CELLULAR PROCESSES AND SIGNALING	Cell wall/membrane/envelope biogenesis	dTDP-4-dehydrorhamnose reductase	74	107	96	80	86	161	178	61	177	66	99	86	39	68	63	184	90	87	71	67	56	91	107	116	163	56	73	12	130	64	130	74	56	52	119	49	70	92	167	74	50	79	100	77	214	26	42
CELLULAR PROCESSES AND SIGNALING	Cell wall/membrane/envelope biogenesis	dTDP-D-glucose 4,6-dehydratase	42	35	35	74	83	54	118	97	0	74	81	73	16	98	32	50	27	0	98	47	66	37	53	98	40	69	39	61	76	69	126	93	55	0	57	77	65	39	66	40	16	52	53	90	0	52	67
CELLULAR PROCESSES AND SIGNALING	Cell wall/membrane/envelope biogenesis	dTDP-glucose pyrophosphorylase	75	94	35	59	55	73	44	73	24	71	116	121	65	43	0	68	40	0	63	58	90	92	162	18	0	45	70	88	74	23	19	12	66	32	70	38	35	100	98	54	48	32	147	0	113	48	121
CELLULAR PROCESSES AND SIGNALING	Cell wall/membrane/envelope biogenesis	Endopolygalacturonase	61	21	25	31	44	50	0	27	67	88	115	29	68	10	73	82	71	90	0	0	32	43	0	63	35	30	62	61	137	77	0	55	33	0	41	62	49	98	0	34	43	0	27	38	54	59	61
CELLULAR PROCESSES AND SIGNALING	Cell wall/membrane/envelope biogenesis	FOG: LysM repeat	30	13	31	36	39	48	0	0	41	55	22	0	22	37	0	73	18	43	38	40	46	53	0	0	0	42	0	63	0	0	65	78	52	0	55	0	0	22	0	72	84	73	0	60	83	21	38
CELLULAR PROCESSES AND SIGNALING	Cell wall/membrane/envelope biogenesis	Glyceraldehyde 3-phosphate dehydrogenase	1	36	0	54	0	127	0	57	0	73	0	41	15	79	48	0	0	0	90	17	126	59	78	50	123	49	97	24	62	89	122	14	68	93	139	20	0	60	0	35	104	166	0	83	8	78	78
CELLULAR PROCESSES AND SIGNALING	Cell wall/membrane/envelope biogenesis	Glycosyltransferase	345	401	216	370	215	360	364	305	285	412	282	178	325	406	481	357	369	395	297	471	270	243	199	256	411	369	260	322	445	265	161	482	408	458	269	333	389	223	267	369	239	362	241	245	378	385	219
CELLULAR PROCESSES AND SIGNALING	Cell wall/membrane/envelope biogenesis	Glycosyltransferases involved in cell wall biogenesis	361	343	360	245	396	331	383	210	479	277	448	398	387	335	411	443	198	351	236	358	255	309	396	468	321	306	540	243	301	403	339	234	242	352	336	409	387	318	331	386	516	388	444	411	246	380	244
CELLULAR PROCESSES AND SIGNALING	Cell wall/membrane/envelope biogenesis	Glycosyltransferases, probably involved in cell wall biogenesis	97	187	0	42	28	108	122	51	101	43	88	37	161	78	27	86	55	35	101	45	89	76	0	28	115	58	45	38	0	12	50	41	30	23	77	44	81	86	96	0	156	50	58	0	10	11	0
CELLULAR PROCESSES AND SIGNALING	Cell wall/membrane/envelope biogenesis	Large-conductance mechanosensitive channel	0	0	0	0	0	0	0	0	0	0	41	0	0	0	0	0	39	0	9	0	6	17	0	0	63	0	0	0	0	0	0	0	0	0	0	0	0	0	0	0	0	0	0	0	0	0	0
CELLULAR PROCESSES AND SIGNALING	Cell wall/membrane/envelope biogenesis	Lauroyl/myristoyl acyltransferase	87	164	0	75	58	36	78	32	86	71	93	81	120	124	16	54	0	146	91	113	31	79	74	95	85	59	95	64	74	66	111	65	109	56	88	58	11	66	47	80	20	102	63	124	125	104	53
CELLULAR PROCESSES AND SIGNALING	Cell wall/membrane/envelope biogenesis	Lyzozyme M1 (1,4-beta-N-acetylmuramidase)	134	87	139	54	108	61	109	117	39	72	156	148	95	96	63	201	96	115	116	237	124	77	72	55	129	91	39	92	0	28	232	22	64	119	63	109	128	58	71	38	63	67	20	137	53	93	49
CELLULAR PROCESSES AND SIGNALING	Cell wall/membrane/envelope biogenesis	Mannose-1-phosphate guanylyltransferase	31	76	42	69	51	62	53	115	101	12	27	51	36	15	93	66	143	0	45	50	49	75	142	0	81	35	67	28	0	82	41	75	30	34	55	49	0	13	0	90	42	66	90	36	1	39	110
CELLULAR PROCESSES AND SIGNALING	Cell wall/membrane/envelope biogenesis	Membrane carboxypeptidase/penicillin-binding protein	39	38	119	125	146	27	0	53	0	91	28	172	53	156	183	132	126	67	148	113	67	175	44	49	170	137	42	95	51	46	33	90	130	82	138	136	26	0	93	18	106	43	0	110	52	29	89
CELLULAR PROCESSES AND SIGNALING	Cell wall/membrane/envelope biogenesis	Membrane-fusion protein	456	266	266	309	427	351	276	380	244	424	439	349	396	438	545	117	586	441	406	500	416	449	505	251	497	347	269	326	523	419	287	457	367	548	352	583	492	319	502	476	359	475	549	349	489	423	293
CELLULAR PROCESSES AND SIGNALING	Cell wall/membrane/envelope biogenesis	N-acetylmuramoyl-L-alanine amidase	48	39	21	50	44	0	0	34	75	49	42	89	0	47	29	80	41	39	17	0	33	38	93	37	23	0	0	0	42	0	116	33	46	23	33	87	50	59	43	69	0	52	73	0	12	50	53
CELLULAR PROCESSES AND SIGNALING	Cell wall/membrane/envelope biogenesis	N-Acetylmuramoyl-L-Alanine amidase	82	128	64	50	46	64	55	55	98	60	33	0	57	16	60	51	47	60	49	46	33	28	16	105	20	14	0	23	109	58	72	13	26	42	54	0	59	58	94	55	24	111	90	71	53	21	20
CELLULAR PROCESSES AND SIGNALING	Cell wall/membrane/envelope biogenesis	Nucleoside-diphosphate-sugar epimerases	219	436	432	383	485	577	366	485	382	424	688	679	462	540	402	598	448	534	657	533	620	460	531	553	708	581	399	398	647	349	593	379	578	222	364	613	705	580	437	449	512	647	408	672	589	431	803
CELLULAR PROCESSES AND SIGNALING	Cell wall/membrane/envelope biogenesis	Nucleoside-Diphosphate-Sugar pyrophosphorylase	93	133	62	59	39	16	75	180	127	77	183	99	76	84	37	117	110	139	68	74	93	76	178	79	110	51	122	84	74	127	182	139	71	54	73	65	81	163	92	105	10	93	208	65	184	142	153
CELLULAR PROCESSES AND SIGNALING	Cell wall/membrane/envelope biogenesis	Outer membrane chaperone Skp (OmpH) protein	0	65	0	42	28	61	0	67	29	22	49	22	47	6	49	27	0	10	49	59	16	0	1	9	30	11	54	0	0	39	60	14	18	67	17	131	69	0	48	11	20	70	0	0	28	0	40
CELLULAR PROCESSES AND SIGNALING	Cell wall/membrane/envelope biogenesis	Outer membrane protein	183	233	255	228	205	196	234	137	244	207	91	174	115	280	72	92	168	233	175	143	171	222	526	179	233	270	195	179	143	224	252	245	286	128	215	76	157	79	286	205	188	181	192	241	85	210	241
CELLULAR PROCESSES AND SIGNALING	Cell wall/membrane/envelope biogenesis	Outer membrane protein and related peptidoglycan-associated (lipo)proteins	16	81	46	17	39	109	0	39	67	48	73	96	73	67	36	27	0	0	68	20	8	71	95	41	58	55	62	0	0	15	0	32	78	0	15	51	8	9	95	29	14	170	41	38	42	18	64
CELLULAR PROCESSES AND SIGNALING	Cell wall/membrane/envelope biogenesis	Outer membrane protein, involved in nutrient binding	358	293	300	364	316	263	262	387	258	286	351	251	122	441	201	183	148	218	271	332	334	300	418	157	312	415	239	335	330	419	471	253	275	348	310	325	336	313	283	361	418	420	321	151	255	280	309
CELLULAR PROCESSES AND SIGNALING	Cell wall/membrane/envelope biogenesis	Periplasmic protease	356	259	243	409	408	206	298	475	156	419	378	188	292	437	248	139	186	162	140	249	235	482	467	126	364	420	216	204	144	424	282	242	383	185	491	228	274	154	291	346	237	235	352	171	222	290	309
CELLULAR PROCESSES AND SIGNALING	Cell wall/membrane/envelope biogenesis	Periplasmic protein involved in polysaccharide export	0	0	0	69	33	0	124	0	24	39	37	40	47	76	60	53	0	38	89	0	0	18	81	42	61	67	37	89	0	0	39	0	71	0	51	0	0	35	0	36	0	0	0	12	0	32	81
CELLULAR PROCESSES AND SIGNALING	Cell wall/membrane/envelope biogenesis	Phosphoglycerol transferase and related proteins, alkaline phosphatase superfamily	16	0	79	53	64	69	0	80	60	38	0	0	0	57	0	99	32	38	30	0	62	60	46	46	57	46	0	54	0	85	49	0	12	0	50	75	0	56	54	57	0	29	22	0	0	11	88
CELLULAR PROCESSES AND SIGNALING	Cell wall/membrane/envelope biogenesis	Predicted nucleoside-diphosphate sugar epimerases	45	190	45	118	97	63	132	133	73	118	137	36	58	135	110	61	90	54	118	130	0	76	48	101	75	109	92	131	162	77	43	28	98	45	140	41	36	79	42	38	68	40	162	58	73	121	139
CELLULAR PROCESSES AND SIGNALING	Cell wall/membrane/envelope biogenesis	Predicted pyridoxal phosphate-dependent enzyme apparently involved in regulation of cell wall biogenesis	51	37	4	60	77	0	20	41	0	37	60	20	39	30	0	14	21	60	61	8	24	117	101	29	105	34	48	21	15	51	0	61	56	2	35	60	0	28	113	29	14	60	35	0	128	58	94
CELLULAR PROCESSES AND SIGNALING	Cell wall/membrane/envelope biogenesis	Predicted S-adenosylmethionine-dependent methyltransferase involved in bacterial cell division	183	215	141	48	85	40	128	84	161	135	217	79	112	58	119	144	106	122	92	120	149	92	112	97	95	92	127	205	259	140	98	167	76	116	141	119	42	30	163	59	129	119	112	164	90	79	62
CELLULAR PROCESSES AND SIGNALING	Cell wall/membrane/envelope biogenesis	Predicted UDP-glucose 6-dehydrogenase	31	24	31	23	42	58	59	0	54	17	0	61	46	31	0	28	8	49	29	40	38	22	29	66	34	33	57	46	0	0	0	0	28	98	47	0	76	0	53	31	0	0	0	0	0	0	0
CELLULAR PROCESSES AND SIGNALING	Cell wall/membrane/envelope biogenesis	Prolipoprotein diacylglyceryltransferase	62	57	100	36	82	108	130	95	0	47	0	116	149	48	55	78	147	93	100	43	74	56	196	100	122	42	146	64	105	62	167	53	0	0	66	0	98	72	25	72	85	113	54	82	118	98	162
CELLULAR PROCESSES AND SIGNALING	Cell wall/membrane/envelope biogenesis	Protein transporter	45	101	88	44	44	25	28	45	52	40	34	22	59	82	12	142	59	34	48	34	96	62	47	77	71	64	50	9	88	62	54	54	131	0	57	53	102	49	68	38	59	37	3	88	61	58	31
CELLULAR PROCESSES AND SIGNALING	Cell wall/membrane/envelope biogenesis	Putative effector of murein hydrolase	10	42	85	12	24	29	24	58	30	28	45	0	37	15	12	0	51	0	10	0	91	21	40	46	43	53	24	32	32	22	0	26	27	31	26	22	54	25	0	9	70	12	2	5	0	66	0
CELLULAR PROCESSES AND SIGNALING	Cell wall/membrane/envelope biogenesis	Putative outer membrane protein, probably involved in nutrient binding	52	82	51	23	67	0	120	22	0	87	99	1	127	82	53	96	73	92	29	0	38	78	18	0	73	14	0	166	33	87	38	39	95	0	96	74	26	42	0	35	130	41	95	55	38	91	79
CELLULAR PROCESSES AND SIGNALING	Cell wall/membrane/envelope biogenesis	Sialic acid synthase	44	137	91	125	58	77	173	21	77	90	220	0	98	58	90	0	0	126	66	95	166	0	152	35	173	0	76	122	63	12	71	166	89	104	115	51	241	161	109	184	95	64	179	89	38	131	135
CELLULAR PROCESSES AND SIGNALING	Cell wall/membrane/envelope biogenesis	Small-conductance mechanosensitive channel	0	0	0	0	2	0	0	0	0	5	0	0	0	0	0	0	0	0	0	0	0	7	0	0	0	11	0	0	0	0	46	0	0	0	13	0	0	0	0	0	0	0	0	0	0	0	0
CELLULAR PROCESSES AND SIGNALING	Cell wall/membrane/envelope biogenesis	Soluble lytic murein transglycosylase and related regulatory proteins (some contain LysM/invasin domains)	141	60	92	145	67	79	118	110	99	126	111	107	43	103	206	24	45	97	112	42	32	87	36	139	100	81	90	19	118	82	19	47	104	122	90	94	111	25	72	143	112	139	38	93	107	73	69
CELLULAR PROCESSES AND SIGNALING	Cell wall/membrane/envelope biogenesis	Sortase and related acyltransferases	41	70	58	0	22	0	90	46	30	37	91	10	11	29	125	91	24	56	66	61	54	30	68	75	30	38	0	0	36	52	64	39	22	66	0	38	94	53	67	37	110	30	19	21	84	102	7
CELLULAR PROCESSES AND SIGNALING	Cell wall/membrane/envelope biogenesis	Teichoic acid biosynthesis proteins	140	134	155	91	130	153	144	54	159	174	136	147	210	157	167	218	95	240	168	189	88	105	222	136	154	101	250	194	113	179	184	241	144	154	99	205	146	164	139	169	160	100	171	237	228	79	94
CELLULAR PROCESSES AND SIGNALING	Cell wall/membrane/envelope biogenesis	UDP-N-acetylglucosamine 2-epimerase	58	103	18	0	76	0	77	134	112	58	53	0	74	83	51	98	36	104	80	0	21	45	0	44	13	73	110	135	12	59	74	49	0	190	64	25	63	43	25	198	122	70	91	65	46	90	69
CELLULAR PROCESSES AND SIGNALING	Cell wall/membrane/envelope biogenesis	UDP-N-acetylglucosamine:LPS N-acetylglucosamine transferase	89	14	34	75	72	77	0	128	154	46	63	33	73	100	166	28	148	9	75	42	89	54	54	106	69	79	96	122	101	109	142	34	76	157	68	62	98	38	62	138	55	73	41	70	79	71	26
CELLULAR PROCESSES AND SIGNALING	Cell wall/membrane/envelope biogenesis	UDP-N-acetylmuramyl pentapeptide phosphotransferase/UDP-N-acetylglucosamine-1-phosphate transferase	165	31	45	133	185	189	71	136	159	131	293	187	142	127	93	230	110	130	145	139	238	144	169	193	107	141	238	121	124	149	66	161	171	199	141	88	96	166	37	127	65	228	90	70	134	65	98
CELLULAR PROCESSES AND SIGNALING	Cell wall/membrane/envelope biogenesis	UDP-N-acetylmuramyl tripeptide synthase	57	43	43	64	35	0	156	118	0	66	0	56	45	46	52	17	38	36	56	156	0	56	0	14	35	48	0	86	34	55	47	0	41	0	107	0	30	0	55	43	96	66	0	28	70	60	0
CELLULAR PROCESSES AND SIGNALING	Defense mechanisms	ABC-type antimicrobial peptide transport system, ATPase component	54	198	22	70	27	0	149	87	86	110	101	98	68	101	65	155	74	74	44	193	0	0	39	38	75	69	37	85	0	103	149	57	69	78	0	71	32	52	99	129	161	150	155	61	102	85	41
CELLULAR PROCESSES AND SIGNALING	Defense mechanisms	ABC-type antimicrobial peptide transport system, permease component	27	134	64	159	167	342	100	172	104	160	82	99	88	158	30	25	40	173	109	50	118	135	96	99	97	206	169	110	213	128	146	199	173	39	107	68	176	124	208	136	285	28	204	138	210	122	311
CELLULAR PROCESSES AND SIGNALING	Defense mechanisms	ABC-type multidrug transport system, ATPase component	101	47	122	70	34	104	20	39	1	21	46	138	36	65	39	56	51	17	64	128	98	46	57	82	55	38	25	0	80	30	43	56	32	52	51	87	38	79	77	57	163	21	143	102	93	58	19
CELLULAR PROCESSES AND SIGNALING	Defense mechanisms	Cation/multidrug efflux pump	0	31	0	210	62	124	68	0	35	136	28	0	0	126	136	165	0	41	120	0	78	116	34	82	0	34	130	94	98	0	38	29	116	64	124	0	51	31	80	106	53	0	75	0	30	0	0
CELLULAR PROCESSES AND SIGNALING	Defense mechanisms	Na+-driven multidrug efflux pump	142	62	337	275	306	134	185	279	250	239	114	199	140	309	340	265	165	161	200	187	291	261	447	318	140	229	167	106	496	171	191	306	236	52	245	213	178	384	180	243	334	114	368	162	27	395	323
CELLULAR PROCESSES AND SIGNALING	Defense mechanisms	Negative regulator of beta-lactamase expression	49	52	3	30	22	24	39	32	18	19	44	46	91	36	12	2	48	25	56	21	37	30	49	80	3	44	51	93	0	0	73	48	24	0	45	14	7	16	66	27	23	52	85	63	21	1	15
CELLULAR PROCESSES AND SIGNALING	Defense mechanisms	Restriction endonuclease S subunits	121	367	208	252	209	262	118	203	250	233	110	103	205	243	180	148	257	293	211	245	223	169	195	215	128	266	202	128	120	315	172	161	223	203	215	282	145	345	191	216	196	265	177	168	267	290	187
CELLULAR PROCESSES AND SIGNALING	Defense mechanisms	Type I site-specific restriction-modification system, R (restriction) subunit and related helicases	57	259	115	277	268	50	108	214	209	296	69	152	195	298	92	185	185	106	322	83	213	296	89	190	127	322	95	130	151	149	95	189	278	21	297	164	74	141	179	65	81	121	82	120	104	90	67
CELLULAR PROCESSES AND SIGNALING	Intracellular trafficking, secretion, and vesicular transport	Biopolymer transport proteins	150	64	129	45	36	124	83	54	57	116	60	56	121	57	15	86	122	99	66	58	54	47	43	60	97	56	75	103	107	96	134	58	86	121	57	50	68	144	60	69	165	45	42	132	74	91	53
CELLULAR PROCESSES AND SIGNALING	Intracellular trafficking, secretion, and vesicular transport	Multiple antibiotic transporter	113	72	82	43	127	119	155	64	121	108	72	209	122	103	92	191	153	176	107	160	124	136	71	82	250	78	43	90	99	81	44	26	92	155	63	56	95	63	107	79	164	94	202	57	101	133	101
CELLULAR PROCESSES AND SIGNALING	Intracellular trafficking, secretion, and vesicular transport	Outer membrane protein	183	233	255	228	205	196	234	137	244	207	91	174	115	280	72	92	168	233	175	143	171	222	526	179	233	268	195	179	143	224	252	245	275	128	215	76	157	79	286	205	188	181	192	241	85	210	241
CELLULAR PROCESSES AND SIGNALING	Intracellular trafficking, secretion, and vesicular transport	Preprotein translocase subunit SecD	74	58	71	60	43	0	51	34	73	69	31	33	0	80	34	40	8	98	38	38	0	19	38	80	68	64	107	47	0	49	59	35	40	0	55	0	39	0	0	42	0	36	23	0	0	0	0
CELLULAR PROCESSES AND SIGNALING	Intracellular trafficking, secretion, and vesicular transport	Preprotein translocase subunit SecG	0	66	62	37	15	27	39	51	69	42	73	41	91	21	62	15	27	13	20	91	71	34	9	63	37	40	31	9	70	30	1	26	57	69	82	23	53	43	44	62	50	46	47	64	126	79	78
CELLULAR PROCESSES AND SIGNALING	Intracellular trafficking, secretion, and vesicular transport	Signal peptidase I	8	139	75	30	53	64	31	21	108	8	38	40	112	5	83	46	30	100	39	0	69	48	37	92	29	22	66	86	116	50	0	116	53	0	75	128	81	74	52	58	72	28	93	36	81	0	132
CELLULAR PROCESSES AND SIGNALING	Intracellular trafficking, secretion, and vesicular transport	Signal recognition particle GTPase	47	12	104	71	0	107	0	43	67	52	92	24	41	40	99	113	42	17	65	0	107	102	38	56	22	111	65	43	0	74	0	0	29	10	78	0	0	41	85	0	83	140	0	40	6	89	0
CELLULAR PROCESSES AND SIGNALING	Intracellular trafficking, secretion, and vesicular transport	Type IV secretory pathway, VirB4 components	84	182	167	276	216	215	240	85	159	312	112	96	53	298	233	165	178	74	302	67	28	235	211	95	137	260	123	80	121	253	263	136	243	314	228	140	33	107	104	228	292	127	104	124	49	136	47
CELLULAR PROCESSES AND SIGNALING	Intracellular trafficking, secretion, and vesicular transport	Type IV secretory pathway, VirD4 components	40	0	30	78	80	98	7	69	92	47	56	36	28	60	42	0	53	0	101	0	104	89	70	104	62	48	0	50	0	41	59	52	64	0	104	39	0	71	0	0	27	0	30	0	28	47	10
CELLULAR PROCESSES AND SIGNALING	Posttranslational modification, protein turnover, chaperones	ABC-type transport system involved in Fe-S cluster assembly, ATPase component	17	91	26	31	39	101	102	0	118	72	72	76	57	17	70	47	35	93	75	12	43	53	64	64	66	51	152	36	51	23	13	56	5	41	29	129	107	74	0	42	81	28	27	34	82	159	93
CELLULAR PROCESSES AND SIGNALING	Posttranslational modification, protein turnover, chaperones	ATP-dependent Lon protease, bacterial type	0	32	121	146	114	113	197	112	325	167	0	113	64	138	0	96	29	0	153	0	33	188	125	25	111	175	33	76	0	72	106	94	180	81	140	114	86	59	46	206	122	120	32	83	36	129	25
CELLULAR PROCESSES AND SIGNALING	Posttranslational modification, protein turnover, chaperones	ATP-dependent protease Clp, ATPase subunit	52	0	66	23	48	38	20	16	0	15	57	0	0	57	0	133	49	44	27	0	0	30	28	75	0	57	0	74	42	30	59	0	17	47	26	36	0	15	65	33	34	11	54	55	62	35	0
CELLULAR PROCESSES AND SIGNALING	Posttranslational modification, protein turnover, chaperones	DnaJ-class molecular chaperone with C-terminal Zn finger domain	56	46	55	72	60	48	87	83	0	118	119	77	73	120	70	0	78	52	55	135	95	68	79	66	93	61	41	0	40	0	125	53	51	82	83	76	56	44	27	114	105	126	0	0	31	39	85
CELLULAR PROCESSES AND SIGNALING	Posttranslational modification, protein turnover, chaperones	Inactive homolog of metal-dependent proteases, putative molecular chaperone	133	88	102	70	48	74	55	118	134	0	109	87	134	74	0	104	166	140	41	151	0	81	148	35	89	68	141	0	149	125	197	157	60	150	85	61	42	0	0	113	128	89	134	131	143	79	71
CELLULAR PROCESSES AND SIGNALING	Posttranslational modification, protein turnover, chaperones	Leu/Phe-tRNA-protein transferase	43	50	120	76	44	98	72	89	76	12	61	41	85	38	48	102	121	89	90	123	101	45	29	116	53	43	124	47	70	21	74	62	97	112	109	51	79	44	94	52	47	48	167	27	53	78	55
CELLULAR PROCESSES AND SIGNALING	Posttranslational modification, protein turnover, chaperones	Metal-dependent proteases with possible chaperone activity	0	0	0	19	5	0	0	0	0	2	0	30	0	17	0	0	21	0	15	0	0	19	0	0	11	16	0	0	0	0	0	34	15	0	0	0	0	12	0	0	0	0	0	0	0	0	0
CELLULAR PROCESSES AND SIGNALING	Posttranslational modification, protein turnover, chaperones	Molecular chaperone (small heat shock protein)	44	9	65	36	60	66	88	0	41	49	62	39	80	77	0	0	35	26	25	0	23	63	67	48	59	64	31	70	97	84	21	37	77	38	8	111	64	30	58	12	56	39	9	111	54	87	46
CELLULAR PROCESSES AND SIGNALING	Posttranslational modification, protein turnover, chaperones	Molecular chaperone GrpE (heat shock protein)	19	0	127	80	31	81	84	97	89	44	79	0	111	30	39	53	42	76	70	111	61	82	110	50	118	67	148	90	55	33	159	21	37	63	42	168	72	153	73	107	72	69	37	106	23	71	72
CELLULAR PROCESSES AND SIGNALING	Posttranslational modification, protein turnover, chaperones	Parvulin-like peptidyl-prolyl isomerase	0	0	0	8	0	0	0	0	0	0	0	0	0	1	0	0	0	0	0	0	0	0	7	0	0	15	0	0	0	0	0	0	0	0	5	0	0	9	0	17	0	5	0	0	0	0	0
CELLULAR PROCESSES AND SIGNALING	Posttranslational modification, protein turnover, chaperones	Predicted metalloendopeptidase	109	21	28	84	37	19	94	11	81	25	26	0	84	86	25	16	28	0	79	0	89	114	117	134	78	48	29	20	0	28	0	0	42	99	58	50	22	37	35	90	12	0	36	10	60	107	124
CELLULAR PROCESSES AND SIGNALING	Posttranslational modification, protein turnover, chaperones	Thiol-disulfide isomerase and thioredoxins	0	0	84	16	45	0	0	0	0	37	58	0	88	49	0	123	0	36	39	57	33	42	0	0	72	43	62	85	22	0	22	0	42	64	54	28	76	36	33	30	46	66	53	60	49	121	0
CELLULAR PROCESSES AND SIGNALING	Posttranslational modification, protein turnover, chaperones	tmRNA-binding protein	76	31	81	37	14	0	73	0	54	50	53	35	28	23	65	32	35	0	42	85	79	33	32	69	103	38	25	80	115	83	0	59	32	0	33	77	22	91	85	78	81	56	44	13	117	30	146
CELLULAR PROCESSES AND SIGNALING	Signal transduction mechanisms	Diadenosine tetraphosphatase and related serine/threonine protein phosphatases	106	187	0	128	69	138	193	135	131	95	124	98	54	96	37	140	98	53	79	143	243	131	68	100	81	83	42	84	97	69	46	151	76	117	103	0	74	201	58	99	0	154	75	80	86	121	177
CELLULAR PROCESSES AND SIGNALING	Signal transduction mechanisms	Fe2+-dicitrate sensor, membrane component	234	171	131	265	308	122	368	217	226	284	376	96	299	225	389	234	85	470	281	327	143	277	302	440	259	296	172	297	355	189	200	303	290	84	178	363	415	367	275	255	318	340	205	83	315	299	347
CELLULAR PROCESSES AND SIGNALING	Signal transduction mechanisms	GAF domain-containing protein	0	10	39	39	50	24	42	24	31	41	61	8	114	37	94	8	2	59	21	90	38	30	37	6	2	49	2	45	16	154	33	36	8	7	47	111	9	13	99	46	35	21	86	39	39	54	106
CELLULAR PROCESSES AND SIGNALING	Signal transduction mechanisms	Guanosine polyphosphate pyrophosphohydrolases/synthetases	0	0	34	36	29	0	0	0	0	13	54	0	25	19	45	0	0	0	10	0	22	24	0	0	0	20	0	0	31	26	0	59	0	0	29	0	0	0	0	14	0	0	0	0	0	0	0
CELLULAR PROCESSES AND SIGNALING	Signal transduction mechanisms	Predicted membrane GTPase involved in stress response	45	0	0	99	43	0	49	38	73	86	25	110	51	134	31	42	77	0	25	107	0	46	23	25	29	26	0	111	45	43	0	49	0	0	0	9	115	40	46	0	32	35	0	0	5	0	55
CELLULAR PROCESSES AND SIGNALING	Signal transduction mechanisms	Protein-tyrosine-phosphatase	106	15	32	64	40	77	32	19	115	23	34	70	59	7	139	68	18	67	51	76	22	42	98	45	91	68	56	48	31	16	8	13	20	28	17	11	26	68	64	64	115	58	87	49	72	21	71
CELLULAR PROCESSES AND SIGNALING	Signal transduction mechanisms	Putative regulator of cell autolysis	124	75	79	85	126	2	106	53	74	142	38	134	78	110	210	26	114	200	88	69	190	177	44	81	74	124	84	240	104	148	11	57	121	87	111	125	80	79	203	68	27	153	69	110	166	48	23
CELLULAR PROCESSES AND SIGNALING	Signal transduction mechanisms	Response regulator containing a CheY-like receiver domain and an HTH DNA-binding domain	24	34	8	25	40	0	122	16	0	18	28	60	20	38	34	31	0	31	42	0	48	21	8	50	42	34	0	70	0	26	10	49	13	70	19	47	30	18	0	2	85	35	13	64	36	32	89
CELLULAR PROCESSES AND SIGNALING	Signal transduction mechanisms	Response regulator containing CheY-like receiver, AAA-type ATPase, and DNA-binding domains	224	186	211	274	228	173	9	412	227	198	271	270	88	277	207	139	169	174	290	151	130	220	181	135	305	284	333	162	255	242	205	175	110	292	230	240	285	70	181	137	229	528	179	242	270	334	305
CELLULAR PROCESSES AND SIGNALING	Signal transduction mechanisms	Response regulators consisting of a CheY-like receiver domain and a winged-helix DNA-binding domain	123	103	48	263	162	80	84	204	123	178	71	0	36	166	40	188	78	120	245	45	11	173	219	44	7	113	273	272	44	117	84	105	135	38	114	103	60	140	135	191	85	181	74	87	82	41	59
CELLULAR PROCESSES AND SIGNALING	Signal transduction mechanisms	Signal transduction histidine kinase	512	325	35	486	531	146	295	188	316	526	173	177	182	584	113	295	154	65	287	301	280	359	453	250	444	518	395	220	102	528	356	100	647	357	668	243	316	252	123	580	292	271	279	144	170	204	193
CELLULAR PROCESSES AND SIGNALING	Signal transduction mechanisms	Signal transduction histidine kinase involved in nitrogen fixation and metabolism regulation	0	0	0	0	9	0	0	0	0	4	0	0	0	13	0	46	0	0	0	0	0	12	0	0	0	4	0	0	0	0	0	0	11	0	1	0	0	0	24	0	0	0	0	20	0	0	6
CELLULAR PROCESSES AND SIGNALING	Signal transduction mechanisms	Tryptophan-rich sensory protein (mitochondrial benzodiazepine receptor homolog)	41	48	29	31	12	11	0	8	20	38	10	19	34	5	0	39	37	14	8	22	18	22	14	73	9	17	25	0	20	27	21	6	33	11	6	9	17	0	52	24	9	26	8	43	29	70	31
INFORMATION STORAGE AND PROCESSING	Replication, recombination and repair	3-methyladenine DNA glycosylase	5	0	45	29	30	0	0	24	0	35	0	11	0	55	27	0	0	38	0	0	64	14	21	58	2	28	1	38	88	12	29	0	41	31	22	46	0	10	0	26	96	66	114	0	0	0	70
INFORMATION STORAGE AND PROCESSING	Replication, recombination and repair	A/G-specific DNA glycosylase	47	123	29	125	72	9	95	87	59	65	89	90	93	117	57	82	35	92	91	92	71	66	62	79	133	42	70	11	31	126	73	27	89	56	78	10	190	81	74	34	121	119	42	33	120	61	40
INFORMATION STORAGE AND PROCESSING	Replication, recombination and repair	Antirestriction protein	165	90	148	140	148	100	151	42	138	152	125	115	29	195	199	145	178	121	172	133	146	183	172	73	88	121	179	126	172	298	210	182	176	0	193	133	81	142	121	269	100	96	219	257	154	164	231
INFORMATION STORAGE AND PROCESSING	Replication, recombination and repair	ATP-dependent exoDNAse (exonuclease V), alpha subunit - helicase superfamily I member	77	61	102	132	58	0	65	0	30	61	48	0	36	75	98	43	92	30	39	118	157	72	61	0	97	90	0	42	0	0	57	16	63	79	53	53	46	53	66	104	38	2	61	0	69	59	97
INFORMATION STORAGE AND PROCESSING	Replication, recombination and repair	ATPase involved in DNA repair	59	126	32	87	88	39	0	81	0	68	37	34	62	89	37	0	0	0	93	0	0	91	115	66	0	91	34	0	0	87	24	0	57	0	66	35	101	109	106	100	0	93	44	40	46	14	0
INFORMATION STORAGE AND PROCESSING	Replication, recombination and repair	ATPase involved in DNA replication initiation	27	18	29	18	24	51	0	83	55	34	31	89	66	25	0	75	0	76	25	95	114	44	24	9	0	55	0	0	0	81	31	56	43	63	24	27	64	82	0	39	0	65	0	34	28	32	33
INFORMATION STORAGE AND PROCESSING	Replication, recombination and repair	Bacterial nucleoid DNA-binding protein	143	156	196	106	68	161	129	95	66	102	105	60	203	119	157	174	107	164	102	200	150	62	51	158	57	126	173	106	121	107	147	119	103	163	129	140	164	168	222	143	171	127	197	161	170	225	156
INFORMATION STORAGE AND PROCESSING	Replication, recombination and repair	DNA methylase	38	0	0	0	6	36	0	0	0	0	39	0	26	12	0	0	43	14	1	0	25	0	0	0	0	0	0	0	0	0	0	0	13	0	0	0	85	0	0	13	0	0	0	0	34	0	0
INFORMATION STORAGE AND PROCESSING	Replication, recombination and repair	DNA or RNA helicases of superfamily II	431	58	275	502	433	252	191	258	133	497	124	289	132	448	118	208	176	187	138	210	182	406	264	128	472	367	138	74	72	203	190	132	457	155	503	243	302	130	312	449	121	91	194	348	148	210	338
INFORMATION STORAGE AND PROCESSING	Replication, recombination and repair	DNA polymerase III, alpha subunit	42	60	35	60	67	32	32	0	62	57	54	39	0	48	0	0	0	32	24	17	0	66	0	44	70	55	0	0	91	26	26	0	66	45	81	16	16	27	98	65	0	0	0	0	81	26	42
INFORMATION STORAGE AND PROCESSING	Replication, recombination and repair	DNA primase	121	118	53	99	113	95	109	28	113	124	116	126	161	85	94	109	143	85	95	85	60	100	100	77	88	147	97	64	96	140	39	122	97	52	124	125	107	178	120	149	116	88	164	60	84	108	81
INFORMATION STORAGE AND PROCESSING	Replication, recombination and repair	DNA repair exonuclease	47	12	176	78	50	106	82	45	46	90	66	43	32	76	0	103	22	78	115	52	38	49	60	50	208	62	25	38	86	83	89	57	75	59	53	0	92	56	89	81	82	57	35	45	88	0	65
INFORMATION STORAGE AND PROCESSING	Replication, recombination and repair	DNA repair proteins	171	152	110	118	118	227	229	120	147	126	128	235	162	102	165	220	214	229	182	205	231	149	221	186	190	161	174	141	281	116	149	254	221	286	172	196	178	223	133	210	254	168	112	274	170	233	276
INFORMATION STORAGE AND PROCESSING	Replication, recombination and repair	DNA replication protein	58	16	55	30	34	0	180	130	133	80	9	136	96	36	112	101	61	130	23	116	89	39	53	215	84	70	93	0	77	48	44	40	68	56	55	85	29	73	24	56	0	87	43	69	0	71	175
INFORMATION STORAGE AND PROCESSING	Replication, recombination and repair	DNA uptake protein and related DNA-binding proteins	30	69	62	53	74	60	67	85	0	30	53	40	99	72	38	52	32	143	126	54	68	13	28	42	41	50	100	42	90	54	34	52	50	145	40	77	39	46	66	109	105	0	89	67	110	152	78
INFORMATION STORAGE AND PROCESSING	Replication, recombination and repair	DNA-damage-inducible protein J	0	45	0	59	45	0	32	90	34	18	0	0	0	0	0	0	70	0	0	0	91	52	0	0	54	0	0	0	0	46	43	0	0	0	0	55	0	45	0	82	0	0	58	0	0	0	0
INFORMATION STORAGE AND PROCESSING	Replication, recombination and repair	Excinuclease ATPase subunit	155	117	122	94	160	0	0	147	0	100	17	44	51	173	132	141	125	42	169	126	0	122	143	37	45	162	64	0	29	132	187	0	113	0	151	58	32	172	0	160	28	119	11	29	35	127	158
INFORMATION STORAGE AND PROCESSING	Replication, recombination and repair	Exonuclease VII, large subunit	87	134	31	125	110	104	32	132	76	102	61	110	54	85	128	104	38	64	18	93	30	104	145	27	53	91	89	81	102	83	0	148	111	81	59	84	117	85	175	74	130	68	0	46	151	31	100
INFORMATION STORAGE AND PROCESSING	Replication, recombination and repair	Holliday junction resolvasome, helicase subunit	58	158	48	68	74	21	58	77	80	45	70	145	155	55	0	39	176	28	36	102	41	55	82	0	69	41	0	63	40	73	175	89	55	94	38	145	45	123	145	71	0	14	0	58	16	75	42
INFORMATION STORAGE AND PROCESSING	Replication, recombination and repair	Integrase	27	12	75	91	39	119	122	47	22	87	136	91	170	42	77	164	82	51	144	44	165	112	65	118	153	82	51	11	110	58	32	74	123	115	109	25	33	70	82	1	67	174	81	69	73	90	30
INFORMATION STORAGE AND PROCESSING	Replication, recombination and repair	Mg-dependent DNase	61	107	43	36	65	40	80	42	55	51	100	67	53	56	64	89	109	78	76	75	120	50	71	90	57	83	67	56	68	61	95	82	49	78	45	80	51	88	91	65	101	116	56	78	95	87	54
INFORMATION STORAGE AND PROCESSING	Replication, recombination and repair	Mismatch repair ATPase (MutS family)	36	24	0	28	18	0	0	37	0	33	0	0	0	33	0	0	0	24	0	0	22	19	3	0	9	23	36	0	0	4	0	0	16	18	37	0	0	21	0	8	29	5	0	49	7	42	0
INFORMATION STORAGE AND PROCESSING	Replication, recombination and repair	NTP pyrophosphohydrolases including oxidative damage repair enzymes	16	37	66	20	34	39	5	13	47	8	0	9	49	21	28	22	8	92	16	9	21	23	17	0	12	41	42	0	0	24	18	68	32	27	20	71	8	19	81	17	46	21	42	7	21	10	0
INFORMATION STORAGE AND PROCESSING	Replication, recombination and repair	Predicted endonuclease distantly related to archaeal Holliday junction resolvase	0	70	59	36	33	108	80	41	62	15	49	31	0	50	63	157	0	40	24	56	89	62	64	66	71	44	52	89	18	0	19	101	58	67	37	0	100	102	3	25	86	13	43	70	77	54	68
INFORMATION STORAGE AND PROCESSING	Replication, recombination and repair	Site-specific recombinases, DNA invertase Pin homologs	110	115	97	180	139	166	142	108	156	158	82	39	168	206	64	101	185	157	155	123	238	214	61	74	123	120	61	43	106	33	101	141	237	47	156	43	262	145	94	142	218	159	50	140	32	126	3
INFORMATION STORAGE AND PROCESSING	Replication, recombination and repair	Superfamily I DNA and RNA helicases and helicase subunits	93	28	60	115	101	44	131	0	12	140	0	43	51	103	110	46	0	46	80	9	98	122	0	0	27	123	34	56	29	95	102	31	122	150	113	30	36	87	48	69	67	0	0	112	18	41	53
INFORMATION STORAGE AND PROCESSING	Replication, recombination and repair	Superfamily II DNA helicase	138	133	99	229	172	104	178	81	168	145	123	42	168	187	56	168	14	219	185	114	157	214	114	0	154	179	62	98	164	85	141	117	212	98	234	83	95	111	101	183	88	99	202	169	96	36	15
INFORMATION STORAGE AND PROCESSING	Replication, recombination and repair	Topoisomerase IA	100	99	70	103	57	31	0	142	72	106	60	50	58	56	0	129	106	73	38	116	34	65	151	37	71	87	91	18	71	145	23	28	107	86	118	48	213	121	0	87	43	152	146	74	92	0	5
INFORMATION STORAGE AND PROCESSING	Replication, recombination and repair	Transposase	122	170	263	409	259	306	86	493	102	143	490	147	861	408	198	372	289	453	413	222	305	152	208	236	457	169	102	402	56	83	114	60	269	278	216	223	169	260	218	266	279	377	384	48	333	58	103
INFORMATION STORAGE AND PROCESSING	Replication, recombination and repair	Transposase and inactivated derivatives	1034	1010	565	659	843	1067	755	1108	833	715	1024	1280	1278	873	1084	755	1234	876	1231	758	789	900	857	1085	845	832	894	879	964	831	1190	1382	858	752	911	1417	831	520	584	794	1412	1113	1000	1682	1037	924	544
INFORMATION STORAGE AND PROCESSING	Replication, recombination and repair	Type IIA topoisomerase (DNA gyrase/topo II, topoisomerase IV), A subunit	42	0	36	42	36	0	44	44	42	46	44	31	0	30	0	0	36	0	0	42	0	56	32	0	0	34	0	0	0	34	0	0	46	0	9	0	39	52	0	12	0	23	0	0	31	28	0
INFORMATION STORAGE AND PROCESSING	Replication, recombination and repair	Type IIA topoisomerase (DNA gyrase/topo II, topoisomerase IV), B subunit	70	18	67	25	53	0	57	0	0	50	0	0	16	17	31	0	82	79	43	41	0	64	23	34	63	62	19	31	0	25	65	0	34	87	39	191	50	17	0	60	88	0	31	87	90	22	30
INFORMATION STORAGE AND PROCESSING	Transcription	AraC-type DNA-binding domain-containing proteins	513	596	451	517	550	429	549	502	312	384	486	396	308	438	448	444	255	302	439	206	329	499	413	464	500	529	449	360	424	385	302	512	514	223	486	632	536	441	531	418	316	355	553	543	378	581	377
INFORMATION STORAGE AND PROCESSING	Transcription	DNA methylase	38	0	0	0	6	36	0	0	0	0	39	0	26	12	0	0	43	14	1	0	25	0	0	0	0	0	0	0	0	0	0	0	13	0	0	0	85	0	0	13	0	0	0	0	34	0	0
INFORMATION STORAGE AND PROCESSING	Transcription	DNA or RNA helicases of superfamily II	431	58	275	502	433	252	191	258	133	497	124	289	132	448	118	208	176	187	138	210	182	406	264	128	472	367	138	74	72	203	190	132	457	155	503	243	302	130	312	449	121	91	194	348	148	210	338
INFORMATION STORAGE AND PROCESSING	Transcription	DNA-directed RNA polymerase specialized sigma subunit, sigma24 homolog	137	140	297	110	193	266	292	171	223	174	354	131	207	114	230	170	275	246	144	42	128	162	114	153	118	169	283	288	289	137	114	241	145	293	221	222	113	104	204	101	242	159	281	278	183	62	255
INFORMATION STORAGE AND PROCESSING	Transcription	DNA-directed RNA polymerase, beta subunit/140 kD subunit	63	0	45	147	81	109	128	84	0	81	0	124	0	123	38	0	0	0	0	98	0	75	82	0	32	32	0	22	4	195	0	0	96	122	45	45	83	75	0	121	22	43	33	0	0	0	44
INFORMATION STORAGE AND PROCESSING	Transcription	Guanosine polyphosphate pyrophosphohydrolases/synthetases	0	0	34	36	29	0	0	0	0	13	54	0	25	19	45	0	0	0	10	0	22	24	0	0	0	20	0	0	31	26	0	59	0	0	29	0	0	0	0	14	0	0	0	0	0	0	0
INFORMATION STORAGE AND PROCESSING	Transcription	Predicted transcriptional regulator containing an HTH domain and an uncharacterized domain shared with the mammalian protein Schlafen	71	95	178	209	133	38	206	240	154	227	35	205	120	182	136	163	59	109	197	190	145	233	345	189	173	210	84	128	54	198	58	116	222	94	191	198	97	123	204	130	17	141	0	203	215	312	62
INFORMATION STORAGE AND PROCESSING	Transcription	Predicted transcriptional regulators	99	93	203	79	97	69	147	85	133	83	146	105	187	62	133	74	65	166	205	85	55	105	64	80	110	58	93	67	98	80	59	98	71	125	104	106	104	115	168	68	109	86	164	141	81	107	183
INFORMATION STORAGE AND PROCESSING	Transcription	Putative transcriptional regulator, homolog of Bvg accessory factor	90	34	172	36	71	58	118	54	71	52	163	59	154	56	157	73	57	105	74	71	107	35	16	38	101	27	116	70	45	95	56	59	57	38	72	26	102	9	111	69	0	131	13	106	133	65	72
INFORMATION STORAGE AND PROCESSING	Transcription	Response regulator containing a CheY-like receiver domain and an HTH DNA-binding domain	24	34	8	25	40	0	122	16	0	18	28	60	20	38	34	31	0	31	42	0	48	21	8	50	42	34	0	70	0	26	10	49	13	70	19	47	30	18	0	2	85	35	13	64	36	32	89
INFORMATION STORAGE AND PROCESSING	Transcription	Response regulators consisting of a CheY-like receiver domain and a winged-helix DNA-binding domain	123	103	48	263	162	80	84	204	123	178	71	0	36	166	40	188	78	120	245	45	11	173	219	44	7	113	273	272	44	117	84	105	135	38	114	103	60	140	135	191	85	181	74	87	82	41	59
INFORMATION STORAGE AND PROCESSING	Transcription	Sigma factor	73	68	71	88	27	84	80	93	114	88	66	59	64	46	65	22	91	110	73	55	54	35	83	15	47	47	50	119	59	60	34	97	78	43	74	109	85	18	54	71	51	137	55	96	111	28	71
INFORMATION STORAGE AND PROCESSING	Transcription	Transcription elongation factor	86	94	136	76	123	189	128	131	243	123	179	228	59	45	71	137	139	129	177	172	10	38	63	178	86	85	212	137	44	74	94	106	117	65	71	69	113	108	30	152	179	175	116	87	90	25	132
INFORMATION STORAGE AND PROCESSING	Transcription	Transcription termination factor	82	171	53	118	96	39	50	92	147	92	42	32	84	156	148	31	77	99	69	35	78	98	38	149	53	118	49	44	92	86	0	67	81	56	137	29	140	120	71	86	160	33	120	63	35	0	113
INFORMATION STORAGE AND PROCESSING	Transcription	Transcriptional accessory protein	31	0	15	30	34	0	69	43	105	42	45	0	27	62	15	0	25	0	56	46	0	47	42	23	63	55	0	71	0	29	33	0	41	28	45	0	0	0	20	0	0	0	0	0	61	0	0
INFORMATION STORAGE AND PROCESSING	Transcription	Transcriptional regulator protein	127	98	149	95	138	61	94	65	141	81	185	38	43	93	95	128	152	69	100	89	138	83	67	80	145	101	106	74	240	56	69	101	86	151	117	109	0	71	99	101	26	88	79	118	111	48	81
INFORMATION STORAGE AND PROCESSING	Transcription	Transcriptional regulators	110	44	171	40	55	13	157	10	83	22	45	171	98	88	77	46	59	172	93	114	131	93	65	204	65	46	44	118	66	124	166	67	147	134	110	44	158	19	175	99	36	101	58	178	23	31	162
INFORMATION STORAGE AND PROCESSING	Transcription	Transcriptional regulators of sugar metabolism	56	26	51	46	60	38	60	11	135	26	88	34	66	71	17	119	28	0	12	63	52	117	37	37	0	42	92	90	0	27	32	44	46	106	41	0	48	50	44	62	130	44	0	0	32	47	93
INFORMATION STORAGE AND PROCESSING	Translation, ribosomal structure and biogenesis	2-methylthioadenine synthetase	51	8	153	86	53	103	86	127	126	107	31	50	78	190	56	128	0	23	92	47	89	114	99	111	92	39	82	94	112	101	82	89	109	50	53	97	69	134	76	111	29	25	117	24	102	28	80
INFORMATION STORAGE AND PROCESSING	Translation, ribosomal structure and biogenesis	Dimethyladenosine transferase (rRNA methylation)	80	0	25	40	44	78	91	51	19	51	88	36	54	38	82	27	20	83	28	41	84	43	40	81	22	35	21	73	61	30	81	66	60	18	38	0	39	34	52	44	0	80	75	51	31	46	19
INFORMATION STORAGE AND PROCESSING	Translation, ribosomal structure and biogenesis	Glutamyl- and glutaminyl-tRNA synthetases	63	106	30	91	96	177	0	21	36	107	83	82	102	134	50	135	37	134	46	199	169	54	166	106	134	107	128	57	48	89	57	177	89	63	93	70	71	110	68	118	96	7	180	40	91	45	115
INFORMATION STORAGE AND PROCESSING	Translation, ribosomal structure and biogenesis	L-asparaginase/archaeal Glu-tRNAGln amidotransferase subunit D	94	40	55	45	61	0	0	0	46	82	21	55	38	43	16	0	45	10	28	0	0	57	21	132	100	61	31	23	0	5	11	32	44	97	23	0	74	82	0	0	56	68	1	0	0	0	0
INFORMATION STORAGE AND PROCESSING	Translation, ribosomal structure and biogenesis	Leucyl-tRNA synthetase	29	48	0	59	33	0	46	0	58	36	0	0	0	44	0	0	0	0	0	42	55	40	19	13	51	31	0	0	37	14	0	34	39	33	35	23	0	0	0	29	44	0	0	0	41	47	33
INFORMATION STORAGE AND PROCESSING	Translation, ribosomal structure and biogenesis	Methionyl-tRNA synthetase	0	14	0	70	32	0	26	54	16	20	0	0	48	0	0	48	78	0	65	0	36	28	71	0	59	63	36	35	35	70	40	0	49	57	35	0	35	0	0	31	33	0	47	124	0	132	41
INFORMATION STORAGE AND PROCESSING	Translation, ribosomal structure and biogenesis	Peptidyl-tRNA hydrolase	79	207	57	63	90	107	93	41	99	58	184	85	108	57	58	123	64	94	55	150	99	83	79	139	78	76	105	69	59	51	80	61	52	32	73	100	105	114	52	96	92	54	61	153	252	196	67
INFORMATION STORAGE AND PROCESSING	Translation, ribosomal structure and biogenesis	Phenylalanyl-tRNA synthetase alpha subunit	0	0	0	6	16	0	27	33	0	13	0	0	21	25	0	31	0	0	11	0	0	12	0	0	0	19	0	0	0	0	0	0	3	5	6	0	42	0	0	10	0	36	0	0	0	0	21
INFORMATION STORAGE AND PROCESSING	Translation, ribosomal structure and biogenesis	Polyribonucleotide nucleotidyltransferase (polynucleotide phosphorylase)	61	70	40	104	139	32	0	0	0	87	39	0	42	84	39	94	46	0	0	44	58	58	0	53	95	64	41	0	48	126	22	69	50	95	104	43	97	22	47	79	0	173	20	57	66	0	41
INFORMATION STORAGE AND PROCESSING	Translation, ribosomal structure and biogenesis	Predicted regulatory domain of prephenate dehydrogenase	29	81	85	69	31	18	0	2	0	84	67	10	59	92	59	82	120	54	36	17	35	36	14	56	63	47	0	103	126	62	1	0	36	99	72	0	180	83	64	18	76	39	102	17	39	57	37
INFORMATION STORAGE AND PROCESSING	Translation, ribosomal structure and biogenesis	Predicted tRNA(5-methylaminomethyl-2-thiouridylate) methyltransferase, contains the PP-loop ATPase domain	48	12	14	68	41	16	46	22	0	35	135	0	0	35	56	13	74	73	49	98	69	68	27	68	51	19	5	60	82	69	0	44	31	19	19	77	11	0	0	81	60	0	49	49	0	61	0
INFORMATION STORAGE AND PROCESSING	Translation, ribosomal structure and biogenesis	Prolyl-tRNA synthetase	37	0	41	17	9	34	52	0	0	18	0	0	0	21	0	0	0	0	22	0	0	22	44	42	0	21	0	0	0	0	0	0	20	45	32	44	0	0	0	0	57	0	22	0	0	0	34
INFORMATION STORAGE AND PROCESSING	Translation, ribosomal structure and biogenesis	Protein chain release factor B	108	113	59	99	106	144	87	93	80	87	159	193	40	111	74	119	56	23	117	140	0	64	149	117	115	46	145	83	80	26	53	121	131	43	68	135	37	99	53	95	86	105	69	258	0	45	22
INFORMATION STORAGE AND PROCESSING	Translation, ribosomal structure and biogenesis	Pseudouridylate synthases, 23S RNA-specific	35	222	101	140	140	105	170	118	142	149	185	152	161	92	231	86	128	227	120	207	139	128	76	51	228	116	126	127	83	53	175	222	57	93	38	182	104	157	152	180	118	132	207	121	240	206	115
INFORMATION STORAGE AND PROCESSING	Translation, ribosomal structure and biogenesis	Queuine/archaeosine tRNA-ribosyltransferase	132	30	128	89	107	141	90	95	149	77	74	118	59	73	64	90	67	83	89	87	211	83	96	96	116	102	120	89	131	41	110	70	87	62	101	85	134	128	107	152	103	163	132	103	94	231	169
INFORMATION STORAGE AND PROCESSING	Translation, ribosomal structure and biogenesis	Ribosomal protein L14	44	59	57	15	58	9	94	71	66	36	32	40	59	40	93	32	95	60	9	64	4	11	19	70	28	37	90	60	20	2	0	49	37	76	23	17	64	23	10	63	0	69	103	5	13	88	44
INFORMATION STORAGE AND PROCESSING	Translation, ribosomal structure and biogenesis	Ribosomal protein L21	62	44	51	34	44	33	42	38	80	28	82	45	46	38	35	80	32	75	59	71	80	66	51	0	28	50	44	43	54	67	31	51	36	64	67	53	85	87	83	48	58	44	110	69	26	43	42
INFORMATION STORAGE AND PROCESSING	Translation, ribosomal structure and biogenesis	Ribosomal protein L28	54	41	34	28	18	74	73	73	19	15	69	35	59	33	0	33	58	45	0	69	0	41	59	0	59	34	37	32	32	33	39	58	37	46	18	60	0	63	39	48	39	55	57	58	41	68	51
INFORMATION STORAGE AND PROCESSING	Translation, ribosomal structure and biogenesis	Ribosomal protein L5	15	42	80	2	22	12	32	14	111	17	58	0	19	2	36	61	0	5	53	0	54	38	14	0	32	30	92	54	0	2	89	0	13	0	34	26	30	0	21	3	28	36	64	23	0	0	27
INFORMATION STORAGE AND PROCESSING	Translation, ribosomal structure and biogenesis	Ribosomal protein S11	70	59	66	60	63	61	84	61	109	22	90	66	42	38	79	46	64	84	66	89	91	47	37	71	50	47	48	120	101	26	73	61	52	86	60	61	83	27	66	47	80	58	118	71	74	88	82
INFORMATION STORAGE AND PROCESSING	Translation, ribosomal structure and biogenesis	Ribosomal protein S12	36	0	0	53	46	62	8	20	0	40	44	55	0	42	63	0	55	61	64	81	11	45	36	70	38	78	0	5	17	63	12	28	27	144	36	46	17	47	5	46	75	25	44	0	39	18	112
INFORMATION STORAGE AND PROCESSING	Translation, ribosomal structure and biogenesis	Ribosomal protein S13	61	38	90	43	78	121	63	54	94	36	104	47	101	32	84	55	89	114	75	91	47	47	49	73	45	71	64	84	75	57	117	125	72	37	46	92	85	42	53	52	34	79	59	72	83	86	110
INFORMATION STORAGE AND PROCESSING	Translation, ribosomal structure and biogenesis	Ribosomal protein S14	45	59	0	76	26	57	0	58	58	27	28	87	39	0	36	59	44	0	58	0	0	39	25	38	47	45	65	54	47	28	0	40	57	102	25	76	75	0	7	0	45	78	34	46	64	45	76
INFORMATION STORAGE AND PROCESSING	Translation, ribosomal structure and biogenesis	Ribosomal protein S15P/S13E	27	51	51	50	29	67	48	43	0	0	54	0	80	51	63	55	34	64	44	74	41	37	38	0	22	45	47	66	60	33	49	46	0	51	65	57	0	41	55	37	63	46	43	47	35	27	65
INFORMATION STORAGE AND PROCESSING	Translation, ribosomal structure and biogenesis	Ribosomal protein S17	38	0	1	31	0	50	51	13	0	23	56	46	0	0	0	37	60	0	0	0	0	0	0	0	45	23	0	56	66	45	39	0	41	29	0	25	65	33	61	0	49	0	0	119	27	0	0
INFORMATION STORAGE AND PROCESSING	Translation, ribosomal structure and biogenesis	Ribosomal protein S18	31	62	67	35	35	53	67	22	59	38	33	49	51	23	61	28	41	20	43	35	57	48	41	57	30	29	50	62	36	45	39	43	58	35	51	0	45	35	61	16	40	17	38	1	57	45	57
INFORMATION STORAGE AND PROCESSING	Translation, ribosomal structure and biogenesis	Ribosomal protein S3	71	0	96	20	40	49	0	47	12	43	0	65	0	33	12	59	66	49	77	74	43	22	24	26	37	43	44	0	7	39	52	0	36	33	27	45	0	17	73	50	25	11	0	60	0	0	112
INFORMATION STORAGE AND PROCESSING	Translation, ribosomal structure and biogenesis	Ribosomal protein S8	32	45	58	26	59	13	66	17	92	56	84	53	32	26	113	35	143	85	53	95	56	32	40	104	36	39	126	120	88	34	51	110	28	108	64	95	88	22	90	28	114	74	98	81	15	64	47
INFORMATION STORAGE AND PROCESSING	Translation, ribosomal structure and biogenesis	Translation initiation factor 2 (IF-2	259	141	45	220	170	0	146	87	88	165	76	30	0	149	141	68	12	0	135	111	113	167	87	97	219	159	50	144	61	135	86	69	213	71	149	101	99	57	0	167	68	24	0	95	70	85	30
INFORMATION STORAGE AND PROCESSING	Translation, ribosomal structure and biogenesis	tRNA delta(2)-isopentenylpyrophosphate transferase	26	56	167	75	104	84	204	120	141	69	34	28	34	74	76	145	72	78	63	96	66	75	131	153	182	82	85	169	41	0	69	66	43	128	74	108	95	94	53	0	138	53	86	91	43	34	102
METABOLISM	Amino acid transport and metabolism	3-dehydroquinate dehydratase II	29	58	33	52	23	31	89	30	55	21	60	35	84	33	110	73	75	107	84	86	38	87	46	41	30	64	61	131	49	56	67	63	64	69	55	157	43	42	78	55	68	71	100	45	86	70	104
METABOLISM	Amino acid transport and metabolism	5,10-methylenetetrahydrofolate reductase	57	35	82	55	84	83	27	98	56	59	81	99	70	64	50	59	87	80	114	28	143	51	34	102	55	70	27	41	107	61	28	100	56	58	28	87	0	101	137	66	93	173	72	37	79	9	98
METABOLISM	Amino acid transport and metabolism	ABC-type polar amino acid transport system, ATPase component	65	19	39	63	0	0	68	133	85	44	0	0	97	66	0	134	2	63	32	96	0	25	0	63	78	28	47	0	59	34	0	21	10	26	61	131	110	86	0	86	127	58	0	52	97	138	0
METABOLISM	Amino acid transport and metabolism	ABC-type proline/glycine betaine transport systems, periplasmic components	0	27	72	30	22	49	1	72	0	42	38	55	9	17	10	103	167	0	1	0	55	45	80	25	19	22	44	9	0	0	119	9	17	0	38	94	0	0	0	72	57	25	24	0	70	6	52
METABOLISM	Amino acid transport and metabolism	Amino acid transporters	35	0	35	44	35	53	61	48	0	26	0	0	56	18	0	46	0	0	64	1	106	35	0	22	48	24	0	0	25	48	0	137	39	49	43	0	0	0	51	50	87	39	49	14	0	52	0
METABOLISM	Amino acid transport and metabolism	Anthranilate/para-aminobenzoate synthases component I	77	21	129	106	109	163	62	166	207	111	96	86	126	106	207	157	85	236	107	91	175	97	102	86	119	118	68	73	106	152	121	68	99	190	102	137	135	157	119	100	95	113	38	76	122	106	45
METABOLISM	Amino acid transport and metabolism	Arginine decarboxylase (spermidine biosynthesis)	193	0	120	203	135	105	66	88	110	108	32	49	95	155	0	71	258	94	109	171	0	255	28	0	180	165	2	57	150	133	199	63	105	179	193	133	108	96	98	222	98	32	43	127	191	93	52
METABOLISM	Amino acid transport and metabolism	Asparaginase	72	0	61	72	57	25	117	73	57	83	0	95	41	116	152	163	46	78	64	91	53	45	30	38	76	16	42	87	42	78	0	0	25	45	40	0	45	48	0	27	69	64	118	37	157	52	27
METABOLISM	Amino acid transport and metabolism	Aspartate/tyrosine/aromatic aminotransferase	70	65	52	37	48	35	28	55	63	112	17	145	78	17	25	0	74	67	72	13	80	78	87	0	96	70	34	36	57	74	62	92	48	34	49	0	46	44	61	26	199	42	25	0	33	0	44
METABOLISM	Amino acid transport and metabolism	Aspartokinases	58	150	56	135	193	36	98	0	61	133	161	126	73	178	43	99	144	121	115	136	74	166	104	43	83	196	84	142	86	69	33	45	88	60	169	22	0	41	18	39	133	215	164	160	39	56	153
METABOLISM	Amino acid transport and metabolism	Bifunctional PLP-dependent enzyme with beta-cystathionase and maltose regulon repressor activities	0	22	75	28	81	0	140	0	39	66	98	0	93	89	27	67	0	27	68	0	46	31	53	73	103	77	0	154	113	59	0	3	0	0	25	0	86	79	38	115	91	0	20	49	20	21	19
METABOLISM	Amino acid transport and metabolism	Branched-chain amino acid aminotransferase/4-amino-4-deoxychorismate lyase	19	24	33	62	80	0	23	91	123	53	104	25	80	34	75	122	0	14	0	31	102	17	57	0	142	51	27	117	44	10	57	87	94	10	80	168	95	58	0	29	18	49	79	41	82	0	56
METABOLISM	Amino acid transport and metabolism	Carbamoylphosphate synthase large subunit (split gene in MJ)	99	82	0	140	135	154	36	123	38	161	64	35	77	160	67	31	68	21	68	119	69	249	124	76	0	107	51	22	0	127	190	0	152	56	187	64	34	174	27	140	96	116	39	54	166	73	95
METABOLISM	Amino acid transport and metabolism	Carbamoylphosphate synthase small subunit	9	33	58	44	94	83	30	0	112	46	170	62	38	41	35	112	69	173	77	98	34	47	86	72	51	56	127	18	36	53	72	66	27	186	70	112	0	62	44	98	7	91	66	0	75	83	108
METABOLISM	Amino acid transport and metabolism	Chorismate synthase	40	68	193	59	60	59	99	109	173	73	95	145	128	106	169	134	82	102	67	47	33	98	92	161	115	109	144	73	96	120	70	72	105	139	44	61	254	149	117	62	147	74	94	0	57	116	206
METABOLISM	Amino acid transport and metabolism	Diaminopimelate decarboxylase	0	0	0	0	2	0	0	0	0	0	0	0	0	0	0	0	0	0	0	0	0	0	0	0	0	0	0	0	0	13	0	0	0	0	0	0	0	0	0	0	0	0	0	0	0	0	0
METABOLISM	Amino acid transport and metabolism	Dihydrodipicolinate reductase	0	0	0	0	0	0	0	0	0	0	0	0	0	0	0	0	0	0	0	0	0	0	0	0	0	0	0	0	0	0	0	0	0	0	14	0	0	0	0	0	0	0	0	0	0	0	0
METABOLISM	Amino acid transport and metabolism	Dihydroxyacid dehydratase/phosphogluconate dehydratase	0	83	25	53	65	75	4	84	90	21	0	43	0	34	23	67	22	0	60	0	0	108	57	0	31	60	29	22	85	0	46	0	67	31	58	52	41	20	0	22	0	0	0	72	72	36	0
METABOLISM	Amino acid transport and metabolism	Dipeptidyl aminopeptidases/acylaminoacyl-peptidases	36	56	81	77	106	0	0	0	39	66	35	31	36	95	0	0	0	37	65	28	48	107	31	38	0	0	96	23	26	49	62	50	64	0	63	46	0	31	0	0	0	31	63	60	0	56	0
METABOLISM	Amino acid transport and metabolism	Glutaminase	101	197	142	89	125	244	250	228	154	104	138	119	119	131	158	195	86	196	97	125	61	141	67	216	134	105	112	189	97	173	19	292	163	129	108	58	123	120	162	60	195	110	33	136	117	84	130
METABOLISM	Amino acid transport and metabolism	Histidine ammonia-lyase	4	0	0	17	10	0	0	0	28	11	0	0	0	5	0	0	0	0	0	0	0	0	0	0	15	0	0	0	0	0	0	0	0	0	2	0	0	0	0	7	0	0	0	18	0	0	0
METABOLISM	Amino acid transport and metabolism	Histidinol-phosphate/aromatic aminotransferase and cobyric acid decarboxylase	59	0	136	44	42	108	58	101	47	43	23	93	2	58	146	0	63	99	86	128	114	39	26	130	103	44	60	99	117	84	114	74	26	0	60	53	78	0	30	57	17	86	31	57	41	82	205
METABOLISM	Amino acid transport and metabolism	Imidazoleglycerol-phosphate synthase	79	36	86	78	57	150	40	94	114	44	42	61	71	56	22	7	90	67	47	59	49	80	87	106	0	72	14	83	65	94	80	154	66	107	20	10	57	76	78	108	84	103	65	74	51	0	83
METABOLISM	Amino acid transport and metabolism	Indole-3-glycerol phosphate synthase	18	26	11	20	10	27	0	31	80	32	0	36	55	30	17	43	69	124	10	72	50	23	82	56	19	46	41	0	16	36	0	1	26	0	14	151	43	30	0	0	0	0	14	26	1	86	0
METABOLISM	Amino acid transport and metabolism	Isopropylmalate/homocitrate/citramalate synthases	190	109	111	190	0	187	0	215	132	205	221	168	0	225	169	123	229	169	0	339	90	210	238	122	164	193	121	138	97	0	185	66	223	149	184	129	130	155	158	142	135	130	245	39	116	198	111
METABOLISM	Amino acid transport and metabolism	L-asparaginase/archaeal Glu-tRNAGln amidotransferase subunit D	94	40	55	45	61	0	0	0	46	82	21	55	38	43	16	0	45	10	28	0	0	57	21	132	100	61	31	23	0	5	11	32	44	97	23	0	74	82	0	0	56	68	1	0	0	0	0
METABOLISM	Amino acid transport and metabolism	Lysine exporter protein LysE/YggA	41	118	81	53	58	56	47	56	92	60	61	61	59	101	103	87	60	73	49	113	74	75	47	71	111	65	120	134	24	70	73	88	44	71	64	101	50	49	120	93	94	46	62	103	69	56	91
METABOLISM	Amino acid transport and metabolism	Lysophospholipase L1 and related esterases	0	0	0	15	15	0	0	7	0	9	0	0	0	0	0	0	0	0	0	0	10	0	5	0	0	21	15	0	0	2	0	0	0	0	5	0	0	0	0	2	0	19	0	0	0	0	0
METABOLISM	Amino acid transport and metabolism	Methionine synthase I, cobalamin-binding domain	173	43	62	126	189	79	82	211	148	159	114	157	38	145	27	116	300	0	167	101	120	156	78	113	49	187	36	44	43	108	63	155	213	89	182	230	107	58	100	181	72	106	17	138	239	134	124
METABOLISM	Amino acid transport and metabolism	O-acetylhomoserine sulfhydrylase	25	32	58	71	38	12	0	42	0	34	50	34	80	4	42	23	33	32	0	0	69	20	47	52	33	50	99	8	26	59	0	0	30	0	29	0	0	25	87	28	39	51	77	0	21	48	8
METABOLISM	Amino acid transport and metabolism	Ornithine/acetylornithine aminotransferase	9	0	0	0	0	0	0	0	0	6	0	0	0	0	0	37	0	0	0	0	0	0	0	24	0	0	0	0	0	0	0	0	0	0	0	0	0	2	0	3	0	1	0	0	0	7	0
METABOLISM	Amino acid transport and metabolism	Permeases of the drug/metabolite transporter (DMT) superfamily	80	87	0	65	37	47	62	70	45	84	0	62	78	31	23	46	68	33	82	137	0	118	90	74	0	107	0	63	153	102	98	102	54	121	50	99	49	64	153	30	93	75	3	35	98	1	1
METABOLISM	Amino acid transport and metabolism	Permeases of the major facilitator superfamily	177	117	193	206	177	260	124	195	93	165	267	126	197	161	105	104	54	95	363	83	78	196	65	129	110	185	124	148	165	170	192	76	188	96	212	59	143	186	172	180	263	326	68	204	140	125	120
METABOLISM	Amino acid transport and metabolism	Phosphoribosyl-ATP pyrophosphohydrolase	38	85	61	30	50	50	69	109	171	48	0	65	0	48	63	70	136	88	49	81	138	41	50	90	12	83	68	0	136	17	76	0	45	40	80	99	39	141	39	151	76	75	18	198	59	79	83
METABOLISM	Amino acid transport and metabolism	Putative periplasmic protein kinase ArgK and related GTPases of G3E family	59	168	59	49	67	27	0	68	0	46	0	71	96	52	0	0	25	0	44	57	22	42	0	41	27	38	0	48	36	0	131	103	66	40	67	119	42	0	41	52	67	41	98	0	14	0	121
METABOLISM	Amino acid transport and metabolism	Pyrroline-5-carboxylate reductase	70	114	145	94	72	32	111	97	168	126	25	129	194	89	78	134	93	252	61	186	119	130	66	148	93	61	75	171	115	90	133	93	126	79	40	87	51	84	173	96	203	74	117	91	49	162	147
METABOLISM	Amino acid transport and metabolism	Saccharopine dehydrogenase and related proteins	0	0	0	0	0	0	0	0	0	0	0	0	0	0	0	0	0	0	0	0	0	0	0	0	0	0	0	0	26	0	0	0	0	0	0	0	0	0	0	0	0	0	0	0	0	0	0
METABOLISM	Amino acid transport and metabolism	Serine acetyltransferase	64	125	111	81	66	107	60	142	95	66	19	62	59	64	61	0	0	111	137	76	0	78	51	70	71	55	48	62	47	93	92	75	51	64	81	46	51	89	150	65	74	40	33	64	0	104	64
METABOLISM	Amino acid transport and metabolism	Shikimate kinase	0	0	35	19	2	16	0	0	39	9	0	0	23	3	0	0	37	0	0	0	47	1	0	0	5	0	0	0	0	25	0	0	0	0	4	0	0	0	23	5	10	0	0	13	0	0	0
METABOLISM	Amino acid transport and metabolism	Spermidine/putrescine-binding periplasmic protein	0	19	25	36	17	0	0	0	0	16	0	0	0	43	35	0	46	0	6	40	0	10	0	0	0	7	0	0	26	0	0	0	47	13	16	0	0	0	0	19	0	0	0	0	0	0	0
METABOLISM	Amino acid transport and metabolism	Threonine dehydratase	144	58	77	96	87	140	110	125	126	153	254	187	115	129	115	93	119	145	167	160	54	141	39	212	104	143	165	59	316	97	169	83	128	47	135	267	143	100	139	166	274	27	116	57	37	46	147
METABOLISM	Amino acid transport and metabolism	Xaa-Pro aminopeptidase	137	51	114	229	158	212	173	211	121	192	30	194	189	112	189	73	235	126	200	151	188	102	310	12	211	193	177	48	260	44	106	106	126	59	257	53	32	114	77	124	173	54	137	57	123	0	134
METABOLISM	Amino acid transport and metabolism	Zn-dependent dipeptidase, microsomal dipeptidase homolog	112	0	75	135	115	114	109	57	84	169	89	67	36	110	47	30	198	164	48	126	128	111	130	96	141	95	76	56	93	112	62	62	91	0	68	120	125	0	30	89	32	121	31	53	75	44	108
METABOLISM	Amino acid transport and metabolism	Zn-dependent oligopeptidases	0	0	0	25	4	0	0	0	0	0	0	0	0	0	13	0	0	0	1	0	0	17	0	0	0	8	0	0	0	0	41	0	8	0	14	0	0	0	0	6	24	0	0	0	0	0	0
METABOLISM	Carbohydrate transport and metabolism	6-phosphofructokinase	76	67	289	37	227	191	205	65	112	188	133	239	32	196	172	80	143	152	255	219	135	127	244	159	186	179	183	105	83	130	188	72	98	45	184	60	208	197	139	206	162	205	193	187	144	367	206
METABOLISM	Carbohydrate transport and metabolism	6-phosphogluconolactonase/Glucosamine-6-phosphate isomerase/deaminase	0	41	111	41	51	41	0	75	33	0	64	108	0	20	0	50	1	31	24	0	0	48	35	45	16	0	102	31	0	0	15	7	40	66	53	84	0	88	81	92	141	12	15	0	0	20	30
METABOLISM	Carbohydrate transport and metabolism	ABC-type sugar transport system, periplasmic component	0	24	0	86	71	45	3	20	15	55	57	44	40	37	62	46	54	0	63	45	40	67	0	0	49	62	32	10	11	46	19	14	41	0	11	93	77	40	16	39	116	46	72	92	26	84	46
METABOLISM	Carbohydrate transport and metabolism	Alpha-amylase/alpha-mannosidase	68	18	55	73	92	52	0	179	0	119	18	0	37	59	46	0	80	72	31	135	0	63	0	39	0	61	162	27	63	0	19	13	29	111	55	84	65	22	20	68	48	21	47	157	140	20	121
METABOLISM	Carbohydrate transport and metabolism	Alpha-Galactosidase	0	0	24	77	64	0	0	75	0	54	0	26	51	38	0	113	0	34	66	0	62	27	99	0	0	67	36	57	51	63	0	38	31	71	0	57	106	39	55	74	83	71	72	12	223	13	58
METABOLISM	Carbohydrate transport and metabolism	Alpha-glucosidases, family 31 of glycosyl hydrolases	113	26	113	116	44	56	55	42	41	86	124	0	36	79	61	24	95	33	71	58	0	134	35	21	37	57	73	106	97	75	31	0	80	110	62	51	7	0	100	46	19	9	52	0	35	0	0
METABOLISM	Carbohydrate transport and metabolism	Alpha-L-fucosidase	62	66	83	40	99	5	29	72	165	68	40	0	69	50	118	118	12	0	34	25	66	94	72	71	92	64	33	23	13	57	56	100	56	65	69	24	43	49	30	44	94	0	65	59	0	135	141
METABOLISM	Carbohydrate transport and metabolism	Beta-galactosidase	241	174	310	361	333	187	180	308	200	425	106	126	301	396	218	102	329	123	187	194	281	379	378	94	182	330	182	179	172	249	308	138	322	193	329	191	97	267	153	294	220	291	439	239	196	209	130
METABOLISM	Carbohydrate transport and metabolism	Beta-galactosidase, beta subunit	42	25	10	54	62	49	6	69	70	40	97	96	66	39	34	47	84	35	36	40	73	68	90	88	43	75	55	73	17	29	72	30	51	46	26	38	96	81	36	36	40	34	77	63	38	71	44
METABOLISM	Carbohydrate transport and metabolism	Beta-galactosidase/beta-glucuronidase	12	90	144	121	115	89	63	114	20	58	0	0	27	97	120	69	22	106	120	0	14	91	82	54	62	105	18	53	0	50	106	44	148	91	122	89	59	51	120	83	69	12	84	31	65	0	63
METABOLISM	Carbohydrate transport and metabolism	Beta-glucosidase-related glycosidases	257	136	160	292	262	187	63	270	103	244	196	241	73	210	207	137	148	168	168	105	133	266	242	185	282	178	144	106	101	266	106	126	150	108	279	80	69	259	0	399	221	129	164	216	117	91	237
METABOLISM	Carbohydrate transport and metabolism	Beta-xylosidase	378	226	269	420	266	339	332	475	240	362	321	280	424	408	223	304	547	274	272	400	385	380	247	342	427	375	509	264	343	438	364	296	477	526	377	319	325	410	549	268	395	294	419	403	290	182	480
METABOLISM	Carbohydrate transport and metabolism	Carbohydrate binding family 6 protein	99	60	150	77	79	28	21	0	122	159	33	106	40	76	0	0	21	83	75	59	49	130	148	65	79	88	174	190	49	0	204	0	0	31	127	126	52	132	71	107	89	103	65	75	76	114	32
METABOLISM	Carbohydrate transport and metabolism	Carbohydrate binding protein	4	137	122	72	74	55	105	48	126	54	67	119	61	56	119	119	106	53	73	61	33	65	131	62	44	50	99	37	66	55	69	25	33	61	40	76	78	151	75	30	173	85	37	174	70	44	65
METABOLISM	Carbohydrate transport and metabolism	Chitinase	69	39	70	43	80	110	88	3	160	97	67	88	109	68	174	115	37	184	0	0	39	99	75	51	74	91	53	134	33	75	47	39	30	40	72	134	222	36	30	68	142	160	113	59	112	92	52
METABOLISM	Carbohydrate transport and metabolism	DhnA-type fructose-1,6-bisphosphate aldolase and related enzymes	0	32	0	11	10	0	0	0	0	19	0	0	34	33	63	0	0	0	28	0	0	16	0	0	0	11	0	0	5	0	0	0	13	0	10	40	0	0	0	0	0	0	0	31	30	0	25
METABOLISM	Carbohydrate transport and metabolism	Dihydroxyacid dehydratase/phosphogluconate dehydratase	0	83	25	53	65	75	4	84	90	21	0	43	0	34	23	67	22	0	60	0	0	108	57	0	31	60	29	22	85	0	46	0	67	31	58	52	41	20	0	22	0	0	0	72	72	36	0
METABOLISM	Carbohydrate transport and metabolism	Exopolysaccharide biosynthesis protein related to N-acetylglucosamine-1-phosphodiester alpha-N-acetylglucosaminidase	106	177	241	168	170	135	229	397	299	179	186	272	113	236	186	126	243	178	218	214	253	168	341	234	187	141	333	152	91	131	289	135	255	161	173	244	210	76	280	234	195	204	73	235	257	206	167
METABOLISM	Carbohydrate transport and metabolism	Fucose permease	204	296	277	242	261	116	129	273	21	254	343	108	155	280	269	192	185	217	67	174	156	199	287	130	251	218	291	181	147	254	203	171	240	35	219	194	149	231	244	220	148	220	185	293	244	22	203
METABOLISM	Carbohydrate transport and metabolism	Galactose mutarotase and related enzymes	97	129	38	89	32	49	10	113	43	48	91	29	82	78	95	198	119	72	33	70	36	25	0	17	27	37	120	103	98	22	50	111	74	31	66	82	0	47	1	70	46	13	84	28	45	34	103
METABOLISM	Carbohydrate transport and metabolism	Glucose-6-phosphate isomerase	202	26	128	124	149	96	127	40	0	96	87	30	0	121	66	0	151	34	80	32	104	81	64	136	56	0	41	100	93	90	52	0	70	32	82	162	3	156	36	62	119	40	108	138	50	32	73
METABOLISM	Carbohydrate transport and metabolism	Glyceraldehyde-3-phosphate dehydrogenase/erythrose-4-phosphate dehydrogenase	90	124	59	62	63	176	0	23	87	40	149	60	0	32	62	73	0	41	98	65	119	21	45	0	0	65	52	11	119	74	0	0	88	124	39	0	0	60	85	90	104	0	93	31	32	97	50
METABOLISM	Carbohydrate transport and metabolism	Glycogen debranching enzyme	139	69	58	76	143	81	29	44	53	69	82	78	33	91	68	72	106	126	58	46	61	86	57	85	104	196	112	168	171	166	0	84	100	86	102	0	49	88	140	130	74	166	39	0	109	127	24
METABOLISM	Carbohydrate transport and metabolism	Glycoside hydrolase family	139	0	35	105	83	107	99	87	179	89	125	163	69	0	90	93	81	0	139	51	30	73	115	79	113	71	113	32	94	97	98	94	78	87	104	0	50	0	189	63	97	72	146	201	59	85	91
METABOLISM	Carbohydrate transport and metabolism	Glycoside hydrolase family 43	45	0	0	33	63	186	0	51	8	12	32	51	61	15	9	33	21	29	66	79	0	45	58	53	0	16	0	0	24	20	0	53	84	35	2	81	36	48	37	12	75	37	0	7	0	0	0
METABOLISM	Carbohydrate transport and metabolism	Hydrolase, hydrolyzing O-glycosyl compounds	43	35	0	29	55	0	0	38	4	52	51	62	0	26	0	0	106	0	39	0	0	52	89	98	0	40	0	0	0	45	29	116	56	67	67	55	57	53	62	64	0	81	0	49	0	36	0
METABOLISM	Carbohydrate transport and metabolism	L-arabinose isomerase	56	150	138	142	0	170	28	57	117	102	99	202	167	0	55	195	0	83	142	84	28	156	163	70	155	82	134	137	0	65	144	43	155	166	127	98	0	0	109	109	223	43	44	135	157	82	33
METABOLISM	Carbohydrate transport and metabolism	L-fucose isomerase and related proteins	7	0	19	27	0	29	0	20	0	8	0	0	0	28	0	0	0	32	0	23	0	7	3	0	0	13	43	0	0	22	33	32	32	0	8	43	0	8	44	17	19	16	23	36	0	0	62
METABOLISM	Carbohydrate transport and metabolism	Mannitol-1-phosphate/altronate dehydrogenases	41	59	22	37	76	70	1	20	88	55	142	37	77	62	65	41	30	0	78	0	103	56	58	42	141	44	45	143	81	43	72	0	93	0	37	80	0	48	0	105	71	0	76	13	111	35	95
METABOLISM	Carbohydrate transport and metabolism	N-acetyl-beta-hexosaminidase	92	0	96	112	73	55	52	57	28	95	46	30	71	83	0	35	47	33	81	76	37	102	69	0	51	89	65	56	0	46	0	36	128	142	62	32	46	49	131	100	37	75	0	25	49	0	0
METABOLISM	Carbohydrate transport and metabolism	Nucleoside-diphosphate-sugar epimerases	219	436	432	383	485	577	366	485	382	424	688	679	462	540	402	598	448	534	657	533	620	460	531	553	708	581	399	398	647	349	593	379	578	222	364	613	705	580	437	449	512	647	408	672	589	431	803
METABOLISM	Carbohydrate transport and metabolism	Pectate lyase	1	0	0	0	7	0	0	0	0	25	0	0	0	18	0	0	0	0	0	0	0	0	0	0	8	0	0	0	0	0	0	0	13	0	10	0	39	0	0	7	0	0	0	0	0	0	0
METABOLISM	Carbohydrate transport and metabolism	Permeases of the drug/metabolite transporter (DMT) superfamily	80	87	0	65	37	47	62	70	45	84	0	62	78	31	23	46	68	33	82	137	0	118	90	74	0	107	0	63	153	102	98	102	54	121	50	99	49	64	153	30	93	75	3	35	98	1	1
METABOLISM	Carbohydrate transport and metabolism	Permeases of the major facilitator superfamily	177	117	193	206	177	260	124	195	93	165	267	126	197	161	105	104	54	95	363	83	78	196	65	129	110	185	124	148	165	170	192	76	188	96	212	59	143	186	172	180	263	326	68	204	140	125	120
METABOLISM	Carbohydrate transport and metabolism	Phosphoenolpyruvate synthase/pyruvate phosphate dikinase	80	51	0	63	55	50	23	0	138	78	0	91	0	42	69	23	0	22	47	70	30	57	121	0	0	58	31	0	80	30	45	0	56	60	27	50	0	32	0	138	0	57	79	0	0	72	75
METABOLISM	Carbohydrate transport and metabolism	Phosphomannomutase	34	71	84	105	122	147	145	86	0	95	0	60	136	84	118	71	65	11	74	114	0	100	111	0	34	140	48	107	114	54	114	107	96	53	102	68	43	34	101	46	32	13	37	19	20	16	0
METABOLISM	Carbohydrate transport and metabolism	Phosphotransferase system, galactitol-specific IIC component	7	0	0	21	24	0	0	0	51	16	57	25	0	21	34	11	0	0	27	1	35	16	51	0	14	28	28	0	0	0	26	0	23	0	16	37	50	0	0	9	0	50	0	0	53	0	0
METABOLISM	Carbohydrate transport and metabolism	Predicted nucleoside-diphosphate sugar epimerases	45	190	45	118	97	63	132	133	73	118	137	36	58	135	110	61	90	54	118	130	0	76	48	101	75	109	92	131	162	77	43	28	98	45	140	41	36	79	42	38	68	40	162	58	73	121	139
METABOLISM	Carbohydrate transport and metabolism	Predicted phosphoglycerate mutase, AP superfamily	68	48	47	46	52	60	52	0	43	77	185	0	0	0	11	11	19	42	46	50	133	87	201	78	48	70	42	61	62	101	40	82	65	0	62	30	89	0	0	0	72	103	44	108	16	68	0
METABOLISM	Carbohydrate transport and metabolism	Putative alpha-1,2-mannosidase	379	215	191	422	421	348	215	349	163	420	162	272	139	345	135	201	181	471	198	191	122	291	343	409	261	311	143	262	162	364	379	119	363	104	281	284	225	328	257	374	247	360	224	210	244	240	228
METABOLISM	Carbohydrate transport and metabolism	Ribulose-5-phosphate 4-epimerase and related epimerases and aldolases	0	22	44	30	35	0	78	30	69	16	0	52	90	64	57	0	31	29	9	61	80	20	35	81	9	5	0	50	59	43	80	62	35	66	42	31	37	103	0	64	78	0	29	0	0	14	37
METABOLISM	Carbohydrate transport and metabolism	Sugar (pentulose and hexulose) kinases	71	0	90	98	122	71	118	69	0	72	0	98	69	100	43	0	0	57	101	73	33	76	96	146	139	99	24	121	28	27	116	125	77	63	96	27	26	70	22	63	59	35	18	80	71	69	81
METABOLISM	Carbohydrate transport and metabolism	Sugar kinases, ribokinase family	102	92	54	114	87	88	106	140	107	103	88	142	15	75	82	74	114	120	116	161	200	74	109	143	90	75	63	156	91	67	103	186	60	96	69	83	105	41	94	87	112	199	115	94	115	155	39
METABOLISM	Carbohydrate transport and metabolism	Transcriptional regulators of sugar metabolism	56	26	51	46	60	38	60	11	135	26	88	34	66	71	17	119	28	0	12	63	52	117	37	37	0	42	92	90	0	27	32	44	46	106	41	0	48	50	44	62	130	44	0	0	32	47	93
METABOLISM	Coenzyme transport and metabolism	1,4-dihydroxy-2-naphthoate octaprenyltransferase	107	70	155	120	100	103	191	157	232	115	183	108	107	111	181	174	177	254	159	165	134	176	97	78	121	90	163	127	147	90	156	191	105	226	124	151	91	198	63	101	104	167	52	73	102	93	89
METABOLISM	Coenzyme transport and metabolism	2-polyprenylphenol hydroxylase and related flavodoxin oxidoreductases	0	0	112	16	56	24	0	52	3	24	69	27	0	18	32	11	28	72	14	0	0	47	0	53	20	9	59	13	59	30	0	110	17	0	20	0	61	79	13	77	50	62	0	32	62	6	11
METABOLISM	Coenzyme transport and metabolism	2-succinyl-6-hydroxy-2,4-cyclohexadiene-1-carboxylate synthase	166	119	185	119	175	118	43	97	128	148	100	160	0	132	165	109	133	62	102	302	54	169	88	106	127	173	156	112	105	131	51	190	137	62	165	152	54	82	56	173	194	87	148	74	19	132	195
METABOLISM	Coenzyme transport and metabolism	3,4-dihydroxy-2-butanone 4-phosphate synthase	67	100	65	38	53	80	97	93	118	53	37	107	52	43	18	37	61	33	63	43	136	51	59	34	58	60	89	51	62	38	131	101	72	109	49	79	23	51	72	28	42	75	137	84	62	0	37
METABOLISM	Coenzyme transport and metabolism	6-Pyruvoyl protein	0	0	4	36	0	0	0	0	130	16	10	0	13	23	0	21	56	31	34	35	0	19	77	0	26	13	1	31	0	39	1	13	11	18	14	39	0	16	34	0	0	3	14	0	1	0	0
METABOLISM	Coenzyme transport and metabolism	7-keto-8-aminopelargonate synthetase and related enzymes	0	0	0	21	40	26	0	75	18	15	14	83	0	16	0	64	0	0	14	0	54	40	67	0	46	15	0	0	0	0	0	0	43	125	17	19	0	0	36	26	38	71	47	0	0	15	63
METABOLISM	Coenzyme transport and metabolism	ABC-type cobalamin/Fe3+-siderophores transport systems, ATPase components	51	48	0	28	14	74	0	0	61	18	0	51	50	36	0	0	45	44	96	30	33	15	0	0	28	15	0	44	0	38	65	39	33	0	29	146	0	28	38	14	52	87	40	33	39	27	33
METABOLISM	Coenzyme transport and metabolism	Anthranilate/para-aminobenzoate synthases component I	77	21	129	106	109	163	62	166	207	111	96	86	126	106	207	157	85	236	107	91	175	97	102	86	119	118	68	73	106	152	121	68	99	190	102	137	135	157	119	100	95	113	38	76	122	106	45
METABOLISM	Coenzyme transport and metabolism	Aspartate oxidase	80	0	15	48	89	35	0	91	23	65	37	45	0	88	84	84	16	0	0	38	12	80	75	0	72	39	29	29	18	67	41	0	52	0	139	53	46	35	40	0	90	111	40	49	49	0	93
METABOLISM	Coenzyme transport and metabolism	Branched-chain amino acid aminotransferase/4-amino-4-deoxychorismate lyase	19	24	33	62	80	0	23	91	123	53	104	25	80	34	75	122	0	14	0	31	102	17	57	0	142	51	27	117	44	10	57	87	94	10	80	168	95	58	0	29	18	49	79	41	82	0	56
METABOLISM	Coenzyme transport and metabolism	Coenzyme F390 synthetase	191	82	153	179	147	129	61	58	224	61	168	82	151	128	114	104	317	61	74	126	30	97	173	192	172	239	205	114	236	44	155	104	133	92	197	78	157	82	96	41	242	207	85	189	323	161	68
METABOLISM	Coenzyme transport and metabolism	Dethiobiotin synthetase	97	34	80	64	23	33	80	37	57	105	67	53	98	29	94	15	0	15	69	175	110	76	61	73	34	12	54	0	65	43	102	16	41	34	69	79	82	42	42	10	0	86	92	8	42	72	105
METABOLISM	Coenzyme transport and metabolism	Dihydrofolate reductase	57	79	120	44	51	108	82	54	84	52	51	77	127	82	119	45	65	99	96	173	92	49	44	126	54	70	79	101	91	87	74	101	40	69	29	60	82	108	54	81	80	148	53	87	54	88	29
METABOLISM	Coenzyme transport and metabolism	Dihydropteroate synthase and related enzymes	38	61	28	34	33	60	25	50	45	71	80	34	41	53	107	31	25	87	186	68	92	53	64	25	0	51	31	70	7	34	25	46	66	20	49	3	32	41	51	52	0	31	62	82	64	55	56
METABOLISM	Coenzyme transport and metabolism	Dihydroxynaphthoic acid synthase	62	87	46	74	49	60	72	66	108	64	97	113	63	70	0	135	84	62	47	53	15	75	173	89	17	45	93	146	43	119	20	79	67	80	96	113	77	118	19	72	120	41	68	103	92	0	85
METABOLISM	Coenzyme transport and metabolism	FAD synthase	17	17	53	27	19	0	72	98	32	65	51	0	54	25	74	0	16	88	61	0	64	63	51	49	70	25	93	127	0	47	55	0	10	41	45	0	90	52	0	30	102	0	36	7	50	0	44
METABOLISM	Coenzyme transport and metabolism	Membrane-associated lipoprotein involved in thiamine biosynthesis	88	127	29	119	47	139	144	60	97	0	34	40	99	90	0	28	122	0	71	31	116	47	54	32	57	0	0	99	72	86	0	118	94	46	38	127	0	28	58	86	101	77	72	109	83	103	50
METABOLISM	Coenzyme transport and metabolism	NaMN:DMB phosphoribosyltransferase	20	142	185	100	84	114	98	162	106	97	47	91	42	81	123	126	86	110	114	92	165	86	122	42	74	92	35	49	87	60	106	103	88	72	101	229	79	144	74	106	48	119	164	179	78	82	25
METABOLISM	Coenzyme transport and metabolism	Panthothenate synthetase	35	0	7	44	36	0	131	20	26	43	0	0	55	34	111	35	0	82	4	21	44	39	0	29	79	14	0	13	23	0	106	74	64	141	39	27	48	74	0	24	46	62	26	50	47	30	13
METABOLISM	Coenzyme transport and metabolism	Pantothenate kinase, acetyl-CoA regulated	102	92	65	71	21	55	177	63	61	23	47	71	55	75	41	88	0	165	60	40	49	18	81	106	50	68	48	31	40	70	63	108	60	6	83	31	39	112	110	55	20	42	60	75	74	41	104
METABOLISM	Coenzyme transport and metabolism	Precorrin isomerase	0	9	20	49	23	59	43	31	49	46	23	0	43	59	46	47	75	1	9	0	0	49	61	0	0	32	16	132	21	43	0	57	28	35	39	69	55	0	13	38	71	0	63	0	52	48	51
METABOLISM	Coenzyme transport and metabolism	Quinolinate synthase	11	0	0	1	0	0	0	37	0	2	0	0	0	0	0	0	0	0	0	0	32	0	0	0	10	8	0	0	0	15	0	0	0	0	2	0	34	0	0	1	0	0	32	0	0	0	0
METABOLISM	Coenzyme transport and metabolism	Riboflavin synthase alpha chain	101	124	108	62	48	86	156	63	107	70	94	42	59	36	53	29	110	82	36	128	83	38	72	130	79	50	70	123	133	114	90	44	28	106	59	56	144	79	96	55	85	41	93	61	16	112	89
METABOLISM	Coenzyme transport and metabolism	S-adenosylmethionine synthetase	75	0	60	102	52	0	103	0	34	35	69	0	67	46	157	59	0	96	25	135	99	68	96	58	45	23	0	3	151	82	54	0	36	33	45	0	66	127	39	71	100	91	0	14	75	61	0
METABOLISM	Coenzyme transport and metabolism	Thiamine monophosphate synthase	73	95	60	17	54	1	64	97	108	46	155	21	122	67	46	142	100	39	2	25	42	48	1	98	49	68	11	58	24	72	59	9	40	53	70	44	66	107	10	0	16	0	85	0	31	1	45
METABOLISM	Coenzyme transport and metabolism	Thiamine-Phosphate pyrophosphorylase	118	94	107	36	38	138	204	101	124	40	114	74	90	31	81	0	111	66	92	70	73	46	30	31	99	77	168	105	94	125	31	66	72	68	46	104	137	44	51	79	30	68	45	125	89	55	58
METABOLISM	Coenzyme transport and metabolism	Uroporphyrinogen-III decarboxylase	81	37	40	87	63	91	16	61	31	97	57	68	95	43	73	34	89	46	62	85	63	84	138	29	64	91	155	155	177	104	40	86	55	41	51	98	67	42	36	80	112	111	108	99	108	96	122
METABOLISM	Energy production and conversion	2-polyprenylphenol hydroxylase and related flavodoxin oxidoreductases	0	0	112	16	56	24	0	52	3	24	69	27	0	18	32	11	28	72	14	0	0	47	0	53	20	9	59	13	59	30	0	110	17	0	20	0	61	79	13	77	50	62	0	32	62	6	11
METABOLISM	Energy production and conversion	Electron transfer flavoprotein, beta subunit	6	0	87	64	34	0	0	30	18	34	0	147	58	33	0	0	56	18	0	0	80	21	26	61	0	19	0	46	56	64	0	26	24	80	17	52	0	52	0	56	40	32	44	0	94	80	0
METABOLISM	Energy production and conversion	Epsilon subunit	29	31	20	34	15	29	47	18	33	41	35	43	36	36	27	25	3	19	39	68	58	38	64	39	53	27	7	48	50	29	49	28	27	26	31	90	48	39	39	15	59	43	40	43	34	36	35
METABOLISM	Energy production and conversion	F0F1-type ATP synthase, subunit a	0	64	0	33	26	0	0	12	0	21	51	47	15	10	40	0	26	34	42	0	24	13	0	0	0	5	49	0	0	0	24	44	12	68	2	41	0	0	0	5	0	52	0	47	0	0	0
METABOLISM	Energy production and conversion	F0F1-type ATP synthase, subunit c/Archaeal/vacuolar-type H+-ATPase, subunit K	46	0	18	65	0	9	30	57	62	76	32	128	49	39	48	12	38	75	34	62	15	42	35	75	0	75	3	120	54	2	83	31	17	50	30	75	54	0	0	55	2	56	62	110	39	0	38
METABOLISM	Energy production and conversion	Ferredoxin	21	0	12	0	0	20	13	25	18	16	0	23	36	6	20	38	33	30	7	26	16	5	10	25	25	17	0	20	36	34	38	32	8	13	9	34	0	47	36	15	23	14	14	0	21	37	30
METABOLISM	Energy production and conversion	Glycerol-3-phosphate dehydrogenase	0	0	0	8	1	0	0	21	0	5	0	0	0	2	0	0	0	0	3	0	0	0	0	0	31	0	0	38	0	0	0	0	3	0	7	29	0	0	0	0	0	0	0	0	0	12	0
METABOLISM	Energy production and conversion	Na+-transporting NADH:ubiquinone oxidoreductase, subunit NqrA	56	0	50	30	68	35	48	167	90	59	28	0	66	52	123	55	5	65	97	32	36	45	51	82	5	88	43	37	82	63	20	27	99	97	90	32	20	53	80	80	27	0	41	19	84	94	0
METABOLISM	Energy production and conversion	Na+/H+-dicarboxylate symporters	47	55	50	60	22	0	51	52	0	62	39	0	53	68	0	0	0	0	47	0	76	91	18	0	62	40	0	16	50	65	44	25	48	0	65	53	63	17	0	9	100	27	0	44	25	0	27
METABOLISM	Energy production and conversion	NADH:ubiquinone oxidoreductase 24 kD subunit	29	59	38	26	16	47	69	16	69	41	32	53	53	28	29	46	32	49	55	62	84	17	21	61	16	23	42	55	55	31	29	22	17	55	14	48	30	21	39	17	61	28	36	23	60	41	20
METABOLISM	Energy production and conversion	NADH:ubiquinone oxidoreductase subunit 4 (chain M)	64	51	0	115	62	9	59	45	24	67	0	92	0	57	40	61	0	27	63	30	84	25	105	26	30	37	68	37	0	26	0	32	38	14	28	1	44	26	22	28	61	13	0	74	36	77	0
METABOLISM	Energy production and conversion	NADH:ubiquinone oxidoreductase subunit 6 (chain J)	58	22	0	31	70	66	70	110	23	6	25	118	14	118	0	32	118	55	151	1	55	39	53	1	54	43	21	112	65	25	35	63	29	3	21	26	82	54	79	43	140	8	108	39	154	34	40
METABOLISM	Energy production and conversion	NifU homolog involved in Fe-S cluster formation	60	73	97	13	40	53	20	30	93	102	60	84	0	60	12	47	46	88	59	20	20	24	118	55	94	27	94	21	45	0	25	61	62	17	79	82	142	47	47	32	130	100	159	47	19	72	0
METABOLISM	Energy production and conversion	Nitroreductase	20	93	37	35	23	79	136	36	11	42	0	46	40	36	0	36	45	13	0	62	3	33	13	33	4	13	0	43	22	52	89	7	29	74	38	0	0	27	0	26	55	14	33	13	99	44	75
METABOLISM	Energy production and conversion	Phosphoenolpyruvate carboxykinase (ATP)	0	0	0	0	0	0	0	0	0	0	0	0	0	0	0	0	0	0	0	0	0	0	0	0	0	0	0	0	0	0	0	0	0	0	0	0	0	0	0	0	0	0	0	0	0	0	0
METABOLISM	Energy production and conversion	Predicted NADH:ubiquinone oxidoreductase, subunit RnfG	55	44	134	49	25	0	52	8	41	97	32	107	52	46	0	54	45	78	22	14	46	18	56	14	22	32	38	76	18	38	96	61	6	26	44	25	119	45	23	32	55	0	21	117	19	0	69
METABOLISM	Energy production and conversion	Predicted oxidoreductases (related to aryl-alcohol dehydrogenases)	55	39	65	40	41	89	36	30	41	37	69	43	54	38	0	53	60	35	85	0	0	36	52	114	63	36	42	49	35	33	55	43	70	106	23	74	0	50	43	38	93	38	31	38	73	68	44
METABOLISM	Energy production and conversion	Pyruvate:ferredoxin oxidoreductase and related 2-oxoacid:ferredoxin oxidoreductases, alpha subunit	30	0	0	32	22	25	79	0	87	26	46	0	46	26	0	0	20	15	1	81	0	46	10	44	0	26	0	33	29	0	61	0	41	85	35	80	25	21	134	42	50	5	0	0	7	49	87
METABOLISM	Energy production and conversion	Pyruvate:ferredoxin oxidoreductase and related 2-oxoacid:ferredoxin oxidoreductases, beta subunit	63	101	118	72	48	84	86	0	54	72	0	0	40	80	209	105	0	68	50	70	80	62	71	55	80	67	148	52	103	68	20	37	75	175	57	65	184	0	33	35	72	58	46	90	91	0	44
METABOLISM	Energy production and conversion	Pyruvate/2-oxoglutarate dehydrogenase complex, dihydrolipoamide dehydrogenase (E3) component, and related enzymes	109	64	82	136	93	34	36	92	59	78	53	64	79	97	118	40	55	100	120	44	96	129	106	35	103	67	236	117	0	137	104	0	60	58	91	72	80	138	55	114	103	67	71	39	47	83	98
METABOLISM	Energy production and conversion	Succinate dehydrogenase/fumarate reductase, flavoprotein subunit	25	25	0	54	49	29	0	47	24	72	13	23	48	39	0	72	0	0	0	84	48	96	31	65	106	45	21	110	55	54	33	36	111	36	22	27	31	0	0	79	51	28	0	0	0	0	43
METABOLISM	Energy production and conversion	Tartrate dehydratase alpha subunit/Fumarate hydratase class I, N-terminal domain	90	117	16	94	54	34	16	41	47	108	108	44	31	46	64	41	32	0	62	161	31	82	60	30	59	107	135	106	129	0	38	55	40	0	95	88	84	39	129	102	95	66	45	78	99	20	87
METABOLISM	Energy production and conversion	Tartrate dehydratase beta subunit/Fumarate hydratase class I, C-terminal domain	0	0	0	0	0	0	0	0	0	0	0	0	0	0	0	0	0	0	0	0	0	0	0	0	4	0	0	0	0	0	0	0	0	0	0	0	0	0	0	5	0	0	0	0	0	0	0
METABOLISM	Energy production and conversion	Thiol-disulfide isomerase and thioredoxins	0	0	84	16	45	0	0	0	0	37	58	0	88	49	0	123	0	36	39	57	33	42	0	0	72	43	62	85	22	0	22	0	42	64	54	28	76	36	33	30	46	66	53	60	49	121	0
METABOLISM	Inorganic ion transport and metabolism	ABC-type cobalamin/Fe3+-siderophores transport systems, ATPase components	51	48	0	28	14	74	0	0	61	18	0	51	50	36	0	0	45	44	96	30	33	15	0	0	28	15	0	44	0	38	65	39	33	0	29	146	0	28	38	14	52	87	40	33	39	27	33
METABOLISM	Inorganic ion transport and metabolism	ABC-type Fe3+-hydroxamate transport system, periplasmic component	91	65	133	69	82	149	35	0	42	93	29	221	35	113	144	111	76	40	139	223	196	101	91	83	61	76	212	69	108	34	165	73	84	0	67	97	42	96	10	62	71	96	0	14	173	113	0
METABOLISM	Inorganic ion transport and metabolism	ABC-type metal ion transport system, periplasmic component/surface adhesin	13	0	0	42	0	29	38	26	59	48	101	86	0	85	21	0	30	33	0	178	37	0	0	5	19	19	74	160	30	33	50	0	54	85	39	81	62	19	0	18	60	81	58	0	125	54	0
METABOLISM	Inorganic ion transport and metabolism	ABC-type Mn/Zn transport systems, ATPase component	54	68	77	52	79	134	63	110	95	49	96	122	31	55	87	44	22	113	51	117	39	71	57	128	41	46	117	108	68	13	9	52	113	47	35	148	28	11	104	77	63	63	38	101	35	75	0
METABOLISM	Inorganic ion transport and metabolism	ABC-type phosphate transport system, periplasmic component	78	71	73	110	0	57	0	41	90	72	282	188	0	99	0	136	133	67	41	176	155	120	160	121	109	0	92	76	0	120	53	59	158	61	135	127	98	43	71	106	164	124	45	181	239	43	118
METABOLISM	Inorganic ion transport and metabolism	ABC-type phosphate transport system, permease component	56	88	51	47	45	75	80	30	86	28	49	106	54	62	53	47	101	20	48	45	0	56	81	59	21	50	100	54	46	31	61	0	63	0	74	86	74	43	65	63	51	94	86	73	48	23	84
METABOLISM	Inorganic ion transport and metabolism	Alkaline phosphatase	86	0	52	43	75	47	0	0	27	77	0	44	45	39	0	89	0	39	36	43	72	60	43	56	62	61	66	0	26	18	12	91	62	122	91	77	45	0	0	68	94	22	42	84	90	0	0
METABOLISM	Inorganic ion transport and metabolism	Arylsulfatase A and related enzymes	61	5	95	40	64	0	68	74	61	41	52	85	60	43	89	118	80	23	21	20	93	38	46	212	91	41	39	24	83	56	0	33	57	68	79	25	40	88	74	93	0	110	115	40	35	0	100
METABOLISM	Inorganic ion transport and metabolism	Cation transport ATPase	73	12	105	84	121	0	0	0	0	130	0	14	19	103	66	175	36	100	66	39	44	85	97	118	140	153	31	22	82	121	91	0	118	32	125	26	76	0	0	87	0	24	0	0	62	58	36
METABOLISM	Inorganic ion transport and metabolism	Chloride channel protein EriC	115	49	20	78	95	21	150	112	0	70	84	56	54	82	60	41	50	61	102	74	68	54	76	53	40	122	75	38	39	103	64	31	144	41	110	82	146	90	27	95	28	120	94	59	21	133	35
METABOLISM	Inorganic ion transport and metabolism	Chromate transport protein ChrA	19	36	54	47	33	32	38	40	78	40	51	45	148	43	62	43	64	30	31	42	16	30	39	0	64	21	47	30	20	52	36	18	24	66	23	86	29	41	4	27	29	29	46	37	57	63	66
METABOLISM	Inorganic ion transport and metabolism	Di- and tricarboxylate transporters	118	37	0	47	74	61	0	43	0	58	46	100	29	62	0	0	58	0	3	92	26	44	131	68	43	81	0	1	69	0	0	0	93	0	60	145	0	90	76	66	110	53	0	107	79	0	123
METABOLISM	Inorganic ion transport and metabolism	Fe2+-dicitrate sensor, membrane component	234	171	131	265	308	122	368	217	226	284	376	96	299	225	389	234	85	470	281	327	143	277	302	440	259	296	172	297	355	189	200	303	290	84	178	363	415	367	275	255	318	340	205	83	315	299	347
METABOLISM	Inorganic ion transport and metabolism	Ferritin-like protein	0	62	29	48	51	47	24	35	59	83	78	0	12	56	52	30	79	0	11	8	0	58	0	72	97	34	64	83	16	34	106	0	47	54	15	13	167	0	84	18	7	82	108	135	58	96	52
METABOLISM	Inorganic ion transport and metabolism	High-affinity K+ transport system, ATPase chain B	0	63	80	45	94	54	0	0	59	56	0	0	35	24	0	34	37	19	49	0	22	50	51	0	41	62	0	0	61	0	0	0	44	96	33	48	0	0	17	48	39	47	51	0	0	111	35
METABOLISM	Inorganic ion transport and metabolism	K+-transporting ATPase, c chain	0	43	35	26	43	43	130	164	50	124	76	61	70	34	25	147	51	86	67	64	95	59	120	0	84	95	129	82	82	141	127	45	81	25	50	74	65	53	46	70	40	58	60	27	102	74	101
METABOLISM	Inorganic ion transport and metabolism	Mg/Co/Ni transporter MgtE (contains CBS domain)	121	53	51	94	119	44	47	59	163	132	46	34	113	147	159	106	72	0	115	157	0	112	0	132	152	91	21	101	73	169	77	49	84	71	98	76	61	142	86	80	39	36	159	30	134	143	20
METABOLISM	Inorganic ion transport and metabolism	Na+/phosphate symporter	106	0	41	72	43	31	79	131	0	114	91	47	0	103	33	0	49	0	0	8	68	69	102	45	70	83	118	48	29	46	44	75	55	86	69	30	123	59	128	55	64	0	45	33	156	87	93
METABOLISM	Inorganic ion transport and metabolism	Outer membrane receptor for ferrienterochelin and colicins	30	20	139	195	169	78	94	64	89	135	229	29	62	204	12	76	0	32	103	117	25	122	57	46	101	127	20	172	145	55	135	29	127	54	191	122	33	16	66	128	146	141	64	73	0	55	111
METABOLISM	Inorganic ion transport and metabolism	Oxyanion-translocating ATPase	113	0	141	128	95	159	34	133	108	152	82	74	46	115	85	48	21	73	145	29	117	165	63	38	87	140	56	160	0	71	67	31	98	131	123	105	38	131	100	121	21	50	29	84	120	156	96
METABOLISM	Inorganic ion transport and metabolism	Permeases of the major facilitator superfamily	177	117	193	206	177	260	124	195	93	165	267	126	197	161	105	104	54	95	363	83	78	196	65	129	110	185	124	148	165	170	192	76	188	96	212	59	143	186	172	180	263	326	68	204	140	125	120
METABOLISM	Inorganic ion transport and metabolism	Phosphate-selective porin	54	59	41	110	12	0	139	49	0	56	41	0	0	66	0	47	45	0	57	57	16	48	51	48	0	49	64	48	95	43	52	12	38	59	32	51	35	104	0	35	13	39	4	63	82	53	37
METABOLISM	Inorganic ion transport and metabolism	Putative Mg2+ and Co2+ transporter CorB	0	13	0	51	74	122	0	66	52	60	98	0	71	97	1	60	100	68	77	56	97	59	0	61	58	94	38	0	62	71	46	0	56	0	49	78	5	70	4	44	54	161	0	49	53	36	30
METABOLISM	Inorganic ion transport and metabolism	Sodium/Solute symporter protein	0	36	0	93	93	114	0	0	0	103	0	0	86	143	81	20	27	94	117	0	123	79	73	17	0	93	30	36	36	147	112	50	100	39	74	60	81	77	75	128	54	152	0	111	0	36	139
METABOLISM	Inorganic ion transport and metabolism	Sulfate permease and related transporters (MFS superfamily)	22	76	0	60	72	62	32	74	31	34	0	40	97	49	64	0	50	0	40	22	0	18	37	28	24	16	50	0	23	44	82	106	54	37	35	0	48	0	54	4	124	0	23	45	0	0	0
METABOLISM	Lipid transport and metabolism	3-hydroxymyristoyl/3-hydroxydecanoyl-(acyl carrier protein) dehydratases	10	68	0	22	31	44	0	49	35	55	108	0	0	16	0	0	0	16	13	57	0	20	27	0	0	44	90	42	10	38	51	17	94	0	20	27	46	44	44	27	0	42	39	98	32	0	0
METABOLISM	Lipid transport and metabolism	Acetyl-CoA carboxylase, carboxyltransferase component (subunits alpha and beta)	35	126	76	34	0	36	18	98	48	130	0	59	0	39	0	22	68	49	36	0	0	76	112	43	81	100	63	54	36	88	81	112	49	50	50	0	0	120	49	80	75	37	88	54	0	22	31
METABOLISM	Lipid transport and metabolism	Biotin carboxylase	67	0	28	80	56	58	0	19	42	57	70	104	28	64	51	0	0	0	30	98	0	89	0	25	86	43	0	68	43	0	64	16	53	39	79	56	31	59	49	83	0	0	18	27	18	75	48
METABOLISM	Lipid transport and metabolism	Dehydrogenases with different specificities (related to short-chain alcohol dehydrogenases)	146	359	121	227	198	290	187	275	320	240	288	204	296	187	301	350	222	385	244	327	286	227	187	167	217	202	300	225	295	358	312	293	196	206	168	199	253	341	122	235	317	233	454	116	437	164	276
METABOLISM	Lipid transport and metabolism	Myo-inositol-1-phosphate synthase	77	121	9	134	128	83	100	173	47	123	141	79	112	192	77	118	197	174	54	62	154	143	43	88	144	95	147	68	139	124	232	124	101	90	113	103	54	157	153	82	174	33	199	100	84	113	169
METABOLISM	Lipid transport and metabolism	Phosphatidylglycerophosphate synthase	0	19	0	0	0	0	0	0	0	0	0	0	0	0	0	0	0	0	0	0	0	0	0	0	0	0	0	0	0	0	0	0	0	0	0	0	0	0	32	0	0	0	0	0	0	0	0
METABOLISM	Lipid transport and metabolism	Phosphatidylserine/phosphatidylglycerophosphate/cardiolipin synthases and related enzymes	0	0	0	0	0	0	0	0	0	0	0	0	0	0	0	0	0	0	0	0	0	0	1	0	0	0	0	0	0	0	0	0	0	0	0	0	0	0	0	0	0	0	0	0	3	0	0
METABOLISM	Nucleotide transport and metabolism	Adenine/guanine phosphoribosyltransferases and related PRPP-binding proteins	2	0	9	0	17	22	57	22	52	0	30	0	52	30	21	0	0	2	51	43	114	13	26	30	28	40	36	0	82	31	110	85	63	52	21	57	26	34	86	21	15	107	0	67	28	44	31
METABOLISM	Nucleotide transport and metabolism	Adenylosuccinate synthase	19	63	0	53	53	137	85	0	50	27	61	59	59	58	0	101	120	154	27	0	0	69	0	149	54	66	114	0	64	0	0	57	32	43	45	0	112	99	28	35	0	117	69	36	33	6	0
METABOLISM	Nucleotide transport and metabolism	ADP-ribose pyrophosphatase	131	183	128	134	114	181	106	244	246	91	203	95	139	105	147	207	160	125	223	196	109	81	91	85	146	98	75	145	227	110	186	192	99	53	112	68	188	207	179	172	114	201	137	61	180	162	278
METABOLISM	Nucleotide transport and metabolism	Carbamoylphosphate synthase large subunit (split gene in MJ)	99	82	0	140	135	154	36	123	38	161	64	35	77	160	67	31	68	21	68	119	69	249	124	76	0	107	51	22	0	127	190	0	152	56	187	64	34	174	27	140	96	116	39	54	166	73	95
METABOLISM	Nucleotide transport and metabolism	Carbamoylphosphate synthase small subunit	9	33	58	44	94	83	30	0	112	46	170	62	38	41	35	112	69	173	77	98	34	47	86	72	51	56	127	18	36	53	72	66	27	186	70	112	0	62	44	98	7	91	66	0	75	83	108
METABOLISM	Nucleotide transport and metabolism	Dihydroorotase and related cyclic amidohydrolases	0	176	0	85	83	27	40	93	182	92	60	102	77	106	104	0	66	0	62	22	156	50	0	26	55	64	0	46	52	104	22	100	93	0	51	70	25	29	55	95	24	127	62	66	70	0	116
METABOLISM	Nucleotide transport and metabolism	DNA/RNA endonuclease G, NUC1	0	29	0	14	2	0	0	0	0	8	0	0	38	19	0	0	0	0	0	18	46	0	0	53	0	45	0	0	0	0	0	25	6	0	15	0	0	0	19	0	35	0	0	25	0	9	5
METABOLISM	Nucleotide transport and metabolism	Glutamine phosphoribosylpyrophosphate amidotransferase	143	91	43	66	79	9	88	31	172	47	40	38	30	56	113	89	87	157	73	54	89	41	163	153	312	72	199	179	105	58	58	21	116	71	91	110	120	58	179	86	48	0	100	32	34	128	108
METABOLISM	Nucleotide transport and metabolism	GMP synthase, PP-ATPase domain/subunit	54	125	0	51	43	88	29	65	0	67	48	52	46	60	43	56	67	99	59	7	60	88	19	0	57	68	0	29	32	96	47	74	44	135	55	0	0	48	51	61	0	62	0	22	28	88	42
METABOLISM	Nucleotide transport and metabolism	Orotate phosphoribosyltransferase	17	0	0	9	21	14	40	19	47	41	25	35	0	31	13	51	93	20	39	73	22	18	21	0	56	28	0	17	85	30	24	0	36	0	16	12	63	9	0	14	27	43	0	56	20	30	74
METABOLISM	Nucleotide transport and metabolism	Oxygen-sensitive ribonucleoside-triphosphate reductase	106	95	105	171	153	57	166	46	107	156	112	185	155	229	181	126	122	169	191	116	225	184	67	74	102	237	53	160	88	0	58	122	173	148	216	94	162	48	39	122	198	79	106	41	213	79	59
METABOLISM	Nucleotide transport and metabolism	Phosphoribosylcarboxyaminoimidazole (NCAIR) mutase	2	14	92	34	29	119	40	0	70	21	58	0	10	9	0	10	0	0	0	119	0	12	18	84	67	44	61	0	8	71	0	12	23	52	34	0	0	47	27	20	60	42	37	0	70	25	47
METABOLISM	Nucleotide transport and metabolism	Phosphoribosylformylglycinamidine (FGAM) synthase, synthetase domain	59	30	0	24	0	55	0	32	0	54	0	0	0	65	0	0	42	0	43	0	0	62	35	42	0	0	0	0	0	26	0	60	29	0	26	37	0	56	27	24	47	26	26	0	0	41	33
METABOLISM	Nucleotide transport and metabolism	Purine nucleoside phosphorylase	68	10	0	56	39	96	56	90	146	36	149	27	0	39	33	32	85	87	64	75	95	35	52	78	79	60	61	138	11	62	2	83	54	115	31	35	60	62	71	51	44	81	0	38	88	6	88
METABOLISM	Nucleotide transport and metabolism	Ribonucleotide reductase, alpha subunit	152	66	0	123	68	39	26	74	0	86	97	50	75	88	35	65	100	41	81	49	41	108	62	57	140	123	28	76	132	118	29	0	68	0	109	26	0	98	25	42	0	74	51	0	83	0	76
METABOLISM	Secondary metabolites biosynthesis, transport and catabolism	Dehydrogenases with different specificities (related to short-chain alcohol dehydrogenases)	146	359	121	227	198	290	187	275	320	240	288	204	296	187	301	350	222	385	244	327	286	227	187	167	217	202	300	225	295	358	312	293	196	206	168	199	253	341	122	235	317	233	454	116	437	164	276
METABOLISM	Secondary metabolites biosynthesis, transport and catabolism	Imidazolonepropionase and related amidohydrolases	113	78	0	0	111	56	39	103	44	108	105	95	78	0	104	20	151	93	203	141	85	62	75	0	91	93	53	154	77	97	0	150	69	121	0	24	48	113	0	0	90	117	124	71	0	46	101
METABOLISM	Secondary metabolites biosynthesis, transport and catabolism	Phytoene dehydrogenase and related proteins	102	129	57	110	164	208	94	99	177	103	98	163	51	147	14	179	104	64	90	131	91	115	81	88	167	122	187	33	43	134	55	64	151	29	95	125	94	52	80	145	85	98	171	69	91	151	105
METABOLISM	Secondary metabolites biosynthesis, transport and catabolism	SAM-dependent methyltransferases	125	33	101	39	22	0	0	74	100	13	24	108	57	14	17	57	54	72	9	45	0	19	0	28	93	36	76	58	50	73	9	42	28	45	38	62	141	50	6	58	10	141	78	32	28	50	1
POORLY CHARACTERIZED	Function unknown	ABC transporter, permease	108	211	106	161	178	111	111	106	79	150	204	196	134	193	93	111	141	151	133	117	150	182	117	58	83	99	197	70	117	204	140	220	107	216	224	41	145	68	102	140	234	135	116	56	128	58	60
POORLY CHARACTERIZED	Function unknown	Acetyl xylan esterase	196	201	240	197	226	319	158	267	132	216	215	105	242	186	340	220	100	173	134	48	148	248	328	215	224	209	167	209	210	147	145	123	228	234	178	187	184	140	155	232	246	223	171	216	123	214	194
POORLY CHARACTERIZED	Function unknown	Alkyl hydroperoxide reductase/ Thiol specific antioxidant/ Mal allergen	145	40	115	154	146	0	44	129	151	159	105	84	107	119	108	252	105	0	62	96	0	133	198	21	31	163	198	82	122	167	72	16	153	56	202	74	47	124	143	168	129	237	0	61	37	115	143
POORLY CHARACTERIZED	Function unknown	Alpha-Galactosidase. Removes both branched alpha-1,3- linked galactose residues of blood group B antigens and linear alpha-1,3-linked galactose structures	204	87	50	194	152	59	130	178	43	216	36	160	8	162	113	152	180	178	166	93	51	166	265	185	0	149	181	60	174	148	70	76	208	196	161	132	86	148	122	168	115	170	43	91	138	134	91
POORLY CHARACTERIZED	Function unknown	Alpha-Glucosidase	277	297	104	204	174	109	171	149	27	321	132	168	217	218	131	182	158	28	170	58	103	188	125	121	69	197	158	70	188	207	87	171	247	93	276	105	170	146	107	123	209	224	124	131	128	111	67
POORLY CHARACTERIZED	Function unknown	Alpha-Glucuronidase	63	256	286	391	312	110	254	195	193	279	233	30	166	353	173	340	55	176	148	307	127	346	160	192	400	353	129	121	207	276	146	224	369	30	290	181	204	206	339	351	66	328	224	169	251	213	298
POORLY CHARACTERIZED	Function unknown	Alpha-L-Fucosidase	249	243	148	243	289	157	221	307	105	274	139	125	190	270	179	108	170	232	132	89	206	318	246	197	277	318	19	93	44	250	108	28	294	136	286	159	117	262	135	274	193	215	61	55	260	88	288
POORLY CHARACTERIZED	Function unknown	Aminopeptidase	34	85	31	9	71	10	64	51	75	47	0	72	81	65	65	20	0	11	140	41	31	45	5	136	20	43	39	31	0	35	112	80	52	37	34	41	31	0	90	58	0	51	12	94	15	32	0
POORLY CHARACTERIZED	Function unknown	Calcium ion binding protein	368	239	224	407	301	143	196	253	242	302	124	108	135	429	293	202	114	153	148	274	234	309	200	113	135	414	246	218	68	272	122	266	326	242	371	207	332	270	120	109	251	411	176	135	230	165	243
POORLY CHARACTERIZED	Function unknown	Carboxypeptidase	412	240	270	392	346	260	320	385	232	449	478	283	292	464	203	229	221	271	327	245	257	366	455	310	160	333	248	175	437	319	170	182	405	175	412	177	213	396	232	353	116	221	270	127	487	167	237
POORLY CHARACTERIZED	Function unknown	CCAAT-box DNA binding protein subunit B, putative	43	0	0	53	51	33	0	83	0	0	0	87	0	82	0	44	0	0	26	0	30	107	65	0	29	76	23	96	23	84	136	49	28	0	0	25	40	75	0	82	102	35	0	50	0	24	26
POORLY CHARACTERIZED	Function unknown	Cell division protein	99	143	0	80	124	108	71	152	72	0	137	23	41	93	152	169	76	97	136	35	84	85	104	155	94	69	88	95	0	106	82	122	77	207	0	87	122	0	154	89	105	82	89	135	22	155	63
POORLY CHARACTERIZED	Function unknown	Clindamycin resistance transfer factor BtgB	85	159	26	58	31	0	29	93	103	46	76	144	126	72	136	86	41	102	55	136	9	50	44	57	50	63	194	47	11	90	69	53	73	74	79	69	46	0	54	84	58	109	183	162	41	96	179
POORLY CHARACTERIZED	Function unknown	Conserved hypothetical lipoprotein	257	262	162	312	262	344	222	271	265	317	143	243	367	441	231	341	374	319	281	211	229	320	233	421	182	317	197	260	231	443	205	464	392	285	353	313	99	385	367	319	268	423	110	187	179	306	210
POORLY CHARACTERIZED	Function unknown	Conserved hypothetical membrane protein	21	47	39	28	17	34	53	28	33	23	44	41	58	57	0	37	28	38	23	51	19	21	31	41	46	2	20	17	63	17	44	62	39	39	31	43	22	30	51	23	34	34	37	43	0	51	48
POORLY CHARACTERIZED	Function unknown	Conserved hypothetical membrane-spanning protein	105	0	62	43	62	111	137	84	82	61	76	61	0	60	0	82	189	95	63	205	53	62	132	1	98	82	85	48	51	36	19	28	100	162	84	0	0	0	127	76	94	201	156	140	53	60	0
POORLY CHARACTERIZED	Function unknown	Conserved hypothetical outer membrane protein	51	80	65	87	82	87	138	104	80	49	66	95	115	127	0	109	0	165	81	149	144	0	27	0	81	103	32	0	95	79	102	68	61	108	60	0	0	17	81	86	35	61	0	0	0	98	65
POORLY CHARACTERIZED	Function unknown	Conserved protein found in conjugate transposon	251	228	363	121	109	203	371	297	276	181	350	240	175	258	292	106	185	250	258	296	238	169	185	198	181	189	267	197	282	261	209	300	231	283	189	301	237	338	186	114	262	372	240	253	372	187	248
POORLY CHARACTERIZED	Function unknown	Conserved protein, with A weak D-galactarate dehydratase/altronate hydrolase domain	72	92	20	31	64	0	0	0	29	43	34	0	44	47	53	0	74	46	0	0	15	38	41	0	55	49	0	64	0	23	31	0	69	0	66	0	0	49	0	35	71	38	51	23	28	21	46
POORLY CHARACTERIZED	Function unknown	Cyclic nucleotide binding regulatory protein	21	7	74	36	47	35	81	33	27	62	121	32	104	30	44	19	58	103	47	14	141	34	0	91	63	76	81	14	147	59	87	50	66	12	41	58	122	7	76	37	83	56	126	132	36	34	78
POORLY CHARACTERIZED	Function unknown	Cytidylate kinase	45	44	96	51	59	83	29	106	59	52	100	0	32	64	52	39	106	50	116	79	78	72	61	121	94	90	86	99	35	69	111	48	26	93	50	87	52	87	127	42	124	33	49	114	71	40	29
POORLY CHARACTERIZED	Function unknown	DNA primase	59	87	44	83	77	78	88	168	107	97	41	78	67	87	101	70	61	57	112	90	47	84	99	66	81	108	121	87	7	83	107	43	79	100	89	48	49	78	25	78	78	84	28	71	96	63	96
POORLY CHARACTERIZED	Function unknown	Efflux transporter, RND family, MFP subunit	65	76	59	34	83	27	77	0	61	47	0	40	20	27	1	58	0	0	49	52	91	56	98	88	119	21	63	42	144	0	61	0	29	60	40	31	48	0	16	46	5	2	24	0	56	26	0
[truncated: 148 more rows]
[truncated: 166 more columns]
