# Supplementary material for: To assemble or not to resemble—A validated Comparative Metatranscriptomics Workflow (CoMW)
Source: Gigascience. 2019 Jul 30;8(8):giz096. doi: 10.1093/gigascience/giz096 (PMC6667343; doi:10.1093/gigascience/giz096)
Supplement: giz096_Supplemental_Files [file giz096_supplemental_files.zip › SupplementaryFile3_CAZy_DEAnalysis.xlsx]

## Sheet: FullLengthGenes
CAZy_genes and Families	Sample_1_GroupA_1	Sample_2_GroupA_2	Sample_3_GroupA_3	Sample_4_GroupA_4	Sample_5_GroupA_5	Sample_6_GroupA_6	Sample_7_GroupA_7	Sample_8_GroupA_8	Sample_9_GroupA_9	Sample_10_GroupA_10	Sample_11_GroupA_11	Sample_12_GroupA_12	Sample_13_GroupA_13	Sample_14_GroupA_14	Sample_15_GroupA_15	Sample_16_GroupA_16	Sample_17_GroupA_17	Sample_18_GroupA_18	Sample_19_GroupA_19	Sample_20_GroupA_20	Sample_21_GroupA_21	Sample_22_GroupA_22	Sample_23_GroupA_23	Sample_24_GroupA_24	Sample_25_GroupA_25	Sample_26_GroupA_26	Sample_27_GroupA_27	Sample_28_GroupA_28	Sample_29_GroupA_29	Sample_30_GroupA_30	Sample_31_GroupA_31	Sample_32_GroupA_32	Sample_33_GroupA_33	Sample_34_GroupA_34	Sample_35_GroupA_35	Sample_36_GroupA_36	Sample_37_GroupA_37	Sample_38_GroupA_38	Sample_39_GroupA_39	Sample_40_GroupA_40	Sample_41_GroupA_41	Sample_42_GroupA_42	Sample_43_GroupA_43	Sample_44_GroupA_44	Sample_45_GroupA_45	Sample_46_GroupA_46	Sample_47_GroupA_47	Sample_48_GroupA_48	Sample_49_GroupA_49
AAO76290.1|GT2	4505	4446	4759	4244	4491	4651	4710	4695	4554	4722	4919	4795	4608	4771	4463	4696	4563	4630	4595	4477	4524	4562	4564	4714	4421	4693	4801	4882	4706	4545	4497	4178	4742	4692	4371	4540	4380	4555	4316	4659	4614	4754	4663	4736	4601	4763	4522	4666	4658
AAW89270.1|CE0	377	450	359	314	326	348	348	375	369	349	394	375	449	446	425	409	402	362	415	472	401	422	392	318	463	379	404	373	402	444	358	336	366	424	319	368	463	365	372	391	354	455	348	332	352	363	403	349	357
ABD79446.1|CBM57	210	245	227	178	184	192	175	169	183	166	136	180	183	193	185	197	223	157	164	176	160	176	174	215	177	174	167	167	169	194	136	198	196	195	193	169	179	182	173	145	179	205	222	188	157	161	191	193	174
ABG49619.1|GT4	404	346	417	519	394	355	358	360	390	369	428	386	420	366	312	369	325	421	316	392	470	355	403	326	464	350	410	377	463	351	413	421	335	407	383	342	395	374	373	413	466	425	398	393	383	410	356	311	433
ABN97479.1|GH23	441	416	444	443	413	341	417	474	408	430	450	396	463	411	360	384	466	474	435	464	407	483	378	471	438	446	421	529	387	395	474	463	427	433	412	421	391	440	456	399	466	435	494	461	420	408	370	422	394
ABO51302.1|CBM50	95	110	94	99	98	110	98	111	106	104	79	119	92	126	0	98	96	75	64	124	76	86	134	76	0	121	133	107	93	107	0	0	90	81	120	79	80	0	121	80	120	106	87	147	80	94	101	79	129
ABQ04240.1|GH13	201	220	226	178	157	172	214	201	202	175	192	179	183	164	187	158	165	266	201	248	213	198	216	225	175	219	149	191	188	200	227	192	162	193	222	172	201	190	179	196	266	147	173	213	215	191	230	206	230
ABR37761.1|GH43_10	3642	3186	3514	3413	3356	3284	3355	3413	3504	3239	3417	3296	3460	3292	3282	3462	3335	3462	3300	3192	3304	3340	3352	3394	3384	3444	3410	3371	3454	3476	3470	3438	3189	3201	3249	3326	3236	3183	3484	3428	3526	3396	3367	3535	3421	3581	3364	3610	3327
ABR37769.1|GH43_12	4300	4180	4319	4368	4158	4193	4282	4134	4107	4195	4360	4421	4311	4279	4230	4179	4146	4415	4088	4389	4241	4299	4251	4058	4516	4416	4478	4215	4008	4391	4068	4426	4208	4431	4338	4331	4105	4151	4242	4488	4271	4383	4174	4153	4473	4133	4511	4408	3954
ABR37770.1|GH43_1	4907	5108	4839	5453	4730	4887	4904	4850	4684	4919	4744	4856	4752	5267	4987	5015	4896	4878	4680	5059	5170	4904	5050	4922	5265	4900	5189	5118	4905	5032	5201	4976	5145	4979	5305	4731	4881	5019	4923	5160	5033	5169	5205	5010	4957	5226	5463	5239	5006
ABR37815.1|GH20	528	610	563	497	692	483	554	510	643	581	650	551	310	579	607	538	611	533	673	585	625	502	499	586	654	257	517	548	662	510	320	549	655	571	547	300	558	552	213	582	581	606	540	642	591	598	554	625	668
ABR37828.1|CE11	786	679	728	745	803	819	705	693	768	655	712	592	699	873	769	600	672	707	738	777	668	718	794	720	680	797	654	761	706	654	653	614	734	641	690	724	781	715	754	700	722	714	691	736	764	736	750	762	579
ABR37834.1|GH110	677	707	600	680	685	673	674	659	656	719	681	736	688	589	676	702	749	741	665	744	672	748	796	737	700	629	708	623	674	755	778	749	762	822	659	639	689	617	889	623	833	739	656	669	618	708	704	700	640
ABR37835.1|GH109	487	586	490	464	440	511	423	414	542	560	497	469	523	504	463	523	479	505	522	418	491	476	474	498	512	456	555	486	507	514	451	604	501	543	496	454	462	461	455	493	496	598	464	496	410	477	503	534	499
ABR37847.1|GH97	696	671	646	649	667	736	597	712	674	568	715	702	698	646	739	704	661	574	732	572	651	667	613	624	593	543	676	627	634	626	670	570	699	622	654	673	676	573	622	677	712	622	696	728	551	677	704	622	598
ABR37861.1|GH3	1045	1123	1213	1279	1238	1121	1188	1197	1128	1190	1119	1088	1161	1050	1201	1151	1206	1224	1222	1133	1118	1081	1202	1097	1255	1133	1107	1010	1076	1189	1290	1058	1171	1182	1150	1138	1227	1152	1167	1269	1089	1171	1226	1107	1153	1096	1095	1156	1177
ABR37863.1|GH97	651	590	546	556	546	491	548	500	560	545	510	624	539	513	556	606	575	559	558	616	575	633	506	548	568	553	436	565	534	628	638	533	443	554	539	572	609	487	546	606	669	497	615	586	585	566	530	646	587
ABR37867.1|GH88	976	1018	1102	1148	911	1118	952	768	972	1078	1074	1164	589	1174	1092	797	1130	1112	967	1144	1027	1117	980	1093	931	1052	953	1000	1096	1056	726	1074	935	1022	852	996	1074	879	1058	686	1054	1066	1187	1042	1213	1013	960	1194	1120
ABR37880.1|PL11_1	264	258	307	269	243	263	246	256	255	234	268	241	280	257	286	0	235	277	267	265	307	312	227	211	341	290	298	247	0	295	242	292	217	226	299	0	290	0	0	312	236	281	229	209	305	271	285	247	275
ABR37887.1|PL26	834	642	696	728	787	761	677	698	685	777	628	724	666	734	520	703	788	781	738	747	675	697	548	775	553	676	797	722	708	728	741	694	757	770	714	716	715	840	756	732	702	680	704	665	706	721	822	819	716
ABR37893.1|PL22	783	692	720	698	717	697	666	591	530	599	628	665	799	635	709	753	671	637	702	598	707	620	679	725	669	741	743	673	774	617	660	654	571	551	634	519	609	613	675	631	709	694	757	697	769	604	606	610	632
ABR37902.1|GH78	939	952	884	1132	934	679	846	868	632	1003	985	909	945	920	1025	816	906	921	981	1134	1050	874	987	849	805	904	1024	1002	938	895	941	923	1040	929	614	993	1010	736	1046	935	993	963	923	1065	964	986	871	1137	914
ABR37903.1|CE15	274	285	217	233	271	214	263	241	252	193	225	278	272	310	240	238	232	256	247	189	213	224	273	239	294	228	239	267	237	204	192	189	251	219	268	262	256	203	232	269	221	233	228	227	259	239	264	300	273
ABR38060.1|GH109	313	283	355	377	356	363	254	321	371	338	304	362	376	372	321	413	332	388	318	352	324	280	362	314	410	379	346	374	328	296	355	332	305	369	297	358	377	342	332	393	320	367	391	397	369	369	380	359	433
ABR38110.1|GH20	511	505	493	488	471	380	569	460	358	527	428	482	500	555	380	574	406	529	468	482	521	487	500	455	517	559	529	482	354	533	454	491	426	497	429	486	505	492	586	495	471	525	425	495	502	363	415	566	484
ABR38205.1|CBM32	287	313	310	345	287	287	339	276	304	330	281	292	350	293	307	335	364	302	319	295	324	301	339	267	272	328	301	328	336	310	311	300	334	335	300	324	316	314	325	317	282	330	388	297	285	347	299	282	305
ABR38207.1|GH43_34	255	229	231	251	254	232	266	271	211	236	260	280	286	252	236	246	338	239	274	236	294	290	341	270	297	285	324	236	294	265	297	273	281	270	230	322	269	235	234	253	257	285	251	263	227	273	252	232	309
ABR38217.1|GH43_17	193	0	113	137	173	130	129	124	170	115	156	135	94	0	107	133	92	0	145	96	118	143	149	108	134	84	156	115	132	148	175	102	146	151	130	0	160	0	153	116	164	110	140	156	152	141	130	109	143
ABR38265.1|GH92	337	240	319	303	314	355	306	270	274	288	269	266	281	276	254	260	266	368	262	298	263	355	372	308	262	358	359	283	331	276	302	326	279	342	294	362	264	363	268	291	338	298	221	262	335	281	238	235	277
ABR38332.1|GH92	337	334	313	306	358	297	327	293	305	367	402	258	247	323	282	307	286	348	333	302	250	249	246	328	311	297	287	298	282	337	300	267	285	301	239	271	294	255	314	325	333	309	347	315	285	303	303	268	354
ABR38348.1|CBM35	0	187	193	231	221	232	0	250	139	198	237	262	216	237	188	201	243	207	216	248	215	234	228	0	0	217	216	240	149	200	234	240	184	219	0	254	213	186	222	225	184	197	239	222	233	176	209	198	227
ABR38365.1|GH24	83	36	55	55	56	69	62	67	63	52	91	59	47	57	73	62	97	52	45	57	50	74	64	42	75	48	64	62	59	41	62	69	50	68	67	52	54	44	95	58	94	63	64	70	50	60	96	100	92
ABR38397.1|GT4	133	124	0	159	131	182	163	184	135	124	135	172	179	130	159	165	149	0	139	163	194	175	147	147	0	159	164	124	157	153	138	0	139	169	0	134	154	154	168	215	164	153	145	158	167	182	133	205	115
ABR38447.1|GH3	293	297	247	316	300	268	288	237	290	317	290	313	303	299	360	307	332	283	348	330	345	327	328	314	348	318	323	344	306	333	358	262	295	274	303	250	331	287	294	321	342	337	306	264	256	325	307	321	297
ABR38452.1|GH36	324	256	388	234	349	217	238	0	245	278	214	297	278	230	0	243	300	284	284	290	230	276	322	205	238	239	277	300	298	0	300	0	0	225	295	275	250	250	252	217	298	275	261	272	288	268	339	255	278
ABR38457.1|GH95	263	325	305	295	319	315	342	339	285	316	290	330	391	301	283	299	355	289	300	294	387	346	282	351	317	369	242	235	305	310	350	324	322	337	316	312	326	298	341	314	366	361	275	277	327	342	388	358	365
ABR38643.1|CBM0	0	0	174	182	167	168	162	186	175	156	215	157	197	196	193	192	163	141	187	169	0	202	203	198	199	175	151	0	210	192	0	231	165	176	158	195	159	205	215	180	210	142	226	165	192	166	124	223	172
ABR38695.1|GH43_4	210	206	207	194	0	219	283	264	181	197	221	179	0	230	0	246	252	176	153	178	210	170	134	143	189	208	266	229	185	236	240	227	201	212	232	0	254	245	212	0	225	193	231	244	166	209	220	205	167
ABR38737.1|GH29	168	179	150	213	220	230	168	163	228	171	208	196	201	167	210	209	197	207	161	183	185	179	193	187	180	197	171	153	185	223	186	180	171	240	169	196	206	125	242	179	224	189	172	182	135	234	229	189	155
ABR38760.1|GT4	131	199	117	150	151	134	0	0	153	171	161	0	0	181	162	183	114	126	107	178	154	136	169	135	172	143	151	156	160	134	147	181	133	133	0	152	159	183	155	174	140	165	164	189	193	242	118	143	111
ABR38813.1|GH127	353	335	302	225	290	286	306	380	0	323	329	354	309	280	0	260	325	292	0	385	301	288	341	0	319	0	234	346	338	311	277	313	319	338	272	282	375	338	365	277	350	331	359	294	308	325	384	387	376
ABR38820.1|GH127	264	394	321	335	348	346	303	319	334	301	284	354	335	350	282	270	372	336	301	380	346	350	339	225	318	352	287	254	357	282	373	384	376	270	352	295	402	305	348	323	329	289	297	305	315	306	299	286	445
ABR38963.1|GH18	126	132	137	150	160	191	141	91	130	179	173	131	149	112	183	163	140	149	121	148	167	115	134	135	128	121	117	144	115	108	127	132	103	125	149	140	184	140	139	133	131	176	199	131	141	126	197	180	121
ABR38993.1|GH105	165	186	185	126	177	232	142	183	142	129	173	174	153	196	175	174	176	186	191	170	180	138	171	184	156	188	173	146	220	174	150	202	190	206	259	218	163	203	155	184	125	154	195	204	112	154	204	154	158
ABR39053.1|GH63	301	246	265	270	253	189	219	277	296	259	298	240	273	224	236	249	236	221	253	226	210	212	231	230	246	313	275	308	274	273	242	236	258	234	241	251	259	273	305	290	248	272	178	251	246	273	234	245	281
ABR39070.1|GH97	284	247	336	288	282	306	301	0	238	320	309	318	0	313	305	0	326	277	263	265	320	305	242	306	282	289	300	265	300	299	301	274	283	339	324	285	246	0	295	0	308	264	317	265	348	253	278	306	314
ABR39085.1|GT28	210	129	124	138	157	152	149	151	175	164	112	126	130	151	187	125	193	176	144	149	157	125	137	153	120	165	122	137	132	167	181	166	120	146	142	112	198	131	137	160	171	156	126	154	158	152	134	151	145
ABR39230.1|GT4	149	166	182	158	108	114	165	146	152	171	167	177	140	214	127	156	189	132	184	158	149	154	188	144	122	162	167	176	133	201	155	157	140	183	145	171	134	153	167	132	153	193	145	204	146	118	153	116	204
ABR39234.1|GT26	97	73	91	60	118	94	119	60	97	128	76	92	84	124	95	144	66	118	100	133	60	96	105	82	83	72	110	95	90	74	87	129	96	88	70	114	96	108	76	83	91	98	72	99	132	57	107	101	99
ABR39260.1|GH24	51	39	80	74	72	43	0	50	53	90	64	72	131	60	0	69	0	0	70	46	56	72	66	63	59	0	77	38	74	68	64	88	47	75	80	56	42	78	78	79	69	60	37	69	51	50	59	75	48
ABR39404.1|GT4	127	162	120	155	0	178	147	172	0	183	120	129	148	188	159	135	0	196	147	245	144	0	138	0	164	171	125	142	172	131	117	158	184	193	119	143	127	147	132	118	149	141	122	148	123	165	143	167	145
ABR39405.1|GT14	131	98	122	136	131	110	124	105	86	143	111	103	99	132	86	114	152	112	127	113	101	127	112	142	124	99	151	101	106	136	92	130	136	100	96	129	82	113	142	109	111	140	116	129	88	123	146	153	106
ABR39486.1|GH31	294	290	330	371	304	337	329	375	277	283	327	300	262	301	336	356	341	291	322	321	311	331	390	274	357	341	306	289	358	358	332	305	308	364	280	338	245	380	311	283	241	349	308	332	323	285	301	338	304
ABR39489.1|PL10_2	174	227	175	184	217	203	215	169	188	190	214	202	220	246	184	211	166	193	228	206	233	262	159	222	220	184	228	180	188	197	254	184	240	218	240	231	168	186	181	221	231	207	213	187	210	213	254	190	164
ABR39586.1|GH23	177	155	160	193	119	134	174	155	159	191	174	201	123	141	197	136	136	173	156	153	103	168	155	167	180	135	169	159	162	124	136	141	182	171	169	173	246	131	142	169	171	160	145	141	147	161	158	177	187
ABR39655.1|GH43_10	251	205	263	214	214	210	200	134	243	225	206	193	245	238	225	164	204	189	191	224	223	262	200	195	237	219	226	205	207	206	186	170	205	280	240	209	230	258	248	201	176	204	205	227	262	236	263	191	166
ABR39706.1|GH109	186	161	187	199	243	238	217	259	147	173	223	184	192	182	197	226	202	226	200	190	163	192	255	180	233	177	211	217	171	200	212	200	165	167	202	198	202	212	227	230	180	199	150	196	185	261	239	174	291
ABR39734.1|GH84	320	255	256	286	313	308	315	292	338	340	257	265	366	303	339	285	369	302	301	230	311	259	352	270	319	310	291	301	295	301	261	303	285	331	317	269	288	309	327	317	335	329	339	369	224	338	308	245	299
ABR39822.1|GH0	276	266	254	237	285	291	215	249	243	309	253	251	273	243	268	295	292	268	233	261	236	268	283	244	263	282	270	279	252	263	298	276	300	357	259	254	257	238	216	203	274	239	278	269	279	232	237	297	274
ABR39830.1|GH43_9	152	92	160	168	119	126	120	132	94	122	167	163	133	108	142	141	155	133	121	169	142	123	113	126	106	108	131	114	124	156	120	125	108	157	131	135	161	118	216	150	105	149	134	161	136	134	143	144	148
ABR39889.1|GH43_31	361	374	315	0	407	0	0	356	438	401	396	405	331	399	0	353	392	371	354	432	382	387	369	363	0	369	384	313	343	358	367	304	355	396	377	433	431	334	377	345	355	322	381	366	343	445	324	280	313
ABR39918.1|GT2	58	71	133	106	107	66	97	122	109	90	101	114	101	109	106	103	80	94	123	102	88	109	72	121	107	121	99	68	142	101	103	92	77	95	101	137	110	85	103	103	91	91	92	126	96	99	130	83	95
ABR39946.1|GH25	138	109	112	107	123	92	95	102	128	112	140	137	114	142	82	148	120	107	157	183	145	112	128	110	114	107	89	143	80	93	159	70	105	160	98	97	128	136	137	119	109	95	81	147	129	94	93	111	150
ABR40295.1|GH105	122	181	172	207	225	167	172	157	168	165	160	182	211	156	111	190	126	167	136	113	171	160	122	166	146	100	160	162	122	186	175	161	145	113	138	204	150	156	107	124	137	172	177	134	154	153	210	123	179
ABR40306.1|GT2	131	132	116	97	108	149	126	109	130	88	96	155	104	175	132	106	106	122	106	123	154	114	94	139	129	85	113	111	108	130	132	135	123	112	126	132	126	90	110	144	108	127	82	108	97	116	109	103	126
ABR40350.1|GH139	330	305	302	277	310	310	373	241	251	304	295	323	305	330	326	272	333	281	261	265	332	308	312	273	323	279	339	243	244	263	387	253	323	246	256	235	255	364	265	262	254	267	316	272	288	310	296	322	291
ABR40380.1|GH142	459	390	443	508	455	449	454	435	448	486	422	489	501	457	422	414	405	539	487	460	368	462	393	481	479	450	447	412	414	406	455	468	541	457	397	362	391	414	395	523	473	450	443	354	378	413	469	437	429
ABR40381.1|GH78	354	355	365	299	348	0	376	398	369	351	357	396	387	400	423	0	344	0	373	390	296	394	370	423	376	358	0	391	342	357	516	298	388	401	313	381	359	378	0	334	361	362	353	299	365	345	384	350	403
ABR40425.1|GT4	176	149	151	161	151	182	153	182	167	137	166	141	146	155	171	160	192	162	116	206	156	164	209	168	197	158	163	180	159	166	194	151	208	163	115	130	187	158	144	198	187	145	155	167	209	174	161	136	158
ABR40426.1|GH57	196	199	162	215	174	215	171	225	162	231	198	229	160	212	151	132	190	216	153	173	190	192	190	166	173	181	247	232	186	154	128	228	183	190	157	227	253	191	138	200	233	163	174	222	233	154	202	188	152
ABR40589.1|GT2	111	132	99	94	143	159	149	100	118	110	161	116	138	168	90	124	98	121	117	121	111	116	165	137	78	110	131	120	90	91	108	161	108	136	135	114	116	125	161	104	131	141	150	130	100	129	100	158	119
ABR40617.1|GH95	322	403	272	352	284	262	303	323	337	393	357	305	352	309	326	354	350	362	321	298	272	333	377	339	348	295	314	292	339	270	363	379	363	422	416	335	329	371	349	343	324	309	358	311	303	321	383	365	317
ABR40682.1|CBM50	273	215	237	222	226	216	212	257	221	233	219	208	299	230	287	278	302	197	215	209	239	227	291	219	256	223	237	240	228	215	277	256	244	255	236	262	256	232	230	284	239	271	229	287	237	215	240	245	258
ABR40962.1|GT51	283	260	335	333	313	325	245	344	283	342	318	346	302	318	377	305	237	293	301	268	274	351	278	267	377	412	307	331	338	330	359	316	296	317	305	368	345	287	288	315	359	291	248	315	302	267	290	311	270
ABR41070.1|GT2	109	138	140	100	144	0	146	143	135	151	156	113	153	0	141	188	0	135	95	126	133	136	96	133	134	147	153	0	118	148	135	136	107	101	120	115	122	0	114	171	148	142	146	153	131	152	133	119	123
ABR41072.1|GT11	102	131	112	98	135	147	93	99	101	115	87	92	125	80	151	119	110	101	67	131	82	83	81	91	113	114	110	105	80	98	120	94	101	116	90	113	140	104	140	105	119	89	79	110	93	98	140	121	138
ABR41450.1|GH2	279	300	292	244	290	259	286	301	257	238	258	271	267	271	256	287	326	284	280	253	267	241	304	296	286	322	300	280	265	263	267	260	270	239	293	340	283	233	302	268	306	303	262	292	286	225	229	253	294
ABR41463.1|GT2	165	129	100	159	97	156	146	149	141	165	144	93	170	152	167	150	147	162	161	144	188	184	174	179	157	150	151	233	174	152	144	146	146	147	181	140	187	153	143	176	170	171	152	165	143	201	149	119	148
ABR41527.1|GT26	113	88	90	103	91	66	138	94	57	104	92	90	133	103	94	144	77	78	87	84	96	109	139	80	112	84	100	79	105	135	75	56	107	82	67	75	70	75	68	119	109	88	86	118	75	67	75	130	93
ABR41529.1|GT0	110	120	100	68	127	0	119	86	0	158	106	98	124	148	0	164	101	133	111	126	82	97	83	103	144	166	135	155	0	96	121	103	0	111	111	137	117	152	142	141	98	124	106	143	146	99	97	95	123
ABR41571.1|GT23	121	124	138	110	119	101	112	112	0	169	136	108	90	120	182	134	0	114	113	137	107	89	124	98	117	167	105	129	0	150	0	154	130	116	104	127	0	133	144	122	106	106	98	121	111	126	144	106	111
ABR41579.1|GT4	154	141	151	190	157	155	151	184	153	151	136	131	118	183	160	122	215	161	137	160	194	148	177	138	146	135	161	129	165	158	147	210	162	145	184	175	190	169	140	162	154	128	141	172	189	178	136	146	176
ABR41585.1|GT2	148	179	142	172	138	156	134	142	155	132	110	142	208	125	147	143	166	114	154	157	183	151	149	169	236	145	139	155	156	108	153	151	149	232	155	189	174	165	144	238	174	128	139	127	153	174	145	142	143
ABS01822.1|GT2	302	259	255	202	253	249	254	260	231	187	182	238	196	156	283	167	221	156	278	248	220	239	148	248	216	265	324	233	279	317	243	232	132	282	143	223	298	316	231	227	142	202	227	240	249	250	289	195	253
ABW18707.1|CBM50	163	155	145	136	184	176	137	148	175	155	178	198	125	147	97	183	153	135	143	161	162	151	168	216	161	164	158	159	123	139	155	166	157	151	168	149	147	139	139	143	141	150	171	179	148	166	140	191	149
ABW27684.1|GT26	198	183	231	235	216	180	250	243	209	212	236	221	253	238	178	193	207	188	261	220	229	207	246	245	205	230	161	219	253	236	261	169	215	219	234	226	241	164	181	182	215	205	204	223	186	208	201	266	232
ABW39314.1|GH45	193	149	134	149	136	189	140	150	140	133	139	137	175	111	137	146	109	157	147	186	151	125	181	124	142	152	130	148	132	138	146	132	127	120	123	181	175	168	127	156	131	149	157	144	101	182	113	168	133
ABZ95940.1|GT2	139	143	136	113	98	142	99	120	117	107	90	104	151	142	129	109	96	107	89	137	127	138	106	86	133	164	119	117	100	106	129	123	98	84	92	107	119	115	106	96	117	127	108	129	93	110	112	88	112
ACB53271.1|GH19	74	62	37	63	68	72	45	66	82	49	28	38	44	68	55	50	60	54	42	95	69	58	88	56	60	47	45	61	47	53	54	42	61	91	60	65	75	58	27	86	54	38	51	42	48	58	52	49	78
ACB77510.1|CBM50	357	462	383	404	407	402	457	379	466	324	375	474	412	408	381	334	334	393	367	349	458	395	413	396	410	401	436	450	466	438	358	395	343	403	338	444	451	453	364	410	467	397	362	407	437	379	418	431	406
ACF42936.1|GT41	240	249	268	238	245	240	253	292	245	244	211	224	269	271	311	238	284	284	277	264	225	316	232	229	248	261	290	289	282	237	309	268	294	261	273	271	271	237	291	268	185	295	297	282	369	325	247	229	245
ACH26160.1|GH13_32	126	165	164	147	0	149	201	139	145	152	149	152	126	154	133	151	191	141	0	177	143	158	156	154	162	156	0	122	138	149	0	135	110	159	0	135	179	141	139	190	119	201	163	155	164	154	131	171	156
ACI49189.1|CBM48	249	242	221	205	228	231	274	271	263	217	270	220	247	336	257	260	235	241	252	307	235	279	229	208	246	241	274	224	231	304	231	295	240	293	244	283	209	249	259	278	216	320	190	312	246	241	211	224	250
ACI65301.1|GT49	158	153	166	127	155	147	165	172	129	184	161	0	186	135	190	176	141	0	147	0	190	190	139	140	134	175	112	151	164	145	115	131	144	0	134	158	136	149	0	154	160	137	141	140	164	154	136	154	164
ACL01724.1|GT2	0	0	141	0	0	0	0	0	130	0	0	0	0	0	0	0	120	0	109	0	0	0	0	100	0	0	0	129	0	0	0	0	0	125	0	43	0	0	171	0	0	0	0	0	0	0	0	0	0
ACL49294.1|GT4	729	770	700	708	785	710	791	700	667	695	820	742	714	685	618	783	688	696	736	842	820	703	673	668	785	812	732	748	680	563	762	773	753	658	760	814	856	742	684	686	706	696	765	775	688	839	750	812	779
ACR12550.1|GT83	87	48	60	77	91	87	71	88	87	126	60	71	131	88	61	86	95	110	59	124	68	79	70	70	85	66	74	54	58	64	87	75	102	67	69	115	74	56	129	82	86	70	82	103	68	84	74	89	60
ACR62057.1|GH2	112	117	112	77	89	70	106	83	141	76	105	94	79	95	135	98	114	75	81	103	124	100	108	106	87	87	98	120	127	109	97	98	92	104	143	104	116	108	111	108	90	107	128	144	126	139	84	119	110
ACU62277.1|GH35	131	162	128	170	175	184	168	153	112	106	122	182	124	134	153	155	123	129	110	145	122	121	129	148	133	163	150	137	118	129	120	113	158	117	140	151	95	130	134	143	157	119	113	104	94	178	149	92	152
ACV05791.1|GH23	342	326	390	0	309	436	350	380	317	345	386	284	323	349	328	352	335	343	365	0	367	369	0	288	394	354	322	371	325	316	316	0	330	323	348	0	306	303	288	323	252	377	282	342	372	295	349	362	352
ACV39365.1|GH32	385	467	401	351	390	438	441	427	370	350	369	371	463	415	474	333	395	458	358	424	400	301	398	452	389	370	372	411	409	379	437	464	466	376	446	397	321	399	343	418	401	367	341	399	370	338	428	383	421
ACY97654.1|GT2	223	198	165	212	160	195	192	182	182	212	220	244	223	0	200	154	0	212	0	228	156	194	225	277	184	215	134	183	188	201	152	0	229	212	205	194	0	183	208	143	236	171	207	203	211	180	203	191	168
ACZ04319.1|CBM14	279	226	194	249	235	166	215	224	174	211	214	201	235	202	218	217	198	192	191	140	187	186	148	184	208	199	239	236	231	176	238	192	186	170	183	175	178	214	159	208	199	212	178	205	248	230	254	220	271
ACZ43481.1|GT2	137	189	191	147	205	168	169	168	183	203	213	187	234	249	203	154	210	178	177	186	161	183	185	204	197	189	160	193	191	194	145	181	195	165	212	145	211	195	177	221	164	222	182	215	192	197	163	191	166
ACZ86812.1|CBM12	148	114	151	146	149	128	145	146	151	101	197	153	133	126	147	120	172	106	144	117	143	143	126	134	161	121	137	112	119	167	110	122	133	103	110	150	157	121	115	105	145	201	111	148	118	117	135	140	124
ADA79893.1|GH23	1295	1090	1367	1373	1331	1263	1364	1341	1273	1154	1314	1365	1154	1177	1250	1220	1258	1200	1181	1316	1327	1114	1306	1470	1228	1383	884	1298	1206	1337	1408	1109	1339	1279	1317	975	1326	1314	1281	1149	1351	1117	1284	1290	1448	1237	1193	1197	1219
ADB31951.1|GT28	0	0	154	190	193	170	229	176	174	203	171	144	171	177	234	163	260	187	163	231	192	202	0	179	184	176	176	190	239	209	129	194	131	0	197	133	252	0	193	220	139	225	167	180	208	223	185	212	180
ADB48045.1|CE11	51	63	57	46	77	67	38	52	47	46	51	69	65	59	84	60	81	73	79	53	33	47	98	65	56	44	59	40	55	47	54	49	62	31	49	48	70	42	54	55	48	49	23	66	59	60	84	75	43
ADB74244.1|GT2	848	944	1017	1015	987	1063	1051	924	991	1004	997	937	956	967	1044	987	1023	1092	998	950	941	952	1163	1238	1116	1076	1026	940	975	1077	1014	956	1063	900	1091	1097	1108	1004	1167	1027	1127	1044	1003	1137	923	1018	977	1009	952
ADE67533.1|CBM50	72	55	58	78	81	57	72	73	81	102	0	0	0	69	0	51	59	75	56	111	63	60	76	80	84	72	100	103	128	81	54	69	65	0	58	56	72	63	72	63	65	51	69	44	67	62	66	61	100
ADG74494.1|GT28	192	141	201	13	164	185	156	151	161	231	0	189	143	170	149	182	168	0	229	169	179	218	177	155	0	189	187	191	169	188	176	222	0	173	103	166	194	177	147	164	177	162	149	187	217	157	155	0	212
ADK30104.1|CE9	115	93	127	125	124	100	84	108	101	109	132	150	76	66	120	96	99	84	155	89	93	94	101	97	99	125	111	101	82	81	147	138	95	95	154	103	102	138	98	103	130	111	126	98	111	108	110	94	108
ADM69396.1|GT0	184	94	127	128	130	132	120	124	147	111	116	108	117	121	128	88	160	107	127	121	136	164	150	83	86	143	111	100	129	145	129	105	117	175	149	105	133	90	105	121	121	123	115	95	99	101	138	112	115
ADU12788.1|GH24	100	108	74	75	82	65	53	92	72	72	72	97	83	75	62	78	68	72	66	105	67	98	60	53	52	105	68	61	77	85	69	61	73	75	59	96	90	83	60	78	53	75	56	47	106	76	70	55	72
ADU21606.1|CBM22	123	178	175	117	175	113	172	147	144	144	137	156	126	192	145	135	125	136	158	154	136	133	132	127	165	133	167	153	214	176	101	123	147	175	119	159	176	157	180	110	137	134	185	195	139	139	142	140	102
ADV43484.1|GH29	245	151	165	190	221	169	135	181	198	144	170	192	196	193	209	204	219	206	165	225	177	167	183	154	152	143	165	166	134	264	145	195	192	217	237	138	187	200	150	177	217	208	198	202	206	178	187	201	154
ADV50326.1|GT2	95	127	47	99	86	113	107	110	99	120	104	92	104	87	135	94	92	68	121	103	78	116	68	96	85	116	80	117	92	71	87	118	87	100	87	55	82	54	87	108	72	69	90	94	115	94	88	97	93
ADX07321.1|GH5_9	157	170	188	195	148	162	210	158	117	209	137	140	186	148	165	198	150	239	136	149	206	196	177	156	165	201	187	170	149	167	180	110	184	158	209	205	179	148	174	176	202	189	171	170	191	160	266	161	225
ADX23545.1|GH33	379	343	270	344	301	376	353	365	386	421	372	355	364	385	294	393	390	336	412	401	371	332	374	367	355	313	342	310	328	337	327	323	418	389	331	321	340	394	390	407	329	329	331	357	409	315	295	400	373
ADX76869.1|CBM40	427	369	421	451	458	410	369	485	398	327	412	408	448	341	366	388	393	452	417	455	517	403	410	364	555	471	373	492	445	438	383	402	437	399	386	466	448	438	460	380	450	392	405	454	470	428	392	429	361
ADY36178.1|GH16	167	150	200	181	136	133	191	172	123	188	171	170	152	231	137	132	164	163	166	120	145	156	161	167	106	173	128	164	164	146	146	164	134	196	160	187	168	165	154	138	171	191	185	159	194	166	186	186	193
ADZ20170.1|GH23	358	360	327	0	371	320	325	303	376	358	343	319	401	0	398	393	348	355	0	415	398	0	327	350	347	276	322	352	357	321	0	352	325	319	389	261	391	339	335	368	341	357	388	242	382	414	335	418	406
AEE54321.1|GT2	108	106	132	102	82	114	131	107	103	132	99	119	122	109	129	105	115	176	154	86	130	179	116	137	194	119	106	129	67	143	144	125	96	82	100	101	142	121	117	103	106	99	78	108	114	119	105	115	139
AEI12495.1|GT28	176	169	156	175	151	192	182	148	166	218	207	178	226	226	191	158	179	231	189	228	214	203	206	187	171	286	151	186	232	188	190	185	161	239	242	259	120	251	190	133	203	218	209	171	188	210	180	154	197
AEI39944.1|GH39	98	78	94	56	103	71	77	0	93	85	89	97	78	121	65	84	92	88	72	0	107	85	128	87	96	105	125	80	0	66	71	72	0	61	110	112	89	91	0	127	107	84	100	67	76	108	96	74	85
AEK57418.1|GT2	181	169	189	186	158	162	151	187	211	212	126	155	156	165	183	180	161	184	238	191	158	177	193	166	184	169	160	166	226	192	192	261	186	186	190	197	198	168	155	156	222	204	176	185	226	195	226	175	172
AEN97393.1|GH1	158	140	131	0	105	151	92	107	130	146	152	184	186	157	105	0	108	109	169	106	138	111	123	146	152	145	137	137	0	102	118	128	100	117	141	98	0	107	0	115	119	117	132	147	113	128	149	154	147
AET40787.1|CBM48	232	373	195	301	237	242	329	291	308	261	272	268	260	307	334	265	275	300	208	244	225	204	275	287	257	244	277	245	286	223	281	299	280	257	360	308	216	317	223	258	346	322	249	277	275	282	303	267	216
AEU37049.1|GH13_11	396	512	468	410	462	440	395	359	398	384	421	441	413	343	457	509	503	402	401	380	425	397	421	339	436	371	366	397	400	410	387	354	385	406	400	410	461	385	335	432	490	402	485	460	414	410	358	500	405
AEW21063.1|CBM0	62	84	95	92	78	95	87	70	96	87	69	97	66	69	103	85	75	54	80	63	67	71	80	76	89	108	89	75	94	90	83	79	79	120	76	78	83	105	78	84	101	69	97	113	52	63	86	95	71
AEY69616.1|GH23	872	842	999	948	933	927	1017	1041	971	926	924	986	953	978	873	900	1019	928	969	879	867	983	919	923	939	916	933	1030	890	884	855	927	897	862	928	868	973	792	923	975	1079	950	1009	879	797	833	875	919	906
AFL95541.1|GT2	69	69	86	66	83	95	115	91	118	158	97	103	107	96	75	79	78	104	108	116	46	85	93	88	107	75	95	64	110	47	102	73	139	68	79	73	120	90	110	64	74	72	114	73	85	99	92	121	89
AFM03407|GT4	121	116	89	112	152	142	69	109	113	96	89	118	122	105	120	77	93	114	104	94	75	115	72	116	113	140	103	152	125	139	90	150	115	121	139	114	150	113	107	146	137	73	99	72	137	150	109	140	118
AFM25218.1|GT2	170	130	133	138	188	187	127	141	179	133	222	178	133	133	143	179	122	142	154	156	188	144	172	165	108	146	189	115	114	156	140	148	166	174	143	172	125	168	114	131	145	169	132	152	149	125	146	146	126
AFM26684.1|CE11	863	931	763	889	774	701	876	727	904	874	798	822	733	971	836	916	777	936	862	802	947	974	876	816	930	844	886	830	895	877	808	932	708	856	793	849	859	913	903	811	836	915	942	841	869	863	963	849	978
AFY77766.1|GT2	120	105	100	71	79	85	109	98	76	101	72	66	94	105	94	88	92	106	116	65	60	109	61	79	99	75	92	101	86	60	73	89	98	80	83	70	101	75	87	72	64	112	61	66	112	69	115	103	109
AFY93865.1|GT2	156	129	173	165	0	170	205	0	0	191	220	156	128	148	184	205	126	139	165	143	183	207	163	211	0	147	175	193	156	190	175	131	168	183	157	202	154	178	0	170	172	215	164	170	148	194	90	187	132
AFZ04852.1|GT2	701	763	730	754	770	672	794	750	788	748	840	781	761	684	818	698	799	759	783	665	746	685	751	831	748	787	760	831	831	693	689	773	750	680	857	851	722	705	886	727	812	756	727	754	756	804	770	785	872
AFZ12223.1|GH65	102	89	70	98	95	86	109	70	88	89	86	81	102	90	142	106	55	63	58	103	55	90	103	96	97	89	87	102	113	85	84	113	110	82	82	90	78	63	80	65	93	71	83	53	75	113	92	96	78
AGA59602.1|CBM50	270	229	276	272	232	252	272	264	245	339	264	235	275	289	240	212	267	331	245	235	224	302	265	272	242	240	261	208	271	283	273	288	313	281	222	225	277	236	236	256	252	269	270	305	224	312	306	303	246
AGN91810.1|GT4	135	121	144	112	143	120	123	139	130	133	146	159	105	174	154	147	171	128	131	146	135	158	136	89	139	151	135	112	149	127	108	136	176	168	149	144	201	131	125	136	114	145	201	146	138	128	148	151	138
AGO09617.1|GH25	95	90	72	121	104	80	77	118	71	102	96	120	85	78	96	64	107	118	64	75	71	88	97	95	79	59	82	87	91	96	77	83	100	123	97	69	72	87	72	95	99	99	83	134	90	98	95	94	71
AGO61191.1|GT66	992	426	875	981	922	921	824	837	436	917	921	901	899	922	364	868	908	857	883	839	874	920	897	957	446	876	751	915	841	784	865	833	820	934	453	877	823	899	1037	983	924	890	742	910	868	817	872	957	946
AGP41077.1|GT2	181	179	197	175	181	179	163	0	205	0	168	157	146	169	168	167	182	156	185	201	0	151	166	157	99	207	163	184	187	182	209	187	178	163	168	190	195	209	0	0	204	157	131	169	190	149	139	138	141
AGS66965.1|CE14	203	165	167	190	182	209	148	239	220	169	189	185	188	168	232	180	207	208	241	154	188	227	121	191	166	154	181	158	190	169	166	166	239	177	155	176	198	169	151	216	243	168	175	173	168	177	151	207	178
AGT25470.1|GH32	171	151	192	123	145	131	161	145	198	153	123	162	162	131	124	222	167	161	146	101	136	156	186	140	183	180	169	122	107	178	123	162	175	115	119	178	169	154	165	155	139	123	136	133	192	130	187	151	185
AGT84038.1|CBM35	377	453	456	407	432	415	427	499	560	462	520	504	444	427	407	433	498	441	364	431	404	444	445	506	483	430	425	426	428	475	448	455	469	460	519	416	473	473	529	497	430	405	440	443	459	564	447	518	504
AGY56699.1|GT2	359	360	362	308	301	322	366	345	360	386	323	366	358	310	414	319	323	288	299	329	335	323	378	332	335	333	374	333	351	377	302	338	340	372	294	335	282	304	351	327	388	309	305	253	267	375	363	300	314
AHA66737.1|GH1	313	177	176	214	158	165	162	214	235	198	275	178	176	213	192	207	185	187	195	178	169	161	181	217	186	189	159	189	215	179	244	170	222	187	258	176	216	212	218	147	182	198	235	232	211	207	209	212	211
AHA97912.1|GH1	209	192	161	161	179	185	201	221	216	204	216	233	138	183	185	214	167	133	186	143	212	139	151	177	244	234	178	245	212	162	249	248	211	166	206	217	183	186	183	182	220	162	228	135	161	181	195	193	203
AHF23796.1|GH2	102	118	147	114	107	131	137	138	136	164	118	128	177	172	119	160	138	125	111	134	97	120	128	106	146	148	128	139	135	147	103	152	117	108	137	139	176	170	199	106	178	129	143	139	125	118	173	134	143
AHG48019.1|PL0	280	253	209	221	285	250	192	242	308	260	207	228	231	213	226	265	232	226	217	312	262	250	223	249	220	248	272	212	200	256	297	217	276	230	230	229	227	249	246	289	196	331	247	275	217	254	244	249	233
AHG92466.1|GH33	743	802	813	1045	858	833	874	852	786	899	983	841	876	903	886	854	857	892	814	841	865	869	890	798	803	887	723	892	871	900	865	822	835	721	938	870	928	924	974	800	804	861	862	826	853	826	842	906	884
AHM58359.1|GH0	481	532	395	510	453	498	451	482	531	539	503	478	502	472	472	495	534	480	471	443	456	449	511	469	457	454	429	407	461	388	525	540	523	572	553	477	477	543	467	471	453	445	532	439	500	463	520	542	464
AHO06742.1|GT2	559	727	630	626	703	548	645	634	535	551	633	687	651	636	663	666	562	597	636	624	578	618	598	668	600	536	581	616	582	698	617	640	583	565	644	555	660	656	530	549	669	621	645	621	629	592	672	613	583
AHO16406.1|GH13_11	169	184	153	161	127	180	126	206	123	169	142	189	142	148	201	160	167	161	125	131	239	189	167	164	220	158	204	188	198	189	151	147	181	114	140	170	166	173	182	163	130	138	156	191	155	161	155	211	170
AHO18837.1|GH13_26	363	397	405	433	393	369	407	331	450	358	336	399	500	445	344	413	278	431	323	440	407	387	445	336	451	431	352	361	375	368	389	346	389	332	333	391	367	414	465	310	329	303	369	341	397	359	316	329	390
AHQ37737.1|GT35	130	155	185	125	125	150	163	197	127	156	185	139	147	180	142	205	108	117	126	142	128	187	135	172	167	162	154	185	154	164	213	195	157	150	114	112	136	141	154	168	145	187	171	160	128	145	120	193	138
AHV36377.1|CBM50	194	198	134	140	158	199	138	156	150	190	150	192	171	153	153	208	125	174	123	173	208	182	177	176	141	156	133	158	210	144	179	181	183	138	179	231	114	139	159	167	126	169	197	156	139	154	165	187	153
AIC16797.1|GT66	85	86	74	73	120	135	76	0	101	76	80	99	94	94	0	134	113	89	0	112	114	84	117	87	90	116	99	50	94	98	108	79	81	99	108	90	66	0	0	116	99	101	143	130	146	75	73	115	100
AID32530.1|GT51	272	282	302	383	211	285	318	292	314	403	345	314	228	315	344	307	297	244	358	254	315	278	214	351	384	341	312	298	224	330	349	157	312	361	340	306	284	331	297	326	326	301	273	322	363	267	334	346	369
AID34747.1|GH12	440	350	348	393	381	483	418	386	392	402	428	402	408	387	333	386	355	377	343	374	416	332	355	306	382	316	333	374	418	352	370	374	422	377	369	398	345	366	331	393	373	374	385	414	324	388	352	379	433
AIE32906.1|GT51	206	218	228	224	191	222	0	0	191	248	210	230	198	173	0	229	269	261	200	214	194	218	193	0	281	193	218	214	216	218	179	192	0	179	178	223	179	179	236	195	245	176	227	166	202	210	186	222	184
AIE96983.1|GT0	1010	974	979	905	995	995	965	968	1025	892	824	1051	1010	952	1046	538	547	580	559	910	1025	968	1092	1081	955	973	1019	908	1133	1052	994	970	1015	946	1010	1033	1014	969	482	1041	1029	1016	992	1064	982	1012	1041	1006	1013
AIF49544.1|CBM50	198	115	114	194	108	72	121	130	116	120	111	116	116	109	118	149	131	102	131	121	164	168	122	94	135	130	132	110	134	138	142	132	109	74	161	124	151	106	104	121	129	138	106	124	87	116	163	86	128
AIG78687.1|GT2	150	172	226	182	237	177	161	188	219	192	170	195	187	170	195	240	137	214	181	209	182	193	192	181	152	177	197	148	145	185	241	149	155	201	172	242	244	162	176	162	159	139	171	199	180	220	192	184	147
AIH01647.1|GH17	157	0	0	218	204	229	210	142	203	210	189	188	138	198	180	153	204	205	0	155	199	190	230	127	183	217	155	170	165	157	201	184	176	179	218	153	0	174	201	0	158	160	183	195	184	214	131	207	147
AII28444.1|GH23	80	73	86	81	98	84	96	125	103	119	112	63	91	122	117	101	117	107	95	62	61	108	67	112	106	95	89	140	85	94	102	95	142	70	117	87	98	84	59	120	87	80	86	75	65	127	78	100	127
AII64702.1|PL0	863	888	933	767	895	898	895	801	940	810	857	865	797	919	846	1034	927	909	1085	841	840	1012	776	908	991	908	913	812	883	829	908	862	859	751	812	839	870	860	945	896	801	951	776	915	836	928	865	968	889
AII67548.1|GT23	90	115	87	117	127	133	95	160	50	90	65	81	124	137	116	115	104	101	96	111	126	80	78	113	99	101	122	138	141	76	133	112	119	145	79	84	129	132	115	128	144	114	93	109	115	92	139	122	112
AIK45888.1|CBM50	109	168	174	116	171	123	139	128	114	159	84	159	168	210	144	143	104	163	118	149	143	140	191	110	144	153	152	160	128	141	131	174	147	176	155	156	161	152	230	124	135	119	162	126	143	118	138	130	153
AIO18796.1|GT5	164	161	167	0	137	156	141	108	139	138	0	144	171	152	140	0	137	0	243	187	143	145	140	134	0	138	166	0	185	120	143	138	0	147	0	148	159	120	0	127	145	188	153	135	144	104	144	0	200
AIQ31424.1|GH32	130	102	132	158	131	132	110	128	113	130	132	127	92	142	137	131	169	107	115	147	117	86	125	147	124	131	122	132	156	174	186	133	108	134	135	139	147	153	123	143	134	124	148	135	118	120	153	165	131
AIQ60040.1|GH32	332	350	337	343	292	358	348	414	332	362	344	284	296	341	374	370	409	379	338	364	328	290	361	401	322	372	360	324	317	368	374	287	361	350	310	376	367	342	314	297	412	381	306	328	344	339	402	376	323
AIT83212.1|GT4	259	273	284	289	298	350	240	236	315	336	299	295	314	304	269	271	316	292	282	273	297	270	250	238	297	246	354	322	351	257	349	321	326	270	299	306	292	325	353	355	305	305	315	328	290	328	250	299	236
AIZ41883.1|CBM20	121	108	152	192	121	122	157	163	83	124	109	78	147	116	144	107	131	137	119	115	168	145	141	127	117	165	115	101	160	121	124	110	161	167	141	137	195	134	130	114	139	171	162	106	152	169	118	136	159
AJC46896.1|GH43_1	181	0	142	167	204	187	170	0	182	194	192	0	146	181	209	172	222	195	247	188	218	177	192	202	198	183	196	173	170	204	178	172	232	240	0	0	228	211	140	172	204	161	184	207	236	194	207	189	198
AJC53641.1|GT2	2301	2382	2338	2408	2157	2389	2146	2314	2299	2156	2335	2386	2294	2238	2342	2259	2244	2244	2201	2165	2247	2366	2112	2107	2295	2211	2215	2305	2328	2183	2340	2235	2306	2020	2297	2189	2250	2365	2251	2439	2362	2114	2394	2290	2289	2357	2108	2280	2323
AJD31664.1|GH0	102	89	136	94	144	83	65	96	117	151	114	107	132	86	128	108	118	82	128	119	109	154	86	124	125	86	121	104	118	149	118	154	132	121	106	106	110	165	121	102	113	105	120	95	77	132	112	135	142
AJS57572.1|GT2	74	0	76	79	83	59	77	66	96	57	74	97	77	0	91	69	94	78	87	72	0	85	37	119	93	121	57	0	101	0	88	100	119	80	109	62	86	68	73	79	77	89	83	85	130	50	75	56	75
AJS60220.1|GH39	123	123	105	127	126	117	107	136	131	116	131	89	122	123	104	119	141	113	130	107	133	128	151	102	121	138	106	99	77	106	120	122	144	83	145	118	123	112	129	120	133	99	147	121	109	122	140	123	107
AJT62735.1|GH2	330	410	351	358	393	309	340	405	368	441	374	402	420	316	322	341	510	456	308	296	355	377	419	416	390	420	369	429	383	344	354	364	398	368	365	396	374	353	310	361	349	335	383	316	386	412	420	382	410
AJY87077.1|GH43_29	282	386	368	366	425	344	296	281	292	336	284	265	335	405	301	308	349	288	263	319	389	388	326	312	349	287	318	327	331	354	372	365	256	275	271	408	319	289	358	350	262	291	291	349	282	355	322	326	326
AKA52836.1|GH13	267	320	296	305	346	370	330	295	357	360	318	302	307	301	284	321	301	347	296	332	290	239	313	353	343	364	261	388	410	321	324	288	367	299	371	242	293	336	381	348	351	209	290	347	309	332	291	301	375
AKI99040.1|GT2	604	699	677	652	768	736	666	697	587	619	603	635	682	668	593	554	674	737	590	597	693	587	723	603	607	693	580	669	623	529	746	658	649	697	698	616	733	656	684	638	616	657	671	585	614	543	560	576	659
AKL97778.1|GT83	94	70	47	68	69	38	86	76	69	100	78	92	60	76	69	59	110	71	109	60	67	77	84	62	76	96	74	95	77	112	62	105	69	94	89	47	80	107	105	106	82	124	88	116	73	60	86	126	62
AKM04955.1|GH113	169	214	221	185	158	212	232	152	163	180	173	140	140	101	171	224	186	123	137	236	165	135	148	178	135	140	154	167	167	211	134	123	164	215	134	160	127	171	203	178	202	157	142	165	142	165	154	132	157
AKQ02536.1|GT51	398	333	310	337	0	356	342	0	355	312	343	305	342	317	381	330	298	0	313	0	351	288	336	385	0	319	312	316	380	421	315	377	346	316	296	381	356	326	319	336	324	454	308	381	360	305	423	371	305
ALA18211.1|AA6	60	57	47	66	40	44	43	47	65	0	30	34	70	0	105	46	78	42	0	0	75	59	0	52	54	55	67	68	86	41	52	59	85	80	57	58	70	49	56	56	40	56	33	56	36	46	63	56	55
ALC27753.1|GT2	28	58	42	28	71	56	58	29	54	52	46	44	56	44	55	50	40	46	57	59	33	55	64	22	59	59	47	46	52	40	35	64	68	33	35	59	56	58	41	68	52	29	58	31	48	52	58	41	17
ALE90810.1|CBM50	190	151	153	225	178	216	172	205	177	153	184	183	222	200	154	155	130	195	209	206	213	194	194	182	165	182	227	265	231	220	215	208	211	168	180	175	187	199	174	191	124	178	192	156	116	176	262	151	216
ALJ45968.1|GH0	1406	1418	1275	1347	1432	1350	1217	1351	1240	1377	1411	1290	1372	1271	1365	1287	1398	1361	1383	1358	1291	1534	1318	1408	1355	1271	1295	1306	1433	1386	1538	1403	1270	1582	1297	1384	1274	1319	1344	1252	1390	1236	1396	1336	1236	1351	1434	1437	1330
ALJ56427.1|GT9	127	159	91	123	88	129	98	84	84	109	151	102	153	144	125	146	132	143	116	101	126	116	101	136	125	103	122	99	120	119	107	138	134	99	123	111	91	94	100	123	121	139	81	137	132	110	104	153	108
ALK82930.1|GH88	147	198	135	216	136	175	137	134	166	154	193	135	117	138	194	181	155	157	135	184	201	115	161	139	171	136	179	154	176	149	140	143	191	132	155	145	151	192	189	152	197	153	176	186	147	137	144	216	135
ALK82932.1|GH28	242	185	181	199	204	169	158	174	178	230	210	182	192	195	206	157	144	139	192	236	178	172	162	167	215	150	240	260	176	173	212	156	193	209	143	189	215	170	202	248	179	207	162	190	200	207	179	202	195
ALK83291.1|GT4	168	182	136	159	132	190	157	174	156	202	152	147	176	152	198	181	157	147	195	194	175	142	131	159	168	155	174	144	143	157	162	171	174	160	179	158	147	146	170	206	193	170	218	149	153	113	133	196	120
ALK84497.1|GT26	322	368	307	326	368	339	335	343	291	319	333	376	291	354	326	326	328	408	317	327	362	341	310	356	380	320	309	353	306	372	357	353	388	361	312	333	448	367	412	371	332	395	307	342	381	369	305	306	322
ALK86331.1|CBM0	324	290	316	321	318	373	321	321	283	291	347	332	294	301	317	343	415	254	340	322	269	306	315	293	344	274	316	282	317	295	339	248	349	325	360	270	292	279	340	294	397	316	354	318	325	276	377	354	332
ALK86440.1|GH42	464	480	463	513	411	530	452	482	408	407	466	399	499	403	428	440	518	510	433	424	446	476	491	409	475	518	420	490	470	490	448	458	438	447	425	404	510	499	451	407	471	484	434	462	562	403	462	398	427
ALO14855.1|CBM50	0	0	112	0	71	130	124	130	97	0	134	105	99	0	108	100	83	103	89	117	78	103	77	92	114	103	116	86	100	85	128	93	122	101	118	100	75	113	102	101	60	119	107	95	95	112	100	103	97
ALP05130.1|GH73	456	554	400	475	540	432	440	358	458	419	485	429	544	484	397	354	401	486	484	406	366	436	418	394	404	464	495	480	456	388	462	457	378	386	452	349	375	422	418	401	461	367	479	418	427	429	392	370	431
ALS26654.1|GT4	79	101	51	92	96	91	71	71	112	75	89	90	109	86	79	93	79	80	80	122	83	124	91	85	103	81	73	110	62	106	68	71	85	73	89	67	88	93	99	63	102	76	83	73	71	98	75	85	78
ALS36851.1|CBM13	537	557	573	498	608	585	512	575	501	453	560	577	572	592	524	626	603	527	529	499	620	548	502	625	488	679	531	495	523	531	583	442	594	577	552	535	564	564	583	493	566	420	513	544	518	475	501	448	453
AMC09045.1|GT5	284	298	305	296	313	309	287	307	249	171	319	363	329	319	308	304	308	364	238	317	359	335	302	292	271	302	390	326	370	269	338	123	280	139	308	357	181	147	300	313	254	295	281	333	316	327	326	306	297
AMC34721.1|GH23	643	620	671	637	562	548	579	650	654	639	550	667	517	692	606	580	555	683	610	539	707	615	603	616	631	656	581	582	612	616	615	686	637	618	673	656	654	595	579	665	639	665	588	643	672	591	653	613	642
AMC77936.1|GT28	159	213	159	178	162	191	175	212	207	157	158	150	167	196	189	160	181	170	207	153	187	129	154	170	164	186	179	169	127	149	190	172	210	165	254	129	177	166	173	128	153	193	145	158	222	204	177	177	134
AMD89422.1|GT4	1421	1289	1280	1219	1181	1302	1403	1013	1258	1299	1086	1235	1347	1257	1271	1300	1308	1278	1199	1290	1100	1360	1215	1181	1158	1228	1237	1255	1321	1415	1244	1318	1345	1248	1303	1064	1137	1331	1245	1286	1342	1306	1279	1388	1310	1204	1187	1283	1227
AMD96221.1|GT8	95	120	100	121	132	176	155	28	123	138	146	125	34	100	165	120	112	105	95	140	113	50	107	100	109	114	44	85	110	139	108	105	122	121	121	97	44	103	131	162	111	203	122	98	140	95	126	107	150
AMO59618.1|GH23	754	670	765	647	707	749	738	703	675	848	797	582	735	778	774	639	830	823	646	684	742	645	811	780	708	789	826	662	753	784	673	781	866	802	712	799	675	755	706	754	807	786	780	728	706	756	742	701	745
AMS39103.1|GH3	104	70	111	133	93	89	73	0	99	0	116	52	54	102	103	71	88	42	93	94	0	74	90	104	0	104	114	76	86	113	83	0	86	106	91	58	99	114	103	105	75	68	94	59	77	70	119	105	78
AMY20988.1|GT53	550	466	517	589	567	475	464	507	473	482	523	543	481	489	473	579	613	570	496	554	493	473	467	544	428	516	528	469	487	547	484	529	552	499	505	524	402	453	509	499	498	556	480	484	468	497	508	494	513
ANA80573.1|GH39	219	220	208	212	228	180	223	191	182	240	140	173	125	227	227	264	243	186	186	208	109	208	259	171	252	209	181	207	197	220	241	210	218	205	226	205	201	75	217	87	175	207	211	178	238	184	250	241	211
AND21863.1|GH140	208	190	180	218	160	171	214	155	166	190	199	154	170	196	167	188	238	182	235	173	161	191	230	219	212	228	150	207	213	193	203	187	180	163	248	163	183	183	186	166	206	237	162	186	187	159	193	174	170
AND70905.1|CBM50	135	126	151	188	153	138	144	158	103	143	140	150	128	107	168	114	108	136	168	108	155	111	200	156	155	145	121	111	145	131	142	137	106	83	166	147	164	131	156	112	142	164	130	125	109	141	160	135	113
ANE42266.1|CBM20	112	80	79	127	92	115	85	87	90	87	127	97	95	73	103	105	89	103	104	97	85	81	100	72	105	94	67	103	110	140	94	119	121	106	99	85	100	86	127	128	89	89	93	83	73	145	69	82	119
ANF27413.1|GT2	771	885	844	906	839	892	1000	946	969	856	819	827	994	826	971	914	843	826	860	906	952	871	908	913	914	910	854	812	864	894	873	951	791	868	977	852	927	843	886	912	935	928	808	782	919	891	946	858	895
ANF50141.1|CE9	376	459	209	391	386	314	358	413	442	343	394	330	363	347	388	233	357	189	286	451	332	297	173	347	319	324	349	377	386	404	346	371	375	172	332	407	358	374	460	384	442	360	405	430	394	396	347	367	387
ANG62492.1|GT2	137	148	163	197	113	126	141	143	141	129	132	184	160	134	126	94	98	114	120	165	104	169	160	165	169	120	170	102	140	127	172	162	151	160	137	135	155	143	118	101	157	116	142	103	151	141	186	148	159
ANH22675.1|CE4	170	173	138	181	194	165	163	180	181	165	169	184	170	154	153	163	190	178	160	210	236	141	152	178	141	189	189	124	135	170	140	162	151	118	189	130	170	167	178	170	159	183	146	169	149	194	126	154	233
ANH91790.1|CBM13	107	102	97	89	139	91	95	133	132	74	119	101	125	95	88	109	83	83	123	103	132	107	123	78	93	95	118	106	108	122	89	88	164	102	126	188	108	106	84	104	125	111	133	112	79	113	78	113	78
ANI27050.1|GH2	420	429	437	464	426	395	407	488	405	360	463	397	388	484	416	387	443	462	445	450	417	445	427	401	474	495	403	487	420	455	468	467	464	408	355	436	471	417	370	461	462	451	497	386	447	424	408	491	362
ANN64136.1|CE11	82	79	106	118	80	78	92	129	84	87	55	102	97	135	117	122	65	112	72	88	64	85	69	99	62	98	139	83	74	108	87	78	83	87	88	84	125	132	116	103	95	80	98	102	76	55	104	93	87
ANR67756.1|GH73	439	328	481	360	337	478	447	404	420	350	398	407	372	333	401	429	387	440	405	417	376	380	354	405	396	322	387	353	348	311	447	381	438	378	347	357	507	365	391	396	354	375	407	372	373	400	338	414	304
ANS78696.1|GH23	57	58	61	63	63	62	40	53	53	82	94	82	66	35	74	53	62	78	60	33	65	57	90	99	59	41	92	55	70	83	99	49	59	46	54	67	52	62	83	46	62	51	53	91	65	51	43	60	70
ANW96023.1|GH105	208	256	256	249	141	264	212	210	171	284	216	216	208	220	207	191	208	245	212	241	248	219	195	249	233	172	198	231	236	260	241	196	211	234	263	239	180	240	221	212	206	258	235	240	207	232	220	268	232
ANY66153.1|GH39	125	108	128	115	124	109	137	134	137	129	135	75	87	104	97	113	131	128	123	101	94	143	126	115	103	95	109	99	115	78	99	102	134	145	120	101	144	123	109	94	161	134	136	133	130	98	119	116	122
ANY74914.1|CBM32	681	692	691	727	727	700	652	740	637	673	716	751	724	680	718	765	657	803	744	720	711	632	695	703	772	766	688	749	605	734	762	698	791	762	775	657	706	829	718	736	692	776	756	757	723	732	773	720	762
AOA54405.1|GH23	247	374	244	263	287	344	0	255	254	248	388	267	373	338	285	245	345	285	296	329	220	357	0	372	260	272	262	267	0	265	235	312	272	263	280	0	283	301	0	292	282	278	274	280	311	290	293	255	242
AOC96650.1|GT4	174	95	118	81	86	89	96	100	91	162	130	115	92	120	93	134	79	135	126	87	144	102	109	144	114	89	138	115	118	83	90	88	116	93	119	124	114	110	161	147	103	106	104	114	75	123	134	110	111
AOR22598.1|GT0	130	180	130	0	139	143	148	160	135	120	123	0	134	174	178	165	170	147	136	0	112	124	0	106	138	129	139	126	93	136	128	118	0	190	155	117	125	126	146	161	142	138	161	148	168	130	131	185	139
AOS45200.1|CBM50	126	99	94	165	124	89	117	149	99	111	142	100	100	147	117	112	141	137	100	120	121	98	165	112	123	121	146	111	91	182	110	125	107	135	88	137	154	111	139	82	137	110	136	84	131	151	98	170	129
AOW25396.1|GH55	284	203	248	191	270	241	232	208	174	247	192	233	206	200	264	265	245	252	251	195	278	218	293	232	225	175	226	201	221	230	281	223	203	226	172	252	204	272	256	219	257	233	196	175	239	203	236	301	209
AOZ72268.1|GH33	93	89	106	93	66	108	108	80	109	98	111	88	125	104	124	121	94	83	109	94	110	132	100	117	91	81	112	72	97	103	107	77	96	110	139	111	95	109	117	118	114	109	85	148	130	104	109	76	124
AOZ95561.1|GH25	159	168	128	109	129	109	175	127	0	0	0	154	154	185	0	130	105	155	147	144	85	148	149	132	0	192	130	116	152	146	162	167	161	120	155	159	109	124	155	165	187	191	139	145	176	145	132	164	121
APE46392.1|GT0	274	196	167	208	220	247	218	168	204	181	183	222	175	241	162	166	186	218	196	219	189	227	190	227	224	217	202	233	199	325	205	193	236	239	223	178	169	176	210	180	168	199	196	142	222	218	171	171	164
APF26614.1|GH0	123	146	104	126	106	132	94	83	96	133	97	112	82	162	114	158	113	120	108	121	82	135	129	134	155	116	155	114	144	105	130	108	108	152	151	104	107	127	117	131	85	116	112	140	125	119	107	109	96
APG71796.1|GH53	701	633	678	712	668	778	753	712	267	800	802	680	279	630	806	691	725	654	714	644	776	691	315	633	250	772	703	728	645	668	292	726	568	717	719	674	769	686	801	578	658	747	767	790	672	757	776	782	699
APH14762.1|CE0	267	215	254	280	230	214	208	229	230	245	230	185	184	226	246	268	240	261	238	270	221	224	228	202	168	245	202	230	266	228	220	226	197	214	244	284	176	191	223	241	201	263	213	224	216	212	207	232	203
APH48279.1|CBM16	447	492	431	385	456	412	464	437	428	552	412	408	419	486	476	420	424	449	471	424	453	471	420	491	420	378	409	373	361	436	390	500	346	338	520	438	440	454	451	453	528	397	391	457	421	414	478	426	430
API91270.1|CBM32	236	238	261	261	225	256	288	190	176	289	246	239	254	237	277	250	203	165	210	203	248	245	202	221	277	207	246	282	248	219	207	250	221	194	307	274	221	220	207	251	273	234	235	237	250	251	233	243	237
APQ68419.1|GH0	103	154	85	104	99	104	122	134	125	117	154	82	141	167	153	140	96	121	179	131	147	99	103	112	98	95	100	124	137	101	115	117	95	97	109	145	133	126	115	122	100	85	109	124	122	122	93	93	95
APR82203.1|GT2	188	165	179	148	200	179	127	155	177	202	148	210	157	135	158	173	185	127	149	153	171	139	152	181	159	209	200	147	173	155	129	145	201	172	152	181	159	198	223	178	165	203	231	219	169	168	166	169	166
APU09964.1|GT2	98	109	120	76	155	93	83	97	95	95	121	80	128	90	81	75	92	129	102	80	75	108	70	114	89	86	67	120	135	114	100	77	82	84	90	136	74	108	70	98	82	106	73	82	113	91	103	108	104
APY01350.1|GH16	116	155	124	116	113	95	90	109	121	110	129	147	125	125	117	109	108	111	111	101	74	73	113	61	97	110	123	119	122	125	122	81	111	112	96	113	130	99	123	120	91	78	102	138	118	95	85	104	106
APZ45398.1|GT0	103	119	108	98	117	115	99	135	143	112	106	156	83	147	105	118	103	123	116	105	110	97	154	138	119	95	130	90	82	79	92	100	133	91	115	132	124	74	160	88	89	121	91	126	151	116	106	116	142
APZ46064.1|GH43_18	154	207	157	137	135	136	144	106	152	144	139	205	143	124	170	107	136	195	116	152	192	187	138	173	176	145	162	160	177	214	159	149	133	147	127	130	149	98	180	157	137	142	180	147	191	121	188	122	180
APZ95839.1|CBM32	235	234	210	210	172	188	184	198	172	247	184	212	248	176	209	159	237	201	181	218	193	206	287	241	227	182	200	227	152	217	202	207	180	224	225	200	145	217	196	215	201	227	207	236	174	237	238	239	265
AQA09126.1|GH29	125	158	160	164	145	110	122	120	144	185	141	143	153	138	199	132	82	186	162	128	161	159	133	168	155	145	165	144	144	174	153	138	144	183	121	124	126	113	129	148	158	129	117	150	169	174	132	151	139
AQR96769.1|GH39	169	153	76	108	142	115	107	128	151	136	154	108	82	92	69	107	99	80	105	121	122	96	103	140	132	130	107	105	101	121	103	127	85	136	97	115	113	108	124	135	87	140	90	158	140	152	128	139	102
AQS54767.1|CBM50	73	90	79	61	60	85	81	76	92	100	57	106	75	48	76	48	49	110	51	53	72	45	71	54	63	65	47	58	52	52	40	44	66	42	49	34	56	79	73	36	75	74	54	41	70	76	52	62	43
AQS56211.1|CBM50	95	91	98	91	104	79	80	86	116	121	91	90	88	87	123	92	98	95	122	81	84	71	77	84	114	46	63	82	72	83	127	61	117	82	107	83	74	88	44	109	97	80	89	104	109	76	76	66	55
AQT67136.1|CBM48	256	264	273	292	255	331	261	184	224	262	269	286	254	191	315	259	324	265	263	258	249	277	230	262	238	216	225	284	248	223	243	263	232	297	223	281	249	251	282	247	228	275	302	276	277	266	296	280	314
AQW94523.1|GT0	135	120	156	114	188	171	143	144	200	175	148	167	151	152	188	142	177	160	210	125	134	140	171	166	113	154	148	157	137	124	166	190	175	147	152	158	133	139	143	140	145	143	157	149	157	170	164	114	116
AQZ65622.1|GH1	280	272	267	283	274	225	291	286	273	243	263	251	263	268	246	252	229	265	310	264	223	233	272	264	261	210	257	218	245	260	245	244	257	312	255	278	236	277	256	317	231	211	287	293	284	228	226	250	274
ARA85284.1|CE12	382	374	371	370	431	379	323	361	401	343	403	410	383	373	329	365	402	353	365	455	344	396	363	394	431	400	371	376	456	414	438	374	384	405	281	370	378	362	336	383	383	392	403	381	421	399	345	413	392
ARC16067.1|GT2	177	160	127	223	213	154	193	184	173	150	124	205	230	208	157	230	171	177	137	178	183	195	147	223	164	176	164	184	140	171	165	151	264	185	206	203	195	169	222	175	181	199	158	154	178	159	217	161	171
ARF09632.1|GT2	87	101	90	92	132	97	140	79	97	149	96	82	167	129	116	115	111	96	124	74	101	131	97	136	106	78	118	89	76	147	119	97	90	55	93	132	98	114	102	122	106	143	157	114	88	97	91	96	136
ARF90664.1|GT4	122	175	134	0	142	189	122	96	162	158	153	164	158	166	0	105	132	139	108	0	148	111	160	179	171	110	0	141	173	123	139	0	159	90	151	130	190	141	146	129	146	131	116	121	90	120	157	184	139
ARM67724.1|GH23	442	396	422	494	441	402	388	433	358	426	461	355	378	448	387	407	393	347	379	397	480	338	401	422	359	427	332	470	367	380	335	413	468	423	425	395	404	429	368	442	434	407	442	413	418	409	378	414	381
ARN19855.1|CBM41	248	298	230	213	218	225	202	230	253	300	198	286	264	235	299	274	233	228	240	238	273	214	227	234	269	192	231	206	248	258	209	230	267	308	214	267	228	295	292	232	279	212	197	274	206	219	227	285	270
ARO29923.1|CBM50	105	163	120	82	114	88	134	115	182	131	127	109	146	109	161	97	103	102	127	144	124	92	160	152	132	124	165	158	118	133	134	149	114	146	122	109	125	125	140	130	96	134	130	123	162	90	151	111	131
ARP84078.1|GT2	123	114	126	135	119	128	167	123	114	155	164	124	130	135	130	155	157	105	137	144	144	141	122	136	161	168	144	121	126	127	140	146	130	89	162	146	144	144	120	139	117	158	106	167	158	112	184	129	167
ARS37843.1|GH0	151	143	163	159	152	120	114	100	126	123	118	119	179	143	127	159	127	158	141	156	169	152	150	100	118	153	141	137	148	185	135	141	169	93	168	169	152	102	131	171	139	123	128	126	175	96	157	132	141
ARV06623.1|GH17	187	229	157	173	219	192	209	225	277	179	181	191	226	167	211	231	173	172	133	183	174	197	243	201	202	239	268	136	188	187	211	239	229	200	217	202	231	175	179	219	172	201	161	179	213	188	206	242	166
ARW00838.1|CBM16	365	344	403	338	352	295	369	340	303	328	281	332	294	349	366	313	301	297	309	394	281	249	322	324	352	349	311	329	303	322	322	232	339	290	345	302	288	336	294	295	328	246	331	340	341	329	293	308	269
ARX88346.1|CE4	201	190	268	229	236	251	207	237	232	227	248	192	235	240	224	256	223	249	224	186	240	295	233	246	251	230	235	232	252	234	240	229	200	280	220	304	149	149	176	250	214	223	267	182	202	181	147	215	260
ASA19789.1|GH43_24	93	69	106	110	75	60	96	98	118	126	126	96	136	102	113	127	123	161	83	121	109	122	82	119	90	80	96	106	115	101	129	99	121	99	72	95	85	84	103	99	132	75	106	96	98	120	116	138	145
ASA24262.1|CBM54	256	273	276	267	251	275	247	349	227	284	334	233	265	255	293	360	285	286	314	257	252	345	324	254	287	268	355	300	269	271	335	302	270	265	288	286	271	355	229	210	390	291	269	242	279	303	285	249	328
ASC70500.1|GT2	332	303	313	370	348	385	345	282	391	357	406	330	342	404	332	377	357	342	376	342	359	332	342	343	310	367	359	343	410	331	363	344	354	348	339	385	348	312	357	319	373	325	371	433	329	284	389	387	329
ASE60971.1|GT2	483	505	586	485	499	532	507	517	472	526	524	454	566	530	430	531	545	491	493	488	538	474	477	602	471	490	504	527	474	667	551	518	466	471	542	550	519	585	535	561	411	507	539	478	442	497	581	531	550
ASK61087.1|GH73	108	108	65	97	127	107	84	125	89	131	106	109	96	113	69	142	88	131	137	122	93	92	120	121	105	106	129	91	96	90	109	99	101	90	74	99	108	89	122	143	106	110	108	122	80	148	118	105	102
BAA95685.1|GH39|3.2.1.37	17	49	28	40	47	28	15	32	59	33	49	22	37	16	32	33	22	30	60	16	37	34	45	24	32	18	31	32	27	34	39	32	34	34	35	45	38	39	40	46	36	48	23	64	30	29	26	37	38
BAD49172.1|CBM50	161	162	237	224	191	207	201	152	206	218	218	201	142	256	147	154	185	179	193	180	160	162	184	179	221	188	148	210	240	163	184	176	204	217	237	155	184	233	160	179	190	271	189	218	151	180	196	233	169
BAD86098.1|GT2	49	47	39	58	59	39	41	40	53	90	50	27	40	54	32	37	40	43	57	42	50	52	74	64	41	57	48	61	54	84	57	52	84	71	55	52	58	61	49	37	55	45	45	68	66	49	47	49	77
BAE54672.1|GH17	187	123	126	158	195	179	140	176	139	139	148	151	138	126	154	190	129	160	169	183	182	189	199	162	143	158	159	187	173	144	149	177	147	201	135	158	132	167	180	163	143	157	193	183	153	107	153	233	175
BAJ80814.1|CE9	246	255	226	169	225	250	208	228	194	207	184	201	272	279	242	271	316	156	231	257	213	203	234	265	253	293	224	218	228	220	244	309	258	254	254	216	209	231	190	200	283	201	212	183	303	222	193	201	184
BAN55824.1|GT4	289	230	343	0	265	244	337	349	257	307	336	297	293	343	303	285	261	326	0	296	318	306	359	268	330	0	303	355	363	322	301	0	354	0	332	370	325	303	262	301	252	305	284	329	224	268	269	248	322
BAO31153.1|GT2	301	238	272	286	252	266	213	298	211	251	283	318	255	237	269	214	226	291	297	287	262	254	262	278	252	340	261	238	272	267	295	294	233	268	280	299	261	272	228	265	268	294	270	231	263	287	315	246	260
BAP55057.1|GT2	115	122	84	99	75	90	116	135	89	93	172	119	111	101	86	136	104	95	100	150	119	153	137	95	116	97	123	125	158	117	103	90	125	133	149	117	115	114	112	94	110	103	131	113	121	118	131	94	106
BAP86358.1|GH23	4451	4439	4618	4087	4618	4278	4415	4805	4481	4651	4742	4685	4614	4533	4784	4663	4687	4657	4339	4403	4823	4462	4587	4259	4577	4164	4519	4556	4650	4474	4718	4266	4373	4323	4523	4677	4287	4725	4192	4828	4762	4706	4479	4499	4629	4671	4665	4573	4700
BAQ97614.1|GH16	125	124	104	189	118	140	184	155	128	170	178	123	191	166	132	160	143	161	125	163	151	105	141	133	159	120	135	111	200	185	139	165	169	112	108	116	154	127	141	119	171	158	127	117	159	140	104	185	126
BAR91704.1|CE12	96	83	110	80	98	70	87	86	76	102	111	108	98	115	90	80	67	81	84	112	85	127	67	102	97	114	82	61	100	84	123	81	67	91	107	77	104	82	149	116	75	68	71	100	96	93	59	62	81
BAS15972.1|GH130	565	451	464	395	486	517	470	430	472	463	465	433	368	457	496	510	477	461	562	483	555	359	405	542	533	428	489	369	458	513	440	477	486	593	382	513	488	451	519	517	470	509	496	489	418	493	470	444	470
BAU44811.1|GT35	96	92	129	143	0	113	0	110	144	86	165	123	0	114	0	125	114	106	93	136	107	140	113	110	126	0	140	129	115	139	106	107	176	94	171	110	157	103	118	114	113	134	120	136	160	127	134	120	121
BAW00662.1|GT28	111	151	231	173	199	171	212	167	213	168	178	181	201	178	179	143	198	214	235	162	178	159	159	211	171	141	235	151	166	144	184	178	259	176	179	171	193	176	202	190	173	185	182	197	151	164	182	213	195
BAW92216.1|GH49	343	423	381	370	397	393	428	353	386	368	312	400	330	349	343	176	319	449	205	331	320	365	331	188	380	379	279	385	251	330	400	340	310	158	331	401	356	380	360	348	423	360	385	353	293	381	392	387	402
BAY20821.1|GH104	73	120	115	110	116	133	104	109	111	103	81	118	117	121	72	126	133	82	90	125	86	98	95	100	96	128	136	95	99	108	86	103	128	106	103	85	113	78	71	107	75	91	111	149	81	105	133	85	122
BAZ00088.1|GT2	132	187	143	149	148	127	124	131	159	201	161	142	157	134	188	183	147	130	175	154	190	156	225	144	192	159	160	183	117	174	194	151	186	141	140	189	181	165	149	226	149	148	169	197	216	126	156	213	193
BAZ74203.1|GT2	71	73	78	91	97	47	95	80	59	89	71	83	59	87	62	53	67	101	78	84	67	92	83	91	61	65	71	81	70	89	70	101	53	73	65	61	81	67	67	57	106	62	52	74	53	92	75	70	56
BAZ76427.1|GH65	97	79	84	92	79	86	71	63	93	90	54	67	78	137	126	75	81	97	88	99	74	76	77	103	97	107	109	93	80	93	63	82	105	92	105	53	93	85	102	81	66	81	94	101	68	49	66	80	101
CAJ60712.1|GT4	105	102	85	110	84	103	94	91	148	111	95	55	113	107	103	67	114	112	92	113	69	119	131	145	85	86	124	81	90	120	95	89	103	86	88	100	118	99	122	106	106	69	144	74	98	79	81	92	86
CAJ61616.1|CBM13	161	119	175	142	124	154	110	152	117	141	140	186	127	135	111	147	144	142	119	150	104	129	138	162	157	124	126	149	186	126	131	140	145	145	145	128	138	151	98	131	119	165	136	141	155	129	154	123	149
CAL53384.1|CE11	0	254	228	227	233	259	293	249	298	241	294	271	252	270	308	230	254	241	213	233	216	0	254	0	267	259	203	205	217	253	265	244	220	237	328	322	0	0	280	258	249	268	223	230	208	233	264	256	246
CAL64851.1|GT5	263	216	197	210	246	268	256	265	189	278	245	243	251	223	253	281	239	252	201	227	211	206	220	181	214	181	238	246	192	220	219	245	218	205	241	243	183	191	232	229	220	240	207	217	232	248	233	232	254
CAN61133.1|GH36	22	39	33	28	31	17	22	22	26	41	53	44	26	54	33	40	36	34	43	30	25	31	28	56	20	11	28	35	29	39	33	34	63	30	33	32	33	17	27	48	43	72	46	50	21	37	33	48	46
CAN80640.1|GT47	177	152	169	134	175	163	151	155	126	168	195	175	189	199	135	124	185	172	162	145	103	153	176	190	196	170	150	126	164	125	167	171	155	136	176	128	188	174	152	151	179	155	174	150	137	200	142	217	177
CAP68130.1|CBM50	0	188	207	237	177	200	0	203	211	183	213	279	202	183	225	235	202	233	241	232	189	152	194	234	221	228	243	0	196	197	194	242	173	214	231	0	193	201	194	0	190	185	250	258	200	220	203	240	234
CAZ29389.1|GH99	57	96	48	69	75	84	69	88	80	50	72	56	139	72	48	97	72	61	49	64	91	84	78	80	88	34	99	88	63	89	77	81	81	41	57	56	104	69	67	77	92	95	51	95	66	56	62	65	78
CAZ97137.1|GT2	553	682	638	675	730	596	678	681	610	591	606	668	590	690	641	692	657	647	617	611	584	727	652	620	637	593	630	750	650	587	698	722	690	596	611	581	574	671	695	624	596	693	616	639	596	669	673	705	677
CBA03971.1|GT30	244	307	237	92	295	209	293	153	273	150	245	149	196	105	252	222	231	267	209	231	86	265	253	290	285	205	205	114	129	118	137	209	258	233	232	243	220	256	218	294	248	163	278	237	205	266	248	317	213
CBE02483.1|GT44	397	353	481	470	534	402	507	478	0	0	472	0	391	418	406	445	442	393	466	446	385	372	333	430	448	396	401	304	0	0	388	399	412	407	469	346	419	472	413	417	347	443	450	437	375	395	420	416	350
CBK94002.1|GH53	264	230	313	278	267	279	297	264	292	292	255	329	341	233	230	293	310	345	216	222	244	291	272	321	325	313	233	250	218	267	294	270	280	271	292	298	328	320	208	269	260	287	328	253	312	305	240	258	305
CBK98128.1|GH25	266	316	222	344	215	297	291	308	314	280	282	329	282	296	247	271	278	221	269	248	210	289	210	314	314	265	302	287	319	332	278	313	273	317	301	279	314	330	319	231	272	315	307	345	309	279	286	299	326
CBL00503.1|GT2	2740	2801	2832	2865	2725	2934	2748	2871	2866	2793	2729	2717	2825	2756	3006	2622	2740	2634	2748	2782	2895	2833	2533	2908	2943	2555	2784	2641	2644	2897	2776	3080	2661	2775	2944	2580	2786	2670	2987	2726	2948	2900	2821	2830	2793	2701	2757	2949	2909
CBL00656.1|GH28	917	835	953	912	968	883	894	1026	943	1015	840	976	968	969	957	893	904	986	887	911	925	971	914	889	935	1060	921	880	902	983	968	932	921	894	954	869	897	877	921	946	949	932	961	846	1034	895	963	904	951
CBL00698.1|GT4	559	415	470	461	469	566	483	534	462	486	576	528	480	462	471	558	479	495	505	542	532	502	513	506	504	426	508	522	527	449	505	483	474	509	500	503	513	526	456	478	456	480	558	433	498	466	589	473	498
CBL00720.1|GT2	634	660	587	658	637	626	685	607	545	618	580	654	702	699	602	594	597	575	573	713	724	650	652	624	678	607	575	688	624	638	586	627	647	656	671	626	673	626	622	709	576	638	621	545	536	658	580	636	694
CBL00883.1|GT2	128	150	108	149	156	145	138	112	149	113	134	106	107	132	148	137	117	124	93	132	106	137	106	171	107	123	125	152	133	165	110	126	110	119	131	139	145	99	139	134	135	122	151	147	142	146	137	176	161
CBL01100.1|GH31	317	214	243	0	273	260	257	310	342	293	252	267	251	304	300	289	311	329	295	238	250	215	260	243	0	236	255	281	0	275	301	0	261	301	236	300	266	278	0	253	345	261	260	251	238	253	319	260	232
CBL01313.1|GH3	493	360	407	463	442	394	357	424	456	380	420	393	404	344	440	381	363	415	396	420	405	344	398	394	438	447	408	364	387	402	362	422	383	470	404	444	368	450	356	365	473	424	370	363	421	415	418	432	337
CBL01314.1|GH3	319	358	397	331	378	354	298	302	311	416	303	322	328	267	321	320	284	358	347	334	343	265	329	291	353	268	331	358	312	323	308	355	378	258	427	239	328	356	325	304	362	353	340	353	349	272	315	333	426
CBL01340.1|GH77	205	236	194	225	190	213	186	216	0	206	239	281	224	0	182	0	221	243	220	144	214	232	228	207	203	185	207	176	205	231	186	0	215	254	233	0	162	228	213	194	239	225	184	213	179	190	215	196	255
CBL01352.1|CBM48	210	278	232	228	248	0	296	263	276	239	280	0	253	273	316	263	288	284	268	266	282	267	336	313	274	315	303	249	273	253	301	276	304	0	258	0	0	273	241	326	198	294	233	249	324	314	224	224	234
CBL01447.1|CE8	159	113	85	110	123	148	135	137	119	130	131	108	119	115	133	123	116	106	181	143	125	162	193	132	128	147	126	118	120	133	153	109	143	154	107	118	128	150	149	129	115	167	100	110	118	198	98	167	143
CBL01451.1|GT32	170	191	170	214	167	153	173	188	166	175	204	173	175	178	182	179	183	157	249	175	126	169	208	158	140	176	181	183	139	158	173	126	148	161	233	181	218	151	165	156	171	154	233	165	147	205	171	139	151
CBL01526.1|GT35	264	316	282	284	301	249	345	317	284	352	300	289	372	276	270	311	250	332	342	306	256	329	242	280	293	311	309	303	267	268	288	269	256	282	294	306	295	252	291	205	263	288	374	341	347	310	301	272	329
CBL01560.1|GT4	211	233	222	0	200	227	167	0	193	191	202	228	209	230	162	212	190	194	178	206	0	0	261	141	185	0	176	203	219	192	187	239	226	206	217	221	256	206	214	189	216	225	229	192	206	183	254	212	224
CBL01643.1|GT5	173	242	165	115	166	165	0	167	0	193	163	186	180	178	203	205	0	175	271	169	226	221	193	129	197	0	194	189	172	155	153	177	0	216	161	191	179	226	220	165	180	189	170	222	219	176	139	185	184
CBL01777.1|GH2	283	213	223	267	250	197	209	291	247	212	254	311	258	245	253	268	204	204	212	228	213	233	190	261	271	211	212	193	209	226	277	285	211	219	247	251	216	276	196	223	245	229	231	214	225	198	233	222	213
CBL01779.1|CE1	184	216	224	224	249	195	285	206	212	214	202	213	185	232	190	210	228	233	189	177	213	216	203	214	241	194	188	194	235	274	229	268	238	238	202	243	252	216	237	264	232	198	272	237	182	191	252	176	245
CBL01979.1|GH113	139	106	128	131	137	121	117	118	115	157	106	0	119	143	120	149	161	134	131	163	136	0	0	88	98	148	102	140	128	144	0	106	137	108	113	125	126	0	112	155	165	141	134	112	129	128	153	110	130
CBL02089.1|CBM13	88	101	79	73	106	47	57	80	56	83	76	107	82	68	53	75	85	80	69	64	58	71	60	66	100	76	68	83	60	88	100	95	95	89	46	117	84	60	75	64	83	55	93	99	105	83	61	112	73
CBL02152.1|GT2	122	93	92	142	112	84	109	110	91	125	139	108	126	135	97	114	98	126	100	107	108	79	130	123	132	110	92	95	139	110	106	96	127	99	108	95	92	83	106	170	119	135	85	92	133	143	92	101	109
CBL02577.1|GH77	227	165	187	212	210	187	179	175	193	219	193	249	134	231	222	167	216	141	167	185	216	157	201	178	162	186	200	156	130	192	212	205	218	174	198	189	186	214	164	209	181	173	202	184	191	186	185	193	197
CBL02658.1|GH1	194	155	169	154	221	212	254	202	184	179	207	206	164	195	169	160	162	193	181	210	192	151	185	221	180	272	156	171	216	158	184	150	263	178	134	166	201	258	193	223	178	234	173	172	208	174	258	164	142
CBL02671.1|GH2	221	236	255	164	204	264	256	255	237	221	269	209	224	208	230	239	285	255	237	226	243	243	183	273	249	192	231	197	226	303	231	205	282	283	296	271	214	221	254	278	269	216	256	170	304	263	234	242	234
CBL02680.1|GH78	397	319	350	320	334	334	362	314	318	278	337	422	337	314	379	359	402	382	341	353	323	358	329	411	277	429	370	349	335	352	329	355	326	292	329	341	340	340	362	251	347	401	385	339	323	418	342	391	341
CBL02685.1|GH1	141	201	247	227	144	162	184	143	167	160	164	191	173	171	189	154	116	206	137	186	201	146	190	185	142	149	192	168	186	142	166	134	158	200	212	142	148	229	189	180	165	200	172	188	203	216	191	190	170
CBL02866.1|GH112	320	283	279	305	303	337	325	260	262	282	281	234	259	223	283	271	290	299	280	272	322	274	283	305	315	246	295	260	271	265	316	303	302	296	280	307	235	334	286	269	237	303	300	299	272	265	243	299	285
CBL02867.1|GH2	418	354	407	354	485	381	394	464	336	489	0	0	309	453	414	358	0	375	446	460	445	389	460	410	414	421	397	449	400	360	318	0	424	400	423	403	359	426	418	0	405	380	437	368	401	405	430	387	315
CBL02956.1|GT4	216	135	125	174	162	127	158	118	151	206	159	213	124	181	141	186	158	165	165	140	174	182	155	129	166	160	210	136	142	128	174	171	146	159	178	208	173	137	159	145	175	135	145	165	203	146	154	181	149
CBL02958.1|GT4	109	142	89	124	131	171	80	133	156	162	104	141	117	136	94	166	144	130	151	109	169	122	131	143	156	163	108	126	86	137	104	132	127	157	134	122	150	102	149	132	125	139	136	93	166	200	118	125	136
CBL02960.1|GT4	147	127	160	207	152	167	0	0	146	0	132	112	140	153	0	180	203	131	116	171	169	136	117	0	174	158	144	147	135	152	156	122	124	154	133	156	117	150	147	147	137	141	153	160	127	133	114	158	175
CBL10145.1|GH3	372	364	405	336	345	353	414	380	408	344	376	421	402	356	335	331	319	416	383	366	363	326	384	349	444	343	338	360	398	361	423	300	380	376	396	425	425	379	338	326	389	378	351	406	350	376	349	369	333
CBL11129.1|GH39	107	91	117	141	132	110	80	97	92	87	146	0	102	88	142	120	92	0	86	136	90	0	100	82	125	99	136	134	151	134	0	115	150	120	108	116	93	0	91	136	83	100	104	109	94	147	131	101	137
CBL24890.1|GH73	859	880	899	879	771	878	976	916	898	956	870	819	949	961	864	943	819	851	903	836	898	908	893	1070	912	837	962	823	783	854	873	880	824	740	870	941	894	790	907	904	840	1021	1047	987	918	832	800	857	916
CBL24900.1|CBM50	1143	1011	873	1037	1038	1013	1066	864	989	1086	1083	985	953	1051	1053	1054	1074	912	1130	998	1043	1039	1077	1034	966	890	980	981	977	1070	984	1014	993	884	946	916	1074	944	928	891	961	890	1024	1020	975	1026	1036	1054	982
CBL24930.1|GH23	574	601	495	542	574	604	565	617	653	599	577	623	488	623	618	632	584	599	644	599	591	586	508	577	580	624	574	642	627	603	490	596	565	583	591	621	652	568	558	532	650	652	649	607	600	622	617	566	575
CBL24952.1|GT35	414	287	817	339	358	365	337	319	401	361	397	345	306	277	365	0	757	336	661	0	342	747	387	692	368	323	284	598	320	308	335	357	326	696	0	736	0	360	848	304	321	346	275	313	276	316	473	384	527
CBL25049.1|GH13_31	277	177	270	259	189	225	208	195	186	249	283	152	247	257	218	208	253	220	225	249	231	215	235	209	202	246	232	213	241	221	221	199	224	297	194	155	212	248	281	222	177	189	220	176	201	217	212	234	212
CBL25050.1|GH31	279	292	304	264	276	237	276	253	266	265	198	243	251	251	288	280	234	291	290	279	235	221	364	316	245	288	282	260	301	270	278	262	305	278	261	211	241	270	256	268	262	258	297	252	260	305	265	273	194
CBL25404.1|GH13_31	232	210	0	227	233	291	207	267	249	259	237	200	213	203	245	213	271	224	218	274	226	210	0	213	0	228	197	238	216	231	279	197	0	266	0	309	167	203	213	161	208	180	223	204	205	212	244	211	213
CBL25413.1|GH32	243	202	252	171	235	183	181	241	178	249	233	174	193	213	194	232	170	191	199	174	182	210	199	233	214	211	254	146	241	192	193	175	161	210	192	200	243	200	191	252	151	205	230	197	146	164	240	181	166
CBL25595.1|GH73	105	116	97	94	82	74	158	120	136	91	132	105	123	98	71	89	85	113	106	108	150	143	121	94	99	91	115	109	88	105	119	106	120	93	114	158	86	107	120	115	96	84	105	139	91	104	107	57	118
CBL25717.1|GT0	69	86	74	94	126	168	87	101	86	95	101	77	104	72	91	113	70	86	54	82	64	122	116	68	84	82	105	122	83	99	94	87	94	89	80	94	98	61	104	118	105	90	107	96	97	111	112	98	82
CBL26006.1|GH36	255	301	305	306	291	306	253	253	259	294	282	273	282	288	255	312	272	299	283	272	295	315	263	286	338	308	298	308	322	316	276	320	242	255	320	313	334	296	303	255	281	235	325	306	319	252	299	285	324
CBZ00014.1|GH29	280	328	294	310	238	232	251	206	259	295	271	261	270	388	275	282	264	269	258	249	295	252	289	263	230	276	340	289	255	215	322	346	301	223	341	277	304	303	287	287	303	247	356	286	337	305	275	277	337
CBZ51751.1|GT90	53	46	39	54	42	68	62	81	40	75	56	37	70	50	43	48	46	62	47	84	29	73	69	91	36	58	63	45	48	50	45	44	47	40	56	67	67	49	49	39	53	72	53	44	56	64	49	48	45
CCA15473.1|GH72	0	133	100	154	119	124	153	129	148	0	164	163	0	150	115	175	171	160	103	140	0	113	173	145	123	116	0	155	113	194	127	188	114	171	129	137	162	128	122	144	141	191	131	141	134	131	145	123	123
CCA37660.1|CBM1	185	270	187	228	178	215	213	233	234	220	292	181	165	228	207	199	174	166	241	216	216	202	218	252	295	220	166	189	261	232	195	219	195	215	199	199	178	211	165	214	177	214	225	212	204	190	211	244	216
CCH01567.1|CBM20	265	238	197	244	223	235	220	198	211	270	232	281	196	220	238	220	222	211	219	221	239	229	231	236	278	257	220	187	261	243	200	219	232	211	290	256	284	249	247	194	214	234	285	321	243	239	212	243	248
CCO17752.1|CBM20	309	352	351	294	272	379	378	318	335	339	422	407	316	351	362	300	356	330	374	323	374	372	342	368	287	320	323	345	284	307	475	369	306	399	360	345	326	346	302	322	362	361	316	322	270	283	360	401	360
CCO17752.1|CBM50	438	463	409	413	436	454	367	484	450	505	433	433	481	393	521	449	446	417	420	485	490	402	423	414	497	374	389	457	438	468	527	457	430	487	490	465	385	440	511	461	485	455	412	486	474	422	465	440	478
CCO21038.1|GH11|3.2.1.8	279	293	237	312	281	236	186	255	286	348	235	253	254	221	237	253	275	268	216	308	265	319	255	234	239	214	218	229	285	238	246	241	250	287	280	286	236	272	241	285	237	250	269	249	207	278	245	219	239
CCQ75502.1|GT2	160	112	119	168	141	183	127	137	146	130	186	136	166	149	119	111	135	103	95	125	114	125	159	126	140	159	126	138	139	129	123	151	152	155	135	120	163	105	166	159	138	115	131	133	149	101	140	137	141
CCV66467.1|GH3	505	667	503	567	663	626	682	510	611	494	592	579	656	562	586	460	520	537	535	385	505	613	624	485	661	612	691	563	533	600	475	606	662	661	595	661	529	629	573	404	592	695	600	597	692	579	584	587	568
CDM22846.1|GT51	579	495	525	482	529	528	531	561	577	548	526	585	581	536	563	599	562	519	650	579	523	622	569	522	587	668	510	529	558	575	625	538	524	636	600	546	555	498	461	637	608	606	581	641	598	557	548	605	562
CDM93045.1|GT41	271	260	282	361	294	319	293	249	242	233	259	290	255	235	299	280	296	285	244	314	245	226	204	214	279	290	260	293	256	277	240	287	259	246	290	301	258	244	287	312	313	260	291	225	221	257	304	257	255
CDO14464.1|GH2	482	544	430	487	478	513	389	444	385	433	487	453	474	467	415	414	394	469	448	459	404	466	457	519	553	486	440	488	425	457	415	538	432	525	538	428	476	401	492	428	412	402	507	476	433	433	525	418	499
CDZ96803.1|GT8	286	292	228	312	255	293	300	286	237	277	328	324	367	303	267	322	344	228	313	305	231	273	306	368	329	276	319	361	330	303	242	270	305	272	273	279	247	333	234	322	245	275	316	305	247	315	315	365	235
CEA14920.1|CBM50	49	64	101	84	80	76	67	77	104	100	75	64	52	52	49	67	49	75	108	50	60	106	56	67	114	65	114	57	52	70	76	92	87	46	59	73	45	65	70	51	109	55	49	81	86	71	44	68	87
CEP34952.1|CBM50	759	755	738	749	745	685	754	759	796	783	780	767	704	755	822	725	791	802	802	645	768	744	734	802	695	740	666	792	753	710	656	716	785	704	842	773	710	584	878	726	713	836	765	710	712	718	811	787	839
CQR54043.1|GH32	154	93	118	114	102	128	108	120	137	126	133	104	130	75	180	111	151	119	140	132	169	137	181	113	122	137	91	135	106	113	165	131	106	130	111	113	116	147	131	107	105	130	140	179	119	99	95	149	125
CUA18573.1|GT4	169	0	137	147	0	156	138	150	115	159	155	135	138	0	112	148	171	140	123	146	138	182	113	0	146	153	183	187	0	183	174	129	137	148	140	137	130	123	163	187	133	189	137	122	174	139	128	155	133
CUH93853.1|CBM50	217	236	195	169	195	200	271	229	210	187	170	188	253	204	149	179	171	164	229	234	203	204	215	236	243	188	179	182	200	235	185	173	215	224	197	160	195	205	197	211	249	273	199	252	208	168	159	242	221
CUI24525.1|GH19	642	599	819	735	769	972	864	549	824	535	520	884	582	648	673	610	856	667	934	581	609	917	654	944	427	683	346	527	695	560	583	888	348	783	709	829	953	590	914	454	704	594	861	644	907	610	620	673	930
CUS03056.1|CBM50	181	151	182	223	205	198	182	129	160	174	184	231	174	170	207	171	200	217	155	144	143	235	149	183	141	163	223	198	232	206	179	112	207	205	203	159	191	177	183	157	142	170	216	220	121	186	212	149	130
CUT15984.1|GT41	115	123	129	126	130	141	101	128	132	118	126	140	123	121	92	129	100	116	104	108	112	145	111	123	115	100	143	152	117	162	149	134	130	122	112	134	133	153	139	94	117	107	138	120	94	155	120	130	103
EAA29319.1|GH93	168	111	143	138	114	166	163	148	121	149	139	165	91	108	180	164	172	173	238	115	183	139	108	132	151	173	130	123	175	176	136	152	134	117	148	162	152	137	115	130	174	155	184	144	152	132	152	184	124
EAA58990.1|GH71	182	161	205	149	170	142	161	147	176	190	190	193	167	183	135	164	148	181	137	162	190	197	175	168	218	214	179	189	139	178	177	175	162	210	221	160	174	198	154	199	210	183	174	186	159	137	194	125	202
EAA62552.1|GH92	243	248	240	161	199	217	204	262	211	235	110	229	212	188	154	173	79	199	209	205	227	186	93	178	247	164	91	214	232	212	232	251	209	234	171	241	206	232	88	264	233	251	232	210	213	148	191	181	213
EAA63396.1|GH76	163	190	166	186	171	150	186	135	179	154	185	177	213	203	205	163	143	182	199	147	123	135	168	103	171	160	236	181	180	190	165	148	170	136	183	127	156	176	172	154	196	107	219	129	154	135	114	165	176
EAA64203.1|GT62	81	107	68	94	131	93	101	79	116	129	110	88	140	128	114	136	88	101	105	116	123	144	97	107	105	113	113	106	116	162	77	114	132	109	102	100	111	114	103	107	118	121	119	90	171	129	111	104	75
EDO51947.1|GH115	299	389	300	373	303	305	303	311	322	272	365	295	314	339	361	393	360	284	324	362	334	339	357	351	380	337	276	348	322	353	342	307	363	260	282	295	342	272	337	337	290	305	269	290	296	350	350	264	300
S56004|GH55|3.2.1.58	190	128	194	216	156	179	147	235	164	159	147	155	159	202	175	186	135	150	175	171	146	197	181	160	126	157	186	237	179	198	190	156	149	217	156	147	167	202	167	154	174	167	162	186	156	141	190	160	190
SBO93556.1|GH1	129	120	146	116	207	142	126	133	99	155	132	117	108	181	118	140	138	135	154	125	115	158	121	186	149	152	158	129	134	123	140	132	140	130	120	132	112	117	89	198	149	144	132	83	158	116	141	205	109
SCA85736.1|GH23	168	208	186	196	178	218	209	159	185	0	153	188	0	182	0	160	145	0	169	189	0	177	181	164	154	183	219	202	227	155	191	193	170	201	212	182	161	268	201	180	195	207	189	154	150	157	235	242	212
SCD19719.1|GH43_34	260	355	309	367	340	350	306	322	262	334	225	364	267	274	344	322	339	380	362	324	296	334	303	315	293	309	290	356	248	308	276	333	282	290	298	291	312	309	323	224	272	351	323	277	262	274	323	343	327
SCD21505.1|GH28	167	176	187	166	213	234	188	208	182	166	199	153	189	158	219	220	158	207	178	142	192	188	207	185	205	167	203	203	178	170	137	199	234	204	168	171	153	204	185	200	189	174	206	153	154	185	209	179	181
SCK27089.1|GT2	1332	1360	1323	1223	1319	1313	1158	1298	1250	1459	1038	1385	1355	1486	1334	1292	1304	1345	1442	1368	1360	1400	1492	1501	1356	1167	1366	1338	1276	1402	1181	1346	1195	1271	1367	1334	1452	1380	1364	1330	1491	1382	1322	1489	1298	1348	1369	1349	1439
SDO99910.1|CE9	206	188	145	144	163	115	148	136	141	220	193	165	175	185	191	150	160	200	151	203	154	215	177	169	150	188	160	202	157	167	157	199	180	179	162	151	178	188	139	148	168	191	160	178	157	168	181	210	179
SDS56476.1|GT4	54	79	76	85	81	88	96	64	69	70	54	98	64	82	76	94	72	104	119	85	117	62	51	63	50	101	91	45	60	61	82	66	57	59	49	72	63	60	89	43	83	102	68	70	60	98	64	102	97
SDT80777.1|GT2	137	146	124	131	208	150	174	133	129	134	146	125	156	204	133	153	160	162	181	111	90	189	150	157	170	155	116	174	165	130	134	174	152	141	101	104	148	136	130	133	165	170	130	133	204	127	93	169	154
SDU40757.1|GT0	202	228	237	224	250	257	275	200	218	221	227	220	214	285	234	229	259	255	230	162	226	205	259	232	223	273	225	162	258	247	204	236	245	197	259	205	267	231	178	217	231	221	207	304	185	253	254	280	218
SEH80321.1|GH39	87	149	134	129	131	97	98	120	96	96	112	120	119	133	79	128	120	123	108	139	129	112	93	148	137	125	137	114	131	140	148	106	174	116	107	118	111	116	116	137	105	118	131	124	122	121	145	78	93
SFM58235.1|GT51	354	344	367	387	311	331	395	324	368	308	297	393	348	293	343	281	413	331	340	356	352	308	343	323	402	372	403	338	418	295	308	306	322	356	251	337	276	358	320	313	344	360	357	276	363	332	295	293	328
SFV72712.1|GT4	698	737	621	681	579	523	462	805	747	767	737	739	784	854	684	753	628	723	748	722	642	647	692	783	687	729	715	571	481	813	709	731	704	466	502	794	542	779	612	651	823	702	731	775	751	813	792	600	712
SFZ87077.1|GH23	198	278	189	191	148	217	255	188	242	219	282	223	295	273	208	316	233	230	280	185	206	221	220	232	258	230	215	305	235	180	195	189	215	276	207	250	288	220	200	240	262	261	272	242	201	259	241	247	193
SMD43549.1|CE9	106	94	127	109	113	101	0	99	85	62	92	95	0	88	87	90	101	134	105	99	84	80	107	105	0	0	96	118	117	172	88	0	68	90	110	120	99	95	106	111	65	115	64	80	47	88	98	137	112
SMQ54680.1|GH31	159	238	212	189	234	185	193	238	165	170	224	229	198	179	226	176	182	155	213	193	205	190	213	214	190	183	162	151	181	204	238	194	204	234	249	235	243	214	188	207	170	261	246	206	166	171	253	264	238
SMY24142.1|GH76	182	208	166	173	183	114	195	167	0	205	175	182	160	0	0	152	171	161	215	177	167	188	120	170	198	165	186	216	0	144	147	162	181	118	165	172	188	135	0	165	151	184	175	167	191	191	144	187	195
SMY28328.1|GH31	568	586	544	515	520	483	577	578	559	526	546	512	570	512	520	478	521	576	520	476	611	629	488	501	568	509	532	483	590	511	577	516	538	466	499	560	490	626	551	610	534	524	506	550	513	559	530	516	547
XP_003708918.1|CBM18	244	189	182	165	241	126	166	161	138	168	160	164	197	179	229	182	191	0	193	140	159	198	181	242	173	150	179	156	0	215	186	143	0	0	174	0	160	130	158	212	168	158	161	136	180	155	168	150	162
XP_395660.4|GT24	543	565	538	523	460	474	496	545	556	442	564	537	440	458	543	487	548	565	552	561	569	501	548	476	404	606	492	524	506	488	634	537	564	524	504	518	437	527	520	565	568	462	432	544	574	532	491	463	580
[truncated: 164 more columns]

## Sheet: CoMW (assembly-based) Approach
CAZy_genes and Families	Sample_1_GroupA_1	Sample_2_GroupA_2	Sample_3_GroupA_3	Sample_4_GroupA_4	Sample_5_GroupA_5	Sample_6_GroupA_6	Sample_7_GroupA_7	Sample_8_GroupA_8	Sample_9_GroupA_9	Sample_10_GroupA_10	Sample_11_GroupA_11	Sample_12_GroupA_12	Sample_13_GroupA_13	Sample_14_GroupA_14	Sample_15_GroupA_15	Sample_16_GroupA_16	Sample_17_GroupA_17	Sample_18_GroupA_18	Sample_19_GroupA_19	Sample_20_GroupA_20	Sample_21_GroupA_21	Sample_22_GroupA_22	Sample_23_GroupA_23	Sample_24_GroupA_24	Sample_25_GroupA_25	Sample_26_GroupA_26	Sample_27_GroupA_27	Sample_28_GroupA_28	Sample_29_GroupA_29	Sample_30_GroupA_30	Sample_31_GroupA_31	Sample_32_GroupA_32	Sample_33_GroupA_33	Sample_34_GroupA_34	Sample_35_GroupA_35	Sample_36_GroupA_36	Sample_37_GroupA_37	Sample_38_GroupA_38	Sample_39_GroupA_39	Sample_40_GroupA_40	Sample_41_GroupA_41	Sample_42_GroupA_42	Sample_43_GroupA_43	Sample_44_GroupA_44	Sample_45_GroupA_45	Sample_46_GroupA_46	Sample_47_GroupA_47	Sample_48_GroupA_48	Sample_49_GroupA_49
AAF45644.1|CBM14	632	612	668	588	520	696	662	728	664	706	668	672	532	740	650	604	610	624	676	500	676	518	676	598	622	540	578	562	594	602	730	644	592	674	618	626	538	618	538	670	768	536	638	592	666	682	610	588	566
AAF52351.2|CBM14	358	397	344	382	335	393	376	337	272	276	377	334	442	322	372	384	303	310	350	351	398	377	334	408	363	366	370	400	371	397	367	239	226	387	278	324	316	301	279	367	321	366	363	314	306	335	339	281	385
AAK79094.1|GH23	340	350	343	0	371	312	308	307	386	358	325	303	375	0	392	376	354	381	0	425	399	0	318	336	344	283	322	335	365	325	0	358	325	323	378	263	389	363	342	379	328	383	364	257	376	404	347	397	408
AAN14054.2|CBM14	972	1120	1200	1174	1008	1094	1036	1222	1024	1280	1286	1050	1236	1364	1280	918	1142	1238	1248	1346	1286	738	1210	688	1094	712	1188	1210	1186	1162	1140	1228	1206	1156	788	1270	1204	1236	1218	932	1246	1274	1356	1228	1100	1150	1342	1112	1126
AAO76290.1|GT2	6480	6302	6394	5830	6570	6447	6480	6684	6668	6612	6966	6650	6630	6674	6250	6778	6298	6404	6734	6182	6332	6454	6384	6752	5900	6534	6744	6848	6546	6484	6548	5596	6636	6832	6062	6382	5876	6492	6152	6516	6368	6828	6444	6718	6418	6538	6490	6424	6568
AAW89270.1|CE0	366	366	344	346	328	316	340	368	404	360	362	308	478	442	396	314	456	322	402	444	354	422	358	340	528	354	330	328	386	440	328	264	370	446	318	320	390	310	366	402	362	498	296	246	334	322	354	300	380
ABA49091.1|GT51	462	398	486	554	371	439	414	382	407	423	493	468	448	393	376	414	516	547	452	340	512	440	548	450	402	430	412	411	435	424	390	357	385	394	423	594	430	451	590	405	520	427	471	360	465	444	494	404	328
ABA53535.1|GT2	1006	988	966	980	916	1050	1122	1216	1022	1060	972	1046	1018	478	946	278	788	1092	1064	730	854	878	986	860	1056	1088	270	998	1004	1018	874	1084	1106	1092	1094	1038	504	786	476	1048	1092	1076	1114	892	1032	976	918	878	852
ABD79446.1|CBM57	420	490	454	356	368	384	350	338	366	332	272	360	366	386	370	394	446	314	328	352	320	352	348	430	354	348	334	334	338	388	272	396	392	390	386	338	358	364	346	290	358	410	444	376	314	322	382	386	348
ABG49619.1|GT0	404	352	410	519	394	339	350	344	381	369	424	386	442	366	321	359	313	390	314	385	480	355	388	324	464	350	408	371	424	351	407	414	335	405	383	359	384	384	388	413	462	419	401	426	375	400	360	318	447
ABG49619.1|GT4	404	340	424	519	394	371	366	376	399	369	432	386	398	366	303	379	337	452	318	399	460	355	417	328	464	350	412	383	502	351	419	428	335	409	383	325	406	364	358	413	470	431	395	360	391	420	352	304	419
ABO03415.1|GT51	212	238	236	338	216	366	298	266	282	270	278	284	274	268	282	308	264	342	212	232	256	350	230	346	362	384	254	276	282	334	246	224	274	294	346	340	256	216	332	296	276	324	238	326	280	308	242	284	246
ABO51302.1|CBM50	190	220	188	198	196	220	196	222	212	208	158	238	184	252	0	196	192	150	128	248	152	172	268	152	0	242	266	214	186	214	0	0	180	162	240	158	160	0	242	160	240	212	174	294	160	188	202	158	258
ABQ04240.1|CBM26	201	226	208	178	175	172	213	201	185	175	190	179	200	164	192	140	177	259	201	260	204	198	216	232	175	219	142	174	175	200	224	199	157	184	222	156	215	190	169	196	272	147	158	211	210	185	217	206	230
ABQ04240.1|GH13	201	214	244	178	139	172	215	201	219	175	194	179	166	164	182	176	153	273	201	236	222	198	216	218	175	219	156	208	201	200	230	185	167	202	222	188	187	190	189	196	260	147	188	215	220	197	243	206	230
ABR37761.1|GH43_10	470	384	460	470	490	396	324	362	552	386	416	384	468	350	456	420	370	352	514	476	444	416	386	350	334	424	482	436	482	406	402	460	548	414	318	432	360	346	464	442	538	402	478	432	400	484	410	472	370
ABR37769.1|GH43_12	262	288	252	242	231	223	205	241	275	266	234	264	220	281	291	233	211	308	247	258	206	220	199	217	281	273	244	143	231	229	235	218	219	245	274	281	210	228	229	244	244	233	201	223	267	202	233	248	202
ABR37815.1|GH20	560	604	614	586	772	502	538	558	706	588	688	692	0	646	628	648	626	640	652	638	772	536	608	608	656	0	512	612	676	610	0	522	636	622	600	0	710	544	0	648	652	654	606	636	544	562	588	688	688
ABR37828.1|CE11	294	432	342	490	370	418	354	378	322	306	434	278	324	312	398	302	360	334	332	468	392	360	342	250	392	428	282	336	436	324	324	318	532	290	318	354	454	372	370	410	322	428	352	422	322	370	332	364	248
ABR37834.1|GH110	544	500	378	426	392	410	510	462	386	530	442	538	356	392	448	458	510	520	444	508	442	492	618	536	450	442	508	442	420	424	466	502	578	514	454	420	448	412	622	404	564	572	422	418	500	404	382	462	404
ABR37835.1|GH109	400	492	424	354	348	392	376	350	420	484	406	408	440	382	398	478	344	374	454	338	408	378	368	426	430	372	474	350	390	394	396	542	372	434	376	320	424	472	392	398	408	416	396	380	282	394	500	376	390
ABR37847.1|GH97	554	656	556	568	530	568	512	462	466	478	608	600	568	514	612	554	424	402	484	494	448	508	526	470	438	400	538	440	498	482	592	460	494	490	464	578	518	430	522	538	512	494	522	606	418	622	604	464	460
ABR37861.1|GH3	540	610	602	676	694	616	684	612	632	660	546	610	726	570	586	768	594	714	600	694	686	474	662	576	700	532	752	548	532	582	760	606	614	684	688	568	652	730	620	762	720	534	662	632	618	588	576	550	644
ABR37863.1|GH97	710	604	556	538	526	446	510	444	454	536	472	542	514	510	534	612	508	538	580	580	538	506	454	534	478	538	330	604	540	488	530	518	516	472	512	570	566	512	548	466	668	440	538	510	530	512	530	600	610
ABR37867.1|GH88	304	286	374	410	338	370	0	328	308	414	326	326	0	402	426	384	346	318	420	406	368	352	280	322	0	278	426	418	328	304	0	352	258	282	264	210	306	358	354	0	354	380	398	326	364	408	352	384	294
ABR37880.1|PL11_1	528	516	614	538	486	526	492	512	510	468	536	482	560	514	572	0	470	554	534	530	614	624	454	422	682	580	596	494	0	590	484	584	434	452	598	0	580	0	0	624	472	562	458	418	610	542	570	494	550
ABR37887.1|PL26	940	976	832	874	1076	928	830	842	922	938	982	922	826	860	884	846	996	900	904	896	790	906	916	920	906	932	1012	954	748	898	822	818	996	940	884	834	916	1084	798	938	872	804	940	824	812	872	964	920	938
ABR37893.1|PL22	412	398	324	314	308	350	402	352	360	274	388	338	484	340	306	418	376	356	376	294	358	348	368	470	304	338	334	324	414	294	276	320	382	298	306	382	272	282	392	278	356	368	418	372	428	362	298	378	298
ABR37902.1|GH78	474	520	546	584	480	0	484	492	0	522	442	490	488	428	442	448	498	546	502	578	564	464	468	428	0	488	412	510	430	460	452	496	592	464	0	572	492	0	566	420	446	456	474	614	524	490	386	550	438
ABR37903.1|CE15	378	330	276	324	380	338	316	346	364	328	332	396	404	372	352	342	326	354	306	302	314	370	398	356	434	316	384	374	308	294	308	292	376	312	378	382	398	314	340	442	280	404	320	356	314	368	384	456	392
ABR38060.1|GH109	312	298	336	464	460	380	240	350	378	362	324	398	432	416	360	370	372	444	350	366	340	292	404	356	466	396	426	362	352	334	338	376	352	374	332	404	388	364	312	482	390	362	428	408	404	388	434	408	428
ABR38110.1|GH20	576	594	606	634	506	628	624	560	602	530	460	588	486	608	572	532	456	636	540	544	686	562	556	544	522	618	588	496	498	604	516	664	638	608	502	548	636	530	752	470	528	626	466	468	562	394	486	682	536
ABR38205.1|CBM32	574	626	620	690	574	574	678	552	608	660	562	584	700	586	614	670	728	604	638	590	648	602	678	534	544	656	602	656	672	620	622	600	668	670	600	648	632	628	650	634	564	660	776	594	570	694	598	564	610
ABR38207.1|GH43_34	510	458	462	502	508	464	532	542	422	472	520	560	572	504	472	492	676	478	548	472	588	580	682	540	594	570	648	472	588	530	594	546	562	540	460	644	538	470	468	506	514	570	502	526	454	546	504	464	618
ABR38217.1|GH43_17	386	0	226	274	346	260	258	248	340	230	312	270	188	0	214	266	184	0	290	192	236	286	298	216	268	168	312	230	264	296	350	204	292	302	260	0	320	0	306	232	328	220	280	312	304	282	260	218	286
ABR38265.1|GH92	674	480	638	606	628	710	612	540	548	576	538	532	562	552	508	520	532	736	524	596	526	710	744	616	524	716	718	566	662	552	604	652	558	684	588	724	528	726	536	582	676	596	442	524	670	562	476	470	554
ABR38332.1|GH92	674	668	626	612	716	594	654	586	610	734	804	516	494	646	564	614	572	696	666	604	500	498	492	656	622	594	574	596	564	674	600	534	570	602	478	542	588	510	628	650	666	618	694	630	570	606	606	536	708
ABR38348.1|GH27	0	374	386	462	442	464	0	500	278	396	474	524	432	474	376	402	486	414	432	496	430	468	456	0	0	434	432	480	298	400	468	480	368	438	0	508	426	372	444	450	368	394	478	444	466	352	418	396	454
ABR38365.1|GH24	166	72	110	110	112	138	124	134	126	104	182	118	94	114	146	124	194	104	90	114	100	148	128	84	150	96	128	124	118	82	124	138	100	136	134	104	108	88	190	116	188	126	128	140	100	120	192	200	184
ABR38397.1|GT4	282	305	192	317	239	289	341	338	300	295	294	353	323	344	293	316	339	141	345	319	344	329	335	285	122	321	328	290	277	362	286	141	279	342	145	320	293	273	322	347	310	338	275	349	304	313	260	323	315
ABR38447.1|GH3	586	594	494	632	600	536	576	474	580	634	580	626	606	598	720	614	664	566	696	660	690	654	656	628	696	636	646	688	612	666	716	524	590	548	606	500	662	574	588	642	684	674	612	528	512	650	614	642	594
ABR38452.1|GH36	648	512	776	468	698	434	476	0	490	556	428	594	556	460	0	486	600	568	568	580	460	552	644	410	476	478	554	600	596	0	600	0	0	450	590	550	500	500	504	434	596	550	522	544	576	536	678	510	556
ABR38457.1|GH95	526	650	610	590	638	630	684	678	570	632	580	660	782	602	566	598	710	578	600	588	774	692	564	702	634	738	484	470	610	620	700	648	644	674	632	624	652	596	682	628	732	722	550	554	654	684	776	716	730
ABR38643.1|CBM0	0	0	348	364	334	336	324	372	350	312	430	314	394	392	386	384	326	282	374	338	0	404	406	396	398	350	302	0	420	384	0	462	330	352	316	390	318	410	430	360	420	284	452	330	384	332	248	446	344
ABR38695.1|GH43_4	420	412	414	388	0	438	566	528	362	394	442	358	0	460	0	492	504	352	306	356	420	340	268	286	378	416	532	458	370	472	480	454	402	424	464	0	508	490	424	0	450	386	462	488	332	418	440	410	334
ABR38737.1|GH29	336	358	300	426	440	460	336	326	456	342	416	392	402	334	420	418	394	414	322	366	370	358	386	374	360	394	342	306	370	446	372	360	342	480	338	392	412	250	484	358	448	378	344	364	270	468	458	378	310
ABR38760.1|GT4	262	398	234	300	302	268	0	0	306	342	322	0	0	362	324	366	228	252	214	356	308	272	338	270	344	286	302	312	320	268	294	362	266	266	0	304	318	366	310	348	280	330	328	378	386	484	236	286	222
ABR38813.1|GH127	706	670	604	450	580	572	612	760	0	646	658	708	618	560	0	520	650	584	0	770	602	576	682	0	638	0	468	692	676	622	554	626	638	676	544	564	750	676	730	554	700	662	718	588	616	650	768	774	752
ABR38820.1|GH127	528	788	642	670	696	692	606	638	668	602	568	708	670	700	564	540	744	672	602	760	692	700	678	450	636	704	574	508	714	564	746	768	752	540	704	590	804	610	696	646	658	578	594	610	630	612	598	572	890
ABR38963.1|GH18	252	264	274	300	320	382	282	182	260	358	346	262	298	224	366	326	280	298	242	296	334	230	268	270	256	242	234	288	230	216	254	264	206	250	298	280	368	280	278	266	262	352	398	262	282	252	394	360	242
ABR38993.1|GH105	330	372	370	252	354	464	284	366	284	258	346	348	306	392	350	348	352	372	382	340	360	276	342	368	312	376	346	292	440	348	300	404	380	412	518	436	326	406	310	368	250	308	390	408	224	308	408	308	316
ABR39053.1|GH63	602	492	530	540	506	378	438	554	592	518	596	480	546	448	472	498	472	442	506	452	420	424	462	460	492	626	550	616	548	546	484	472	516	468	482	502	518	546	610	580	496	544	356	502	492	546	468	490	562
ABR39070.1|GH97	568	494	672	576	564	612	602	0	476	640	618	636	0	626	610	0	652	554	526	530	640	610	484	612	564	578	600	530	600	598	602	548	566	678	648	570	492	0	590	0	616	528	634	530	696	506	556	612	628
ABR39085.1|GT28	420	258	248	276	314	304	298	302	350	328	224	252	260	302	374	250	386	352	288	298	314	250	274	306	240	330	244	274	264	334	362	332	240	292	284	224	396	262	274	320	342	312	252	308	316	304	268	302	290
ABR39230.1|GT4	282	275	172	317	239	303	315	322	274	295	310	345	315	344	279	326	337	123	301	323	342	329	335	297	122	321	334	310	303	346	300	173	279	362	145	290	283	341	348	347	324	354	305	375	322	287	312	319	323
ABR39234.1|GT26	194	146	182	120	236	188	238	120	194	256	152	184	168	248	190	288	132	236	200	266	120	192	210	164	166	144	220	190	180	148	174	258	192	176	140	228	192	216	152	166	182	196	144	198	264	114	214	202	198
ABR39260.1|GH24	102	78	160	148	144	86	0	100	106	180	128	144	262	120	0	138	0	0	140	92	112	144	132	126	118	0	154	76	148	136	128	176	94	150	160	112	84	156	156	158	138	120	74	138	102	100	118	150	96
ABR39404.1|GT4	254	324	240	310	0	356	294	344	0	366	240	258	296	376	318	270	0	392	294	490	288	0	276	0	328	342	250	284	344	262	234	316	368	386	238	286	254	294	264	236	298	282	244	296	246	330	286	334	290
ABR39405.1|GT14	262	196	244	272	262	220	248	210	172	286	222	206	198	264	172	228	304	224	254	226	202	254	224	284	248	198	302	202	212	272	184	260	272	200	192	258	164	226	284	218	222	280	232	258	176	246	292	306	212
ABR39486.1|GH31	588	579	660	742	608	674	658	750	554	566	654	600	524	602	672	712	682	582	644	642	622	662	780	548	714	682	612	578	716	716	664	610	616	728	560	676	490	760	622	566	482	698	616	664	646	570	602	676	608
ABR39489.1|PL10_2	348	454	350	368	434	405	430	338	376	380	428	404	440	492	368	422	332	386	456	412	466	524	318	444	440	368	456	360	376	394	508	368	480	436	480	462	336	372	362	442	462	414	426	374	420	426	508	380	328
ABR39586.1|CBM50	177	161	168	193	119	132	182	156	169	191	170	193	124	141	201	141	134	174	160	154	100	168	159	175	180	135	176	166	155	125	140	145	182	187	169	171	274	132	136	169	188	160	134	146	166	153	140	163	167
ABR39586.1|GH23	177	149	152	193	119	136	166	154	149	191	178	209	122	141	193	131	138	172	152	152	106	168	151	159	180	135	162	152	169	123	132	137	182	155	169	175	218	130	148	169	154	160	156	136	128	169	176	191	207
ABR39655.1|GH43_10	502	410	526	428	428	420	400	268	486	450	412	386	490	476	450	328	408	378	382	448	446	524	400	390	474	438	452	410	414	412	372	340	410	560	480	418	460	516	496	402	352	408	410	454	524	472	526	382	332
ABR39706.1|GH109	372	322	374	398	486	476	434	518	294	346	446	368	384	364	394	452	404	452	400	380	326	384	510	360	466	354	422	434	342	400	424	400	330	334	404	396	404	424	454	460	360	398	300	392	370	522	478	348	582
ABR39734.1|GH84	640	510	512	572	626	616	630	584	676	680	514	530	732	606	678	570	738	604	602	460	622	518	704	540	638	620	582	602	590	602	522	606	570	662	634	538	576	618	654	634	670	658	678	738	448	676	616	490	598
ABR39822.1|GH0	552	532	508	474	570	582	430	498	486	618	506	502	546	486	536	590	584	536	466	522	472	536	566	488	526	564	540	558	504	526	596	552	600	714	518	508	514	476	432	406	548	478	556	538	558	464	474	594	548
ABR39830.1|GH43_9	304	184	320	336	238	252	240	264	188	244	334	326	266	216	284	282	310	266	242	338	284	246	226	252	212	216	262	228	248	312	240	250	216	314	262	270	322	236	432	300	210	298	268	322	272	268	286	288	296
ABR39833.1|GH115	291	387	331	373	303	300	307	319	296	272	351	304	314	339	389	388	356	280	330	354	347	339	355	365	380	337	293	347	327	375	351	287	363	249	282	298	337	270	333	337	282	295	275	291	292	349	367	286	310
ABR39889.1|GH43_31	722	748	630	0	814	0	0	712	876	802	792	810	662	798	0	706	784	742	708	864	764	774	738	726	0	738	768	626	686	716	734	608	710	792	754	866	862	668	754	690	710	644	762	732	686	890	648	560	626
ABR39918.1|GT2	116	142	266	212	214	132	194	244	218	180	202	228	202	218	212	206	160	188	246	204	176	218	144	242	214	242	198	136	284	202	206	184	154	190	202	274	220	170	206	206	182	182	184	252	192	198	260	166	190
ABR39946.1|GH25	276	218	224	214	246	184	190	204	256	224	280	274	228	284	164	296	240	214	314	366	290	224	256	220	228	214	178	286	160	186	318	140	210	320	196	194	256	272	274	238	218	190	162	294	258	188	186	222	300
ABR40295.1|GH105	244	362	344	414	450	334	344	314	336	330	320	364	422	312	222	380	252	334	272	226	342	320	244	332	292	200	320	324	244	372	350	322	290	226	276	408	300	312	214	248	274	344	354	268	308	306	420	246	358
ABR40306.1|GT2	262	264	232	194	216	298	252	218	260	176	192	310	208	350	264	212	212	244	212	246	308	228	188	278	258	170	226	222	216	260	264	270	246	224	252	264	252	180	220	288	216	254	164	216	194	232	218	206	252
ABR40350.1|GH139	660	610	604	554	620	620	746	482	502	608	590	646	610	660	652	544	666	562	522	530	664	616	624	546	646	558	678	486	488	526	774	506	646	492	512	470	510	728	530	524	508	534	632	544	576	620	592	644	582
ABR40380.1|GH142	918	780	886	1016	910	898	908	870	896	972	844	978	1002	914	844	828	810	1078	974	919	736	924	786	962	958	900	894	824	828	812	910	936	1082	914	794	724	782	828	790	1046	946	900	886	708	756	826	938	874	858
ABR40381.1|GH78	708	710	730	598	696	0	752	796	738	702	714	792	774	800	846	0	688	0	746	780	592	788	740	846	752	716	0	782	684	714	1032	596	776	802	626	762	718	755	0	668	722	724	706	598	730	690	768	700	806
ABR40425.1|GT4	352	298	302	322	302	364	306	364	334	274	332	282	292	310	342	320	384	324	232	412	312	328	418	336	394	316	326	360	318	332	388	302	416	326	230	260	374	316	288	396	374	290	310	334	418	348	322	272	316
ABR40426.1|GH57	392	398	324	430	348	430	342	450	324	462	396	458	320	424	302	264	380	432	306	346	380	384	380	332	346	362	494	464	372	308	256	456	366	380	314	454	506	382	276	400	466	326	348	444	466	308	404	376	304
ABR40589.1|GT2	222	264	198	188	286	318	298	200	236	220	322	232	276	336	180	248	196	242	234	242	222	232	330	274	156	220	262	240	180	182	216	322	216	272	270	228	232	250	322	208	262	282	300	260	200	258	200	316	238
ABR40617.1|GH95	644	806	544	704	568	524	606	646	674	786	714	610	704	618	652	708	700	724	642	596	544	666	754	678	696	590	628	584	678	540	726	758	726	844	832	670	658	742	698	686	648	618	716	622	606	642	766	730	634
ABR40682.1|CBM50	546	430	474	444	452	432	424	514	442	466	438	416	598	460	574	556	604	394	430	418	478	454	582	438	512	446	474	480	456	430	554	512	488	510	472	524	512	464	460	568	478	542	458	574	474	430	480	490	516
ABR40962.1|GT51	566	520	670	666	626	650	490	688	566	684	636	692	604	636	754	610	474	586	602	536	548	702	556	534	754	824	614	662	676	660	718	632	592	634	610	736	690	574	576	630	718	582	496	630	604	534	580	622	540
ABR41070.1|GT2	218	276	280	200	288	0	292	286	270	302	312	226	306	0	282	376	0	270	190	252	266	272	192	266	268	294	306	0	236	296	270	272	214	202	240	230	244	0	228	342	296	284	292	306	262	304	266	238	246
ABR41072.1|GT11	204	262	224	196	270	294	186	198	202	230	174	184	250	160	302	238	220	202	134	262	164	166	162	182	226	228	220	210	160	196	240	188	202	232	180	226	280	208	280	210	238	178	158	220	186	196	280	242	276
ABR41450.1|GH2	558	600	584	488	580	518	572	602	514	476	516	542	534	542	512	574	652	568	560	506	534	482	608	592	572	644	599	560	530	526	534	520	540	478	586	680	566	466	604	536	612	606	524	584	572	450	458	506	588
ABR41463.1|GT2	330	258	200	318	194	312	292	298	282	330	288	186	340	304	334	300	294	324	322	288	376	368	348	358	314	300	302	466	348	304	288	292	292	294	362	280	374	306	286	352	340	342	304	330	286	402	298	238	296
ABR41527.1|GT26	226	176	180	206	182	132	276	188	114	208	184	180	266	206	188	288	154	156	174	168	192	218	278	160	224	168	200	158	210	270	150	112	214	164	134	150	140	150	136	238	218	176	172	236	150	134	150	260	186
ABR41529.1|GT0	220	240	200	136	254	0	238	172	0	316	212	196	248	296	0	328	202	266	222	252	164	194	166	206	288	332	270	310	0	192	242	206	0	222	222	274	234	304	284	282	196	248	212	286	292	198	194	190	246
ABR41571.1|GT23	242	248	276	220	238	202	224	224	0	338	272	216	180	240	364	268	0	228	226	274	214	178	248	196	234	334	210	258	0	300	0	308	260	232	208	254	0	266	288	244	212	212	196	242	222	252	288	212	222
ABR41579.1|GT4	308	282	302	380	314	310	302	368	306	302	272	262	236	366	320	244	430	322	274	320	388	296	354	276	292	270	322	258	330	316	294	420	324	290	368	350	380	338	280	324	308	256	282	344	378	356	272	292	352
ABR41585.1|GT2	296	358	284	344	276	312	268	284	310	264	220	284	416	250	294	286	332	228	308	314	366	302	298	338	472	290	278	310	312	216	306	302	298	464	310	378	348	330	288	476	348	256	278	254	306	348	290	284	286
ABS01822.1|GT2	386	280	344	404	362	310	318	358	302	374	364	334	364	312	334	334	302	312	360	324	440	376	296	354	432	310	442	300	288	386	334	306	264	350	286	336	362	420	330	262	284	404	276	324	338	324	420	390	362
ABW00657.1|CBM16	168	219	228	189	267	226	215	317	224	208	176	216	222	241	171	202	212	253	196	203	193	246	228	219	232	241	221	187	213	252	200	222	201	207	214	200	217	232	210	289	219	226	264	244	207	251	220	265	242
ABW18707.1|CBM50	326	310	290	272	368	352	274	296	350	310	356	396	250	294	194	366	306	270	286	322	324	302	336	432	322	328	316	318	246	278	310	332	314	302	336	298	294	278	278	286	282	300	342	358	296	332	280	382	298
ACB77510.1|CBM50	714	924	766	808	814	804	914	758	932	648	750	948	824	816	762	668	668	786	734	698	916	790	826	792	820	802	872	900	932	876	716	790	686	806	676	888	902	906	728	820	934	794	724	814	874	758	836	862	812
ACI65301.1|GT49	316	306	332	254	310	294	330	344	258	368	322	0	372	270	380	352	282	0	294	0	380	380	278	280	268	350	224	302	328	290	230	262	288	0	268	316	272	298	0	308	320	274	282	280	328	308	272	308	328
ACL49294.1|GT4	1223	1249	1107	1074	1195	1212	1267	1041	1047	1103	1333	1219	1158	1152	1129	1202	1076	1091	1127	1349	1388	1272	1123	1082	1226	1370	1139	1224	1063	1017	1164	1183	1155	1193	1179	1281	1323	1180	1146	1165	1107	1107	1190	1295	1124	1295	1217	1290	1346
ACT97502.1|GH78	128	96	89	79	88	85	72	75	83	88	62	90	109	59	85	86	97	86	72	75	77	82	64	87	89	86	93	87	83	72	115	125	117	137	133	76	81	81	71	98	78	97	83	95	77	70	89	51	127
ACU62277.1|GH35	262	324	256	340	350	368	336	306	224	212	244	364	248	268	306	310	246	258	220	290	244	242	258	296	266	326	300	274	236	258	240	226	316	234	280	302	190	260	268	286	314	238	226	208	188	356	298	184	304
ACV39365.1|GH32	770	934	802	702	780	876	882	854	740	700	738	742	926	830	948	666	790	916	716	848	800	602	796	904	778	740	744	822	818	758	874	928	932	752	892	794	642	798	686	836	802	734	682	798	740	676	856	766	842
ACZ04319.1|CBM14	558	452	388	498	470	332	430	448	348	422	428	402	470	404	436	434	396	384	382	280	374	372	296	368	416	398	478	472	462	352	476	384	372	340	366	350	356	428	318	416	398	424	356	410	496	460	508	440	542
ACZ39558.1|GH23	56	50	53	58	41	51	38	52	51	53	38	32	35	54	40	54	41	47	38	35	39	57	58	49	36	49	43	66	53	55	61	34	42	67	41	31	32	45	46	52	34	42	39	50	38	37	48	50	57
ACZ43481.1|GT2	274	378	382	294	410	336	338	336	366	406	426	374	468	498	406	308	420	356	354	372	322	366	370	408	394	378	320	386	382	388	290	362	390	330	424	290	422	390	354	442	328	444	364	430	384	394	326	382	332
ACZ86812.1|CBM12	296	228	302	292	298	256	290	292	302	202	394	306	266	252	294	240	344	212	288	234	286	286	252	268	322	242	274	224	238	334	220	244	266	206	220	300	314	242	230	210	290	402	222	296	236	234	270	280	248
ADA79893.1|GH23	356	376	336	450	380	328	444	408	370	364	382	406	368	364	396	332	320	288	362	394	272	296	466	374	370	310	298	392	284	452	356	404	396	422	382	278	288	362	306	302	370	308	414	274	432	446	388	282	456
ADB31951.1|GT28	0	0	308	380	386	340	458	352	348	406	342	288	342	354	468	326	520	374	326	462	384	404	0	358	368	352	352	380	478	418	258	388	262	0	394	266	504	0	386	440	278	450	334	360	416	446	370	424	360
ADB48045.1|CE11	102	126	114	92	154	134	76	104	94	92	102	138	130	118	168	120	162	146	158	106	66	94	196	130	112	88	118	80	110	94	108	98	124	62	98	96	140	84	108	110	96	98	46	132	118	120	168	150	86
ADB73996.1|GH23	57	40	61	66	50	42	40	59	38	44	49	48	44	58	48	59	36	55	37	52	46	57	67	51	48	50	65	55	45	63	44	38	42	49	52	50	45	53	53	47	56	39	34	50	42	33	45	41	58
ADB74244.1|GT2	678	794	828	846	908	828	720	664	850	858	832	652	814	886	886	712	866	922	728	804	758	830	1044	1242	820	950	962	744	600	924	850	806	922	740	784	850	1024	864	924	996	1026	850	904	988	750	736	824	888	804
ADG74494.1|GT28	384	282	402	26	328	370	312	302	322	462	0	378	286	340	298	364	336	0	458	338	358	436	354	310	0	378	374	382	338	376	352	444	0	346	206	332	388	354	294	328	354	324	298	374	434	314	310	0	424
ADG88144.1|GT51	150	102	124	92	137	135	118	178	119	113	145	98	132	107	110	134	170	129	120	74	160	116	122	122	126	122	136	97	127	132	138	113	105	112	137	122	120	111	142	133	132	137	137	96	149	146	160	136	130
ADK30104.1|CE9	230	186	254	250	248	200	168	216	202	218	264	300	152	132	240	192	198	168	310	178	186	188	202	194	198	250	222	202	164	162	294	276	190	190	308	206	204	276	196	206	260	222	252	196	222	216	220	188	216
ADM69396.1|GT2	368	188	254	256	260	264	240	248	294	222	232	216	234	242	256	176	320	214	254	242	272	328	300	166	172	286	222	200	258	290	258	210	234	350	298	210	266	180	210	242	242	246	230	190	198	202	276	224	230
ADO52490.1|CBM32	812	922	830	1012	792	874	1036	982	1088	934	856	816	1038	820	1154	938	784	848	914	962	960	812	982	892	970	862	1004	966	838	964	806	1044	764	790	1070	896	962	822	786	950	926	920	820	762	938	954	906	836	776
ADU21606.1|CBM22	123	178	182	117	193	113	180	147	144	144	143	156	140	192	134	130	128	145	158	146	131	133	132	119	165	133	164	153	229	176	104	114	147	167	119	170	181	157	180	110	125	134	185	198	137	140	134	140	102
ADU21606.1|CE1	123	178	168	117	157	113	164	147	144	144	131	156	112	192	156	140	122	127	158	162	141	133	132	135	165	133	170	153	199	176	98	132	147	183	119	148	171	157	180	110	149	134	185	192	141	138	150	140	102
ADV43484.1|GH29	490	302	330	380	442	338	270	362	396	288	340	384	392	386	418	408	438	412	330	450	354	334	366	308	304	286	330	332	268	528	290	390	384	434	474	276	374	400	300	354	434	416	396	404	412	356	374	402	308
ADV50326.1|GT2	190	254	94	198	172	226	214	220	198	240	208	184	208	174	270	188	184	136	242	206	156	232	136	192	170	232	160	234	184	142	174	236	174	200	174	110	164	108	174	216	144	138	180	188	230	188	176	194	186
ADX07321.1|GH5_9	314	340	376	390	296	324	420	316	234	418	274	280	372	296	330	396	300	478	272	298	412	392	354	312	330	402	374	340	298	334	360	220	368	316	418	410	358	296	348	352	404	378	342	340	382	320	532	322	450
ADY36178.1|GH16	334	300	400	362	272	266	382	344	246	376	342	340	304	462	274	264	328	326	332	240	290	312	322	334	212	346	256	328	328	292	292	328	268	392	320	374	336	330	308	276	342	382	370	318	388	332	372	372	386
ADZ20170.1|GH23	376	370	311	0	371	328	342	299	366	358	361	335	427	0	404	410	342	329	0	405	397	0	336	364	350	269	322	369	349	317	0	346	325	315	400	259	393	315	328	357	354	331	412	227	388	424	323	439	404
AEE54321.1|GT2	216	212	264	204	164	228	262	214	206	264	198	238	244	218	258	210	230	352	308	172	260	358	232	274	388	238	212	258	134	286	288	250	192	164	200	202	284	242	234	206	212	198	156	216	228	238	210	230	278
AEG70262.1|CE4	3616	3838	3952	3470	4144	3536	3946	4044	3590	4048	4108	4216	3970	3658	4068	4026	3438	4060	3262	3624	3768	4102	4066	4112	3794	3704	4170	3708	4130	3330	3892	3944	4128	3244	3890	3920	3318	3744	3978	3770	3782	3980	4296	4130	4136	4086	4164	3808	3890
AEI12495.1|GT28	352	338	312	350	302	384	364	296	332	436	414	356	452	452	382	316	358	462	378	456	428	406	412	374	342	572	302	372	464	376	380	370	322	478	484	518	240	502	380	266	406	436	418	342	376	420	360	308	394
AEI39944.1|GH39	196	156	188	112	206	142	154	0	186	170	178	194	156	242	130	168	184	176	144	0	214	170	256	174	192	210	250	160	0	132	142	144	0	122	220	224	178	182	0	254	214	168	200	134	152	216	192	148	170
AEN97393.1|GH1	316	280	262	0	210	302	184	214	260	292	304	368	372	314	210	0	216	218	338	212	276	222	246	292	304	290	274	274	0	204	236	256	200	234	282	196	0	214	0	230	238	234	264	294	226	256	298	308	294
AET40787.1|CBM48	464	746	390	602	474	484	658	582	616	522	544	536	520	614	668	530	550	600	416	488	450	408	550	574	514	488	554	490	572	446	562	598	560	514	720	616	432	634	446	516	692	644	498	554	550	564	606	534	432
AEV73212.1|GH23	140	248	240	296	186	138	178	148	212	284	208	212	142	164	296	188	222	256	196	246	234	206	328	224	206	214	222	218	196	174	174	248	222	216	220	192	192	172	260	194	250	156	198	192	194	208	202	224	236
AEW21063.1|CBM0	124	168	190	184	156	190	174	140	192	174	138	194	132	138	206	170	150	108	160	126	134	142	160	152	178	216	178	150	188	180	166	158	158	240	152	156	166	210	156	168	202	138	194	226	104	126	172	190	142
AEY69616.1|GH23	1744	1684	1998	1896	1866	1854	2034	2082	1942	1852	1848	1972	1906	1956	1746	1800	2038	1856	1938	1758	1734	1966	1838	1846	1878	1832	1866	2060	1780	1768	1710	1854	1794	1724	1856	1736	1946	1584	1846	1950	2158	1900	2018	1758	1594	1666	1750	1838	1812
AFB75826.1|GH73	79	88	122	120	83	74	115	107	106	123	88	140	127	115	116	113	124	105	116	139	137	101	148	225	143	129	127	127	97	127	99	94	86	95	89	130	129	84	156	97	150	114	138	157	160	129	85	137	150
AFM03407|GT4	242	232	178	224	304	284	138	218	226	192	178	236	244	210	240	154	186	228	208	188	150	230	144	232	226	280	206	304	250	278	180	300	230	242	278	228	300	226	214	292	274	146	198	144	274	300	218	280	236
AFM25218.1|GT2	340	260	266	276	376	374	254	282	358	266	444	356	266	266	286	358	244	284	308	312	376	288	344	330	216	292	378	230	228	312	280	296	332	348	286	344	250	336	228	262	290	338	264	304	298	250	292	292	252
AFM26684.1|CE11	1726	1862	1526	1778	1548	1402	1752	1454	1808	1748	1596	1644	1466	1942	1672	1832	1554	1872	1724	1604	1894	1948	1752	1632	1860	1688	1772	1660	1790	1754	1616	1864	1416	1712	1586	1698	1718	1826	1806	1622	1672	1830	1884	1682	1738	1726	1926	1698	1956
AFY77766.1|GT2	240	210	200	142	158	170	218	196	152	202	144	132	188	210	188	176	184	212	232	130	120	218	122	158	198	150	184	202	172	120	146	178	196	160	166	140	202	150	174	144	128	224	122	132	224	138	230	206	218
AFY93865.1|GT2	312	258	346	330	0	340	410	0	0	382	440	312	256	296	368	410	252	278	330	286	366	414	326	422	0	294	350	386	312	380	350	262	336	366	314	404	308	356	0	340	344	430	328	340	296	388	180	374	264
AFZ04852.1|GT2	1402	1526	1460	1508	1540	1344	1588	1500	1576	1496	1680	1562	1522	1368	1636	1396	1598	1518	1566	1330	1492	1370	1502	1662	1496	1574	1520	1662	1662	1386	1378	1546	1500	1360	1714	1702	1444	1410	1772	1454	1624	1512	1454	1508	1512	1608	1540	1570	1744
AFZ12223.1|GH65	204	178	140	196	190	172	218	140	176	178	172	162	204	180	284	212	110	126	116	206	110	180	206	192	194	178	174	204	226	170	168	226	220	164	164	180	156	126	160	130	186	142	166	106	150	226	184	192	156
AGA59602.1|CBM50	540	458	552	544	464	504	544	528	490	678	528	470	550	578	480	424	534	662	490	470	448	604	530	544	484	480	522	416	542	566	546	576	626	562	444	450	554	472	472	512	504	538	540	610	448	624	612	606	492
AGF58543.1|GH39	106	153	85	104	99	112	113	127	115	117	155	83	144	167	135	133	85	114	179	131	142	99	114	113	104	99	103	134	139	96	124	117	95	95	109	150	128	124	109	131	96	92	109	128	114	131	97	106	99
AGN91810.1|GT4	270	242	288	224	286	240	246	278	260	266	292	318	210	348	308	294	342	256	262	292	270	316	272	178	278	302	270	224	298	254	216	272	352	336	298	288	402	262	250	272	228	290	402	292	276	256	296	302	276
AGO10323.1|CBM48	902	930	860	1012	1026	856	1054	938	1022	858	968	976	902	874	982	1172	830	926	936	1022	1042	1018	860	990	1096	940	982	884	992	910	1128	822	1096	1034	1000	848	864	1110	862	932	912	1098	1054	1146	1238	1042	1040	1090	1034
AGP41077.1|GT2	362	358	394	350	362	358	326	0	410	0	336	314	292	338	336	334	364	312	370	402	0	302	332	314	198	414	326	368	374	364	418	374	356	326	336	380	390	418	0	0	408	314	262	338	380	298	278	276	282
AGS66965.1|CE14	406	330	334	380	364	418	296	478	440	338	378	370	376	336	464	360	414	416	482	308	376	454	242	382	332	308	362	316	380	338	332	332	478	354	310	352	396	338	302	432	486	336	350	346	336	354	302	414	356
AGS67797.1|GT2	718	732	862	732	716	866	804	746	748	906	734	856	858	752	762	976	864	808	822	776	838	684	724	674	734	678	828	808	862	738	832	778	704	766	674	758	588	782	714	904	780	912	646	716	658	842	928	678	862
AGT25470.1|GH32	342	302	384	246	290	262	322	290	396	306	246	324	324	262	248	444	334	322	292	202	272	312	372	280	366	360	338	244	214	356	246	324	350	230	238	356	338	308	330	310	278	246	272	266	384	260	374	302	370
AGT84038.1|CBM35	754	906	912	814	864	830	854	998	1120	924	1040	1008	888	854	814	866	996	882	728	862	808	888	890	1012	966	860	850	852	856	950	896	910	938	920	1038	832	946	946	1058	994	860	810	880	886	918	1128	894	1036	1008
AHF23796.1|GH2	204	236	294	228	214	262	274	276	272	328	236	256	354	344	238	320	276	250	222	268	194	240	256	212	292	296	256	278	270	294	206	304	234	216	274	278	352	340	398	212	356	258	286	278	250	236	346	268	286
AHG48019.1|PL0	560	506	418	442	570	500	384	484	616	520	414	456	462	426	452	530	464	452	434	624	524	500	446	498	440	496	544	423	400	512	594	434	552	460	460	458	454	498	492	578	392	662	494	550	434	508	488	498	466
AHG92466.1|GH33	1486	1604	1626	2090	1716	1666	1748	1704	1572	1798	1966	1682	1752	1806	1772	1708	1714	1784	1628	1682	1730	1738	1780	1596	1606	1774	1446	1784	1742	1800	1730	1644	1670	1442	1876	1740	1856	1848	1948	1600	1608	1722	1724	1652	1706	1652	1684	1812	1768
AHM58359.1|GH0	318	258	246	316	338	472	296	318	388	292	292	346	300	326	292	282	368	236	300	290	368	232	268	260	218	318	230	230	244	236	324	322	320	300	274	284	296	344	236	256	258	272	348	256	394	284	274	354	294
AHM66125.1|GH32	236	240	198	252	278	304	238	170	238	168	274	190	268	186	276	200	232	178	220	298	188	208	324	234	210	194	226	162	338	190	298	274	288	192	198	248	236	266	282	232	174	216	236	252	230	234	280	222	240
AHO06742.1|GT2	938	1176	966	876	1082	882	986	990	796	784	1042	1048	968	974	1026	1056	834	868	960	892	972	974	892	964	982	738	898	970	898	1164	956	1000	872	836	1024	792	1038	996	804	848	1064	1002	932	918	948	934	1060	998	832
AHO16406.1|GH13_11	338	368	306	322	254	360	252	412	246	338	284	378	284	296	402	320	334	322	250	262	478	378	334	328	440	316	408	376	396	378	302	294	362	228	280	340	332	346	364	326	260	276	312	382	310	322	310	422	340
AHO18837.1|GH13_26	726	794	810	866	786	738	814	662	900	716	672	798	1000	890	688	826	556	862	646	880	814	774	890	672	902	862	704	722	750	736	778	692	778	664	666	782	734	828	930	620	658	606	738	682	794	718	632	658	780
AHQ37737.1|GT35	260	310	370	250	250	300	326	394	254	312	370	278	294	360	284	410	216	234	252	284	256	374	270	344	334	324	308	370	308	328	426	390	314	300	228	224	272	282	308	336	290	374	342	320	256	290	240	386	276
AHV36377.1|CBM50	388	396	268	280	316	398	276	312	300	380	300	384	342	306	306	416	250	348	246	346	416	364	354	352	282	312	266	316	420	288	358	362	366	276	358	462	228	278	318	334	252	338	394	312	278	308	330	374	306
AIC16797.1|GT66	170	172	148	146	240	270	152	0	202	152	160	198	188	188	0	268	226	178	0	224	228	168	234	174	180	232	198	100	188	196	216	158	162	198	216	180	132	0	0	232	198	202	286	260	292	150	146	230	200
AID32530.1|GT51	372	342	388	444	422	416	408	316	404	500	464	426	456	290	426	440	392	488	382	316	370	382	296	478	500	356	406	398	448	408	472	314	370	446	404	386	370	372	394	452	412	408	366	458	412	352	382	488	464
AID34747.1|GH12	880	700	696	786	762	966	836	772	784	804	856	804	816	774	666	772	710	754	686	748	832	664	710	612	764	632	666	748	836	704	740	748	844	754	738	796	690	732	662	786	746	748	770	828	648	776	704	758	866
AIE96983.1|GT0	2020	1948	1958	1810	1990	1990	1930	1936	2050	1784	1648	2102	2020	1904	2092	1076	1094	1160	1118	1820	2050	1936	2184	2162	1910	1946	2038	1816	2266	2104	1988	1940	2030	1892	2020	2066	2028	1938	964	2082	2058	2032	1984	2128	1964	2024	2082	2012	2026
AIF49544.1|CBM50	396	230	228	388	216	144	242	260	232	240	222	232	232	218	236	298	262	204	262	242	328	336	244	188	270	260	264	220	268	276	284	264	218	148	322	248	302	212	208	242	258	276	212	248	174	232	326	172	256
AIH01647.1|GH17	314	0	0	436	408	458	420	284	406	420	378	376	276	396	360	306	408	410	0	310	398	380	460	254	366	434	310	340	330	314	402	368	352	358	436	306	0	348	402	0	316	320	366	390	368	428	262	414	294
AII64702.1|PL0	686	770	784	750	674	824	800	760	682	644	756	648	720	844	580	762	738	680	782	778	632	766	674	698	760	748	824	646	778	626	746	744	638	644	656	708	746	752	820	792	580	798	692	800	752	784	704	822	670
AII67548.1|GT23	180	230	174	234	254	266	190	320	100	180	130	162	248	274	232	230	208	202	192	222	252	160	156	226	198	202	244	276	282	152	266	224	238	290	158	168	258	264	230	256	288	228	186	218	230	184	278	244	224
AIO18796.1|GT5	328	322	334	0	274	312	282	216	278	276	0	288	342	304	280	0	274	0	486	374	286	290	280	268	0	276	332	0	370	240	286	276	0	294	0	296	318	240	0	254	290	376	306	270	288	208	288	0	400
AIQ31424.1|GH32	260	204	264	316	262	264	220	256	226	260	264	254	184	284	274	262	338	214	230	293	234	172	250	294	248	262	244	264	312	348	372	266	216	268	270	278	294	306	246	286	268	248	296	270	236	240	306	330	262
AIQ60040.1|GH32	318	270	222	284	232	276	260	296	160	250	274	232	272	252	268	326	320	274	230	280	210	242	246	308	224	248	228	238	252	298	298	262	294	264	244	304	290	308	280	210	268	242	228	254	222	310	294	276	216
AIT83212.1|GT4	206	236	188	240	234	256	176	132	232	206	244	254	206	244	172	212	338	216	194	214	244	220	178	186	224	170	278	274	294	218	292	288	202	270	232	282	194	252	198	292	204	228	202	250	224	240	198	186	170
AIY17092.2|CE4	304	340	332	386	298	298	330	260	326	318	250	276	292	374	290	318	318	290	348	406	304	258	276	338	310	292	310	230	310	318	294	334	328	320	332	298	304	292	314	258	262	292	348	378	278	274	310	338	292
AIZ41883.1|CBM20	112	96	158	234	128	144	124	176	100	132	88	66	118	94	158	118	106	136	120	116	172	160	144	134	94	132	92	96	160	140	124	112	172	186	176	146	198	88	94	126	160	208	198	132	160	174	94	96	176
AJC46896.1|GH43_1	362	0	284	334	408	374	340	0	364	388	384	0	292	362	418	344	444	390	494	376	436	354	384	404	396	366	392	346	340	408	356	344	464	480	0	0	456	422	280	344	408	322	368	414	472	388	414	378	396
AJC53641.1|GT2	2924	2931	3090	2843	2947	2944	2923	2971	2749	2750	2798	3243	2919	2686	3057	2976	2916	2812	2827	2517	2947	2968	2669	2567	2948	2515	2730	2701	2955	2505	3203	2787	2880	2480	2640	2673	2824	3034	2804	3164	3032	2668	3051	2782	2841	2788	2764	3127	2907
AJS57572.1|GT2	148	0	152	158	166	118	154	132	192	114	148	194	154	0	182	138	188	156	174	144	0	170	74	238	186	242	114	0	202	0	176	200	238	160	218	124	172	136	146	158	154	178	166	170	260	100	150	112	150
AJS60220.1|GH39	246	246	210	254	252	234	214	272	262	232	262	178	244	246	208	238	282	226	260	214	266	256	302	204	242	276	212	198	154	212	240	244	288	166	290	236	246	224	258	240	266	198	294	242	218	244	280	246	214
AJT63674.1|GH13	468	376	427	280	294	370	273	177	187	342	412	368	385	212	336	343	390	460	168	359	434	330	337	339	268	372	184	379	384	341	450	367	468	404	393	278	423	402	317	284	319	293	372	309	404	294	377	380	447
AJT63674.3|GH13_26	176	210	189	142	222	176	159	177	187	188	170	184	181	212	146	171	154	198	168	180	170	158	171	173	134	182	184	193	146	191	186	159	206	176	187	128	147	192	167	124	147	143	162	133	194	158	207	164	151
AJY87077.1|GH43_29	564	772	736	732	850	688	592	562	584	672	568	530	670	810	602	616	698	576	526	638	778	776	652	624	698	574	636	654	662	708	744	730	512	550	542	816	638	578	716	700	524	582	582	698	564	710	644	652	652
AKA52836.1|GH13	534	640	592	610	692	740	660	590	714	720	636	604	614	602	568	642	602	694	592	664	580	478	626	706	686	728	522	776	820	642	648	576	734	598	742	484	586	672	762	696	702	418	580	694	618	664	582	602	750
AKF94956.1|CBM50	290	306	258	254	240	270	284	316	316	238	280	254	268	246	312	270	328	258	282	302	308	322	340	192	200	322	324	284	298	256	238	244	314	298	292	270	258	216	302	236	354	322	306	236	274	346	264	194	272
AKI99040.1|GT2	296	358	374	296	398	426	276	332	394	282	348	344	310	426	344	316	326	400	348	328	466	358	292	316	368	354	278	282	318	304	356	390	392	384	374	312	396	364	472	410	338	382	286	322	304	304	336	312	370
AKL97778.1|GT83	188	140	94	136	138	76	172	152	138	200	156	184	120	152	138	118	220	142	218	120	134	154	168	124	152	192	148	190	154	224	124	210	138	188	178	94	160	214	210	212	164	248	176	232	146	120	172	252	124
AKT36293.1|CBM50	190	182	196	182	208	158	160	172	232	242	182	180	176	174	246	184	196	190	244	162	168	142	154	168	228	92	126	164	144	166	254	122	234	164	214	166	148	176	88	218	194	160	178	208	218	152	152	132	110
ALC38371.1|CBM14	270	218	218	168	250	300	200	178	306	176	240	236	274	236	268	312	314	226	226	298	236	290	210	284	246	244	292	192	372	236	212	206	214	210	252	292	164	282	298	266	234	260	236	268	200	252	300	264	342
ALC44602.1|CBM14	22823	24530	22697	24696	23784	23826	24516	24295	24983	23610	24178	23719	23501	23886	23497	23551	23811	22905	23893	22936	24480	22558	23776	23331	24051	23280	24805	22414	23428	24637	24927	24260	22297	23942	23933	24389	22918	23339	24286	24319	24851	24975	24188	24882	24239	24516	25389	24516	24870
ALE90810.1|CBM50	380	302	306	450	356	432	344	410	354	306	368	366	444	400	308	310	260	390	418	412	426	388	388	364	330	364	454	530	462	440	430	416	422	336	360	350	374	398	348	382	248	356	384	312	232	352	524	302	432
ALG25979.1|CBM50	196	198	246	172	202	184	202	170	164	134	110	140	200	140	114	212	234	178	64	244	156	106	116	154	126	216	214	168	138	182	128	222	200	212	172	188	204	226	132	194	98	180	158	202	192	228	142	152	202
ALJ45968.1|GH0	2454	2558	2229	2264	2572	2349	2310	2512	2281	2479	2517	2479	2464	2272	2449	2268	2540	2511	2529	2314	2140	2781	2517	2460	2481	2312	2363	2234	2565	2645	2897	2544	2070	2771	2429	2471	2229	2432	2395	2287	2638	2118	2493	2404	2296	2423	2615	2591	2446
ALK82930.1|GH88	294	396	270	432	272	350	274	268	332	308	386	270	234	276	388	362	310	314	270	368	402	230	322	278	342	272	358	308	352	298	280	286	382	264	310	290	302	384	378	304	394	306	352	372	294	274	288	432	270
ALK82932.1|GH28	484	370	362	398	408	338	316	348	356	460	420	364	384	390	412	314	288	278	384	472	356	344	324	334	430	300	480	520	352	346	424	312	386	418	286	378	430	340	404	496	358	414	324	380	400	414	358	404	390
ALK83291.1|GT4	336	364	272	318	264	380	314	348	312	404	304	294	352	304	396	362	314	294	390	388	350	284	262	318	336	310	348	288	286	314	324	342	348	320	358	316	294	292	340	412	386	340	436	298	306	226	265	392	240
ALK83391.1|GT9	254	318	182	246	176	258	196	168	168	218	302	204	306	288	250	292	264	286	232	202	252	232	202	272	250	206	244	198	240	238	214	276	268	198	246	222	182	188	200	246	242	278	162	274	264	220	208	306	216
ALK84497.1|GT26	644	736	614	652	736	678	670	686	582	638	666	752	582	708	652	652	656	816	634	654	724	682	620	712	760	640	618	706	612	744	714	706	776	722	624	666	896	734	824	742	664	790	614	684	762	738	610	612	644
ALK86331.1|CBM0	482	508	522	532	524	608	518	508	440	478	512	546	494	488	488	562	636	404	590	530	438	464	502	502	538	452	504	440	516	508	554	358	598	514	586	436	476	470	490	472	606	506	580	496	550	432	562	508	480
ALK86440.1|GH42	578	612	584	658	550	600	614	616	484	436	586	500	600	508	494	538	564	556	556	518	554	586	558	546	682	500	500	644	572	694	540	594	508	562	532	496	588	634	572	478	550	602	548	530	686	458	494	482	486
ALO14855.1|CBM50	0	0	224	0	142	260	248	260	194	0	268	210	198	0	216	200	166	206	178	234	156	206	154	184	228	206	232	172	200	170	256	186	244	202	236	200	150	226	204	202	120	238	214	190	190	224	200	206	194
ALP05130.1|GH73	246	282	182	296	382	220	186	132	222	222	212	210	324	190	180	88	288	288	172	238	202	192	192	208	214	202	198	280	206	156	220	304	150	252	234	204	214	208	248	188	206	228	210	250	220	206	236	146	140
ALS26654.1|GT4	158	202	102	184	192	182	142	142	224	150	178	180	218	172	158	186	158	160	160	244	166	248	182	170	206	162	146	220	124	212	136	142	170	146	178	134	176	186	198	126	204	152	166	146	142	196	150	170	156
ALS36851.1|CBM13	1074	1114	1146	996	1216	1170	1024	1150	1002	906	1120	1154	1144	1184	1048	1252	1206	1054	1058	998	1240	1096	1004	1250	976	1358	1062	990	1046	1062	1166	884	1188	1154	1103	1070	1128	1128	1166	986	1132	840	1026	1088	1036	950	1002	896	906
AMC09045.1|GT5	568	596	610	592	626	618	574	614	498	342	638	726	658	638	616	608	616	728	476	634	718	670	604	584	542	604	780	652	740	538	676	246	560	278	616	714	362	294	600	626	508	590	562	666	632	654	652	612	594
AMC34721.1|GH23	1286	1240	1342	1274	1124	1096	1158	1300	1308	1278	1100	1334	1034	1384	1212	1160	1110	1366	1220	1078	1414	1230	1206	1232	1262	1312	1162	1164	1224	1232	1230	1372	1274	1236	1346	1312	1308	1190	1158	1330	1278	1330	1176	1286	1344	1182	1306	1226	1284
AMC77936.1|GT28	318	426	318	356	324	382	350	424	414	314	316	300	334	392	378	320	362	340	414	306	374	258	308	340	328	372	358	338	254	298	380	344	420	330	508	258	354	332	345	256	306	386	290	316	444	408	354	354	268
AMD89422.1|GT4	1734	1560	1566	1544	1434	1546	1690	1082	1618	1704	1125	1599	1643	1519	1580	1612	1653	1647	1455	1646	1249	1743	1477	1374	1512	1570	1713	1583	1667	1826	1573	1596	1628	1584	1556	1194	1311	1546	1607	1598	1588	1675	1491	1643	1622	1460	1446	1616	1568
AMD96221.1|GT8	190	240	200	242	264	352	310	56	246	276	292	250	68	200	330	240	224	210	190	280	226	100	214	200	218	228	88	170	220	278	216	210	244	242	242	194	88	206	262	324	222	406	244	196	280	190	252	214	300
AMK57570.1|CBM26	462	350	440	434	492	370	410	468	506	426	466	374	522	468	494	372	348	484	476	388	326	338	430	426	404	386	428	418	408	516	378	428	440	418	560	446	390	460	462	334	388	518	398	518	558	472	394	380	436
AMS39103.1|GH3	208	140	222	266	186	178	146	0	198	0	232	104	108	204	206	142	176	84	186	188	0	148	180	208	0	208	228	152	172	226	166	0	172	212	182	116	198	228	206	210	150	136	188	118	154	140	238	210	156
ANA80573.1|GH39	438	440	416	424	456	360	446	382	364	480	280	346	250	454	454	528	486	372	372	416	218	416	518	342	504	418	362	414	394	440	482	420	436	410	452	410	402	150	434	174	350	414	422	356	476	368	500	482	422
ANB11466.1|GH17	310	308	280	360	398	412	500	456	434	400	428	432	374	380	384	284	490	464	422	458	352	458	364	324	360	444	426	362	372	402	318	348	386	470	322	400	470	316	410	368	332	376	328	398	392	402	372	360	384
AND21863.1|GH140	416	380	360	436	320	342	428	310	332	380	398	308	340	392	334	376	476	364	470	346	322	382	460	438	424	456	300	414	426	386	406	374	360	326	496	326	366	366	372	332	412	474	324	372	374	318	386	348	340
AND70905.1|CBM50	270	252	302	376	306	276	288	316	206	286	280	300	256	214	336	228	216	272	336	216	310	222	400	312	310	290	242	222	290	262	284	274	212	166	332	294	328	262	312	224	284	328	260	250	218	282	320	270	226
ANE42266.1|CBM20	112	80	81	127	82	115	87	87	90	87	129	97	97	73	89	96	91	111	104	94	105	81	100	62	105	94	74	103	117	140	94	126	121	105	99	83	105	86	126	128	95	89	93	69	85	163	65	82	119
ANE42266.1|CE0	112	80	77	127	102	115	83	87	90	87	125	97	93	73	117	114	87	95	104	100	65	81	100	82	105	94	60	103	103	140	94	112	121	107	99	87	95	86	128	128	83	89	93	97	61	127	73	82	119
ANF27413.1|GT2	204	198	248	210	248	280	280	232	280	146	202	178	168	230	222	292	192	226	206	262	170	238	270	232	224	220	220	188	280	204	240	210	174	272	252	184	240	268	304	246	212	214	246	248	246	144	210	164	284
ANF50141.1|CE9	752	918	418	782	772	628	716	826	884	686	788	660	726	694	776	466	714	378	572	902	664	594	346	694	638	648	698	754	772	808	692	742	750	344	664	814	716	748	920	768	884	720	810	860	788	792	694	734	774
ANG62492.1|GT2	274	296	326	394	226	252	282	286	282	258	264	368	320	268	252	188	196	228	240	330	208	338	320	330	338	240	340	204	280	254	344	324	302	320	274	270	310	286	236	202	314	232	284	206	302	282	372	296	318
ANH22675.1|CE4	340	346	276	362	388	330	326	360	362	330	338	368	340	308	306	326	380	356	320	420	472	282	304	356	282	378	378	248	270	340	280	324	302	236	378	260	340	334	356	340	318	366	292	338	298	388	252	308	466
ANI27050.1|GH2	840	858	874	928	852	790	814	976	810	720	926	794	776	968	832	774	886	924	890	900	834	890	854	802	948	990	806	974	840	910	936	934	928	816	710	872	942	834	740	922	924	902	994	772	894	848	816	982	724
ANN64136.1|CE11	164	158	212	236	160	156	184	258	168	174	110	204	194	270	234	244	130	224	144	176	128	170	138	198	124	196	278	166	148	216	174	156	166	174	176	168	250	264	232	206	190	160	196	204	152	110	208	186	174
ANW18412.1|GH0	240	0	220	270	264	258	218	268	246	206	212	0	294	158	192	238	196	148	184	212	0	290	220	228	238	186	236	162	198	156	286	268	298	248	274	204	238	0	244	0	236	228	234	172	206	204	140	242	188
ANW96023.1|GH105	416	512	512	498	282	528	424	420	342	568	432	432	416	440	414	382	416	490	424	482	496	438	390	498	466	344	396	462	472	520	482	392	422	468	526	478	360	480	442	424	412	516	470	480	414	464	440	536	464
ANY66153.1|GH39	250	216	256	230	248	218	274	268	274	258	270	150	174	208	194	226	262	256	246	202	188	286	252	230	206	190	218	198	230	156	198	204	268	290	240	202	288	246	218	188	322	268	272	266	260	196	238	232	244
ANY74914.1|CBM32	212	182	280	284	260	276	198	210	220	168	268	196	226	320	356	274	180	320	224	212	182	160	272	238	342	206	220	270	190	214	242	254	300	288	262	212	200	294	224	180	234	196	262	258	224	316	260	198	234
AOR22598.1|GT0	260	360	260	0	278	286	296	320	270	240	246	0	268	348	356	330	340	294	272	0	224	248	0	212	276	258	278	252	186	272	256	236	0	380	310	234	250	252	292	322	284	276	322	296	336	260	262	370	278
AOS45200.1|CBM50	252	198	188	330	248	178	234	298	198	222	284	200	200	294	234	224	282	274	200	240	242	196	330	224	246	242	292	222	182	364	220	250	214	270	176	274	308	222	278	164	274	220	272	168	262	302	196	340	258
APH14762.1|CE0	534	430	508	560	460	428	416	458	460	490	460	370	368	452	492	536	480	522	476	540	442	448	456	404	336	490	404	460	532	456	440	452	394	428	488	568	352	382	446	482	402	526	426	448	432	424	414	464	406
API91270.1|CBM32	472	476	522	522	450	512	576	380	352	578	492	478	508	474	554	500	406	330	420	406	496	490	404	442	554	414	492	564	496	438	414	500	442	388	613	548	442	440	414	502	546	468	470	474	500	502	466	486	474
APQ68419.1|GH0	100	155	85	104	99	96	131	141	135	117	153	81	138	167	171	147	107	128	179	131	152	99	92	111	92	91	97	114	135	106	106	117	95	99	109	140	138	128	121	113	104	78	109	120	130	113	89	80	91
APR82203.1|GT2	376	330	358	296	400	358	254	310	354	404	296	420	314	270	316	346	370	254	298	306	342	278	304	362	318	418	400	294	346	310	258	290	402	344	304	362	318	396	446	356	330	406	462	438	338	336	332	338	332
APU09964.1|GT2	196	218	240	152	310	186	166	194	190	190	242	160	256	180	162	150	184	258	204	160	150	216	140	228	178	172	134	240	270	228	200	154	164	168	180	272	148	216	140	196	164	212	146	164	226	182	206	216	208
APY01350.1|GH16	107	149	144	127	113	87	93	114	126	110	113	144	129	125	118	111	110	117	111	108	75	62	117	62	100	120	128	132	117	118	117	78	111	109	96	122	137	85	126	111	94	81	97	148	101	107	90	93	91
APZ46064.1|GH43_18	308	414	314	274	270	272	288	212	304	288	278	410	286	248	340	214	272	390	232	304	384	374	276	346	352	290	324	320	354	428	318	298	266	294	254	260	298	196	360	314	274	284	360	294	382	242	376	244	360
APZ95839.1|CBM32	470	468	420	420	344	376	368	396	344	494	368	424	496	352	418	318	474	402	362	436	386	412	574	482	454	364	400	454	304	434	404	414	360	448	450	400	290	434	392	430	402	454	414	472	348	474	476	478	530
APZ96155.1|GH5	125	161	104	105	113	103	87	104	116	110	145	150	121	125	116	107	106	105	111	94	73	84	109	60	94	100	118	106	127	132	127	84	111	115	96	104	123	113	120	129	88	75	107	128	135	83	80	115	121
AQR96769.1|GH39	338	306	152	216	284	230	214	256	302	272	308	216	164	184	138	214	198	160	210	242	244	192	206	280	264	260	214	210	202	242	206	254	170	272	194	230	226	216	248	270	174	280	180	316	280	304	256	278	204
AQS54767.1|CBM50	146	180	158	122	120	170	162	152	184	200	114	212	150	96	152	96	98	220	102	106	144	90	142	108	126	130	94	116	104	104	80	88	132	84	98	68	112	158	146	72	150	148	108	82	140	152	104	124	86
AQT67136.1|CBM48	512	528	546	584	510	662	522	368	448	524	538	572	508	382	630	518	648	530	526	516	498	554	460	524	476	432	450	568	496	446	486	526	464	594	446	562	498	502	564	494	456	550	604	552	554	532	592	560	628
AQW94523.1|GT0	270	240	312	228	376	342	286	288	400	350	296	334	302	304	376	284	354	320	420	250	268	280	342	332	226	308	296	314	274	248	332	380	350	294	304	316	266	278	286	280	290	286	314	298	314	340	328	228	232
AQZ65622.1|GH1	560	544	534	566	548	450	582	572	546	486	526	502	526	536	492	504	458	530	620	528	446	466	544	528	522	420	514	436	490	520	490	488	514	624	510	556	472	554	512	634	462	422	574	586	568	456	452	500	548
ARA85284.1|CE12	538	538	574	502	554	560	442	486	528	446	618	528	538	476	498	464	526	478	578	588	480	554	488	530	644	538	530	484	658	578	654	530	588	566	358	500	444	542	482	540	544	522	570	570	618	544	480	560	576
ARC16067.1|GT2	354	320	254	446	426	308	386	368	346	300	248	410	460	416	314	460	342	354	274	356	366	390	294	446	328	352	328	368	280	342	330	302	528	370	412	406	390	338	444	350	362	398	316	308	356	318	434	322	342
ARF09632.1|GT2	174	202	180	184	264	194	280	158	194	298	192	164	334	258	232	230	222	192	248	148	202	262	194	272	212	156	236	178	152	294	238	194	180	110	186	264	196	228	204	244	212	286	314	228	176	194	182	192	272
ARF90664.1|GT4	244	350	268	0	284	378	244	192	324	316	306	328	316	332	0	210	264	278	216	0	296	222	320	358	342	220	0	282	346	246	278	0	318	180	302	260	380	282	292	258	292	262	232	242	180	240	314	368	278
ARM67724.1|GH23	884	792	844	988	882	804	776	866	716	852	922	710	756	896	774	814	786	694	758	794	960	676	802	844	718	854	664	940	734	760	670	826	936	846	850	790	808	858	736	884	868	814	884	826	836	818	756	828	762
ARN19855.1|CBM41	496	596	460	426	436	450	404	460	506	600	396	572	528	470	598	548	466	456	480	476	546	428	454	468	538	384	462	412	496	516	418	460	534	616	428	534	456	590	584	464	558	424	394	548	412	438	454	570	540
ARO29923.1|CBM50	210	326	240	164	228	176	268	230	364	262	254	218	292	218	322	194	206	204	254	288	248	184	320	304	264	248	330	316	236	266	268	298	228	292	244	218	250	250	280	260	192	268	260	246	324	180	302	222	262
ARP84078.1|GT2	246	228	252	270	238	256	334	246	228	310	328	248	260	270	260	310	314	210	274	288	288	282	244	272	322	336	288	242	252	254	280	292	260	178	324	292	288	288	240	278	234	316	212	334	316	224	368	258	334
ARX88346.1|CE4	402	380	536	458	472	502	414	474	464	454	496	384	470	480	448	512	446	498	448	372	480	590	466	492	502	460	470	464	504	468	480	458	400	560	440	608	298	298	352	500	428	446	533	364	404	362	294	430	520
ASA19789.1|GH43_24	186	138	212	220	150	120	192	196	236	252	252	192	272	204	226	254	246	322	166	242	218	244	164	238	180	160	192	212	230	202	258	198	242	198	144	190	170	168	206	198	264	150	212	192	196	240	232	276	290
ASE60971.1|GT2	966	1010	1172	970	998	1064	1014	1034	944	1052	1048	908	1132	1060	860	1062	1090	982	986	976	1076	948	954	1204	942	980	1008	1054	948	1334	1102	1036	932	942	1084	1100	1038	1170	1070	1122	822	1014	1078	956	884	994	1162	1062	1100
ASG80514.1|GH23	122	208	148	166	148	200	176	120	158	84	124	168	112	106	152	122	210	182	144	120	166	88	160	218	128	154	158	138	212	112	162	144	130	124	140	130	216	122	116	148	112	144	194	106	130	150	170	184	84
ASK61087.1|GH73	216	216	130	194	254	214	168	250	178	262	212	218	192	226	138	284	176	262	274	244	186	184	240	242	210	212	258	182	192	180	218	198	202	180	148	198	216	178	244	286	212	220	216	244	160	296	236	210	204
BAD49172.1|CBM50	322	324	474	448	382	414	402	304	412	436	436	402	284	512	294	308	370	358	386	360	320	324	368	358	442	376	296	420	480	326	368	352	408	434	474	310	368	466	320	358	380	542	378	436	302	360	392	466	338
BAD54709.1|GH28	258	192	252	210	166	202	182	234	228	254	260	252	246	234	196	276	222	260	250	324	144	226	260	240	156	322	266	190	256	190	234	240	240	310	178	304	260	204	152	246	236	222	218	306	224	144	210	278	180
BAE72438.1|CBM47	186	223	211	218	237	187	270	247	194	200	240	225	225	257	230	241	198	217	229	189	218	185	153	230	218	199	180	263	220	188	198	175	223	225	227	228	268	208	209	240	195	210	172	180	198	157	226	196	204
BAJ80814.1|CE9	492	510	452	338	450	500	416	456	388	414	368	402	544	558	484	542	632	312	462	514	426	406	468	530	506	586	448	436	456	440	488	618	516	508	508	432	418	462	380	400	566	402	424	366	606	444	386	402	368
BAL27684.1|CBM18	672	602	630	632	616	660	666	628	604	660	772	562	592	548	574	716	662	582	640	658	668	732	606	630	610	710	706	738	540	586	566	568	650	624	512	720	642	762	722	622	626	618	670	590	658	522	740	670	660
BAO31153.1|GT2	602	476	544	572	504	532	426	596	422	502	566	636	510	474	538	428	452	582	594	574	524	508	524	556	504	679	522	476	544	534	590	588	466	536	560	598	522	544	456	530	536	588	540	462	526	574	630	492	520
BAP55057.1|GT2	230	244	168	198	150	180	232	270	178	186	344	238	222	202	172	272	208	190	200	300	238	306	274	190	232	194	246	250	316	234	206	180	250	266	298	234	230	228	224	188	220	206	262	226	242	236	262	188	212
BAP86358.1|GH23	703	859	731	656	670	749	812	762	787	761	859	760	933	825	732	879	870	825	875	694	700	822	717	872	884	792	743	919	868	840	718	862	689	1126	686	759	905	797	651	856	840	886	879	811	770	890	772	929	726
BAQ46676.1|GT2	1170	1202	1042	1136	988	1082	634	668	1004	1284	1244	1238	1084	1012	716	1084	1164	1240	1022	1114	956	1234	1038	682	1264	1028	1136	1126	1106	1196	1034	1190	690	1126	1054	1094	1108	1126	1164	1044	1182	1102	1138	1172	1070	1116	1028	1312	1144
BAQ47726.1|GT1	282	310	226	236	356	300	246	298	244	256	236	250	300	234	250	220	236	296	250	284	254	264	354	228	230	286	298	302	264	218	334	218	312	302	292	246	222	316	240	172	284	222	290	230	240	158	212	294	222
BAQ48295.1|GH16	1285	1259	1243	1186	1268	1135	1198	1501	1355	1191	1305	1349	1361	1329	1308	1356	1287	1302	1247	1329	1341	1251	1260	1230	1230	1400	1347	1170	1353	1303	1375	1161	1352	1383	1161	1184	1089	1368	1371	1277	1186	1167	1093	1334	1269	1268	1395	1231	1426
BAQ97614.1|GH16	250	248	208	378	236	280	368	310	256	340	356	246	382	332	264	320	286	322	250	326	302	210	282	266	318	240	270	222	400	370	278	330	338	224	216	232	308	254	282	238	342	316	254	234	318	280	208	370	252
BAS15972.1|GH130	812	596	682	576	700	652	714	556	698	698	628	694	462	704	774	660	658	650	834	697	834	450	596	766	736	656	616	522	676	804	662	746	786	864	466	708	720	634	710	800	708	674	658	668	556	676	648	582	658
BAU86184.1|CBM13	2410	1896	2230	2156	2208	1970	1842	1884	2120	1822	1862	2280	2532	1742	2204	2050	1788	2214	2246	1972	2274	2162	2096	1998	2070	2260	2056	1956	2216	1772	1756	1974	2133	2204	2128	2198	1992	2316	2178	2134	2414	2060	2216	2110	2208	2228	2008	2112	2192
BAW92216.1|GH49	398	366	370	338	414	406	388	326	412	346	290	400	292	336	308	0	296	470	0	318	256	296	302	0	392	312	342	384	0	288	448	340	298	0	268	438	352	422	364	326	374	352	394	296	358	372	354	410	410
BAY20821.1|GH104	146	240	230	220	232	266	208	218	222	206	162	236	234	242	144	252	266	164	180	250	172	196	190	200	192	256	272	190	198	216	172	206	256	212	206	170	226	156	142	214	150	182	222	298	162	210	266	170	244
BAZ00088.1|GT2	264	374	286	298	296	254	248	262	318	402	322	284	314	268	376	366	294	260	350	308	380	312	450	288	384	318	320	366	234	348	388	302	372	282	280	378	362	330	298	452	298	296	338	394	432	252	312	426	386
BAZ74203.1|GT2	142	146	156	182	194	94	190	160	118	178	142	166	118	174	124	106	134	202	156	168	134	184	166	182	122	130	142	162	140	178	140	202	106	146	130	122	162	134	134	114	212	124	104	148	106	184	150	140	112
BAZ76427.1|GH65	194	158	168	184	158	172	142	126	186	180	108	134	156	274	252	150	162	194	176	198	148	152	154	206	194	214	218	186	160	186	126	164	210	184	210	106	186	170	204	162	132	162	188	202	136	98	132	160	202
CAA01693.1|GH19|3.2.1.14	114	116	122	126	126	124	80	106	106	164	188	164	132	70	148	106	124	156	120	66	130	114	180	198	118	82	184	110	140	166	198	98	118	92	108	134	104	124	166	92	124	102	106	182	130	102	86	120	140
CAA20837.2|GH132	492	436	404	440	474	450	488	556	544	414	434	558	498	406	428	458	542	470	536	522	466	628	464	464	526	568	386	412	426	528	594	424	370	536	460	444	516	462	358	554	524	464	510	530	536	454	428	570	422
CAC36921.1|GH18	14430	14896	15351	15249	14963	14628	14675	14801	15422	15331	15109	14398	14598	14328	15031	15276	14989	14460	15333	14902	15263	14591	14575	15167	14692	14822	14274	14642	14731	13990	14846	13947	14731	15136	15332	14289	15276	15060	14025	14467	14788	14629	15025	14845	15037	14724	15103	15278	14866
CAJ60712.1|GT4	210	204	170	220	168	206	188	182	296	222	190	110	226	214	206	134	228	224	184	226	138	238	262	290	170	172	248	162	180	240	190	178	206	172	176	200	236	198	244	212	212	138	288	148	196	158	162	184	172
CAK40432.1|GH18|3.2.1.14	5855	5495	5992	6415	5884	6022	5839	5768	5505	5477	5348	6354	5767	6013	5149	6021	5820	5494	6099	6073	5732	5146	6173	5629	6069	5939	5882	5960	5919	5637	5026	5661	6006	5914	5326	5724	5661	5686	4590	4988	5895	5762	5984	6172	5928	6001	5903	5882	5501
CAL53384.1|CE11	0	508	456	454	466	518	586	498	596	482	588	542	504	540	616	460	508	482	426	466	432	0	508	0	534	518	406	410	434	506	530	488	440	474	656	644	0	0	560	516	498	536	446	460	416	466	528	512	492
CAL64851.1|GT5	246	226	144	182	234	206	258	274	176	212	236	196	212	184	184	254	192	220	174	190	198	198	198	178	232	190	230	208	192	210	214	272	174	210	250	222	154	198	196	212	166	186	204	204	246	250	194	240	220
CAN80640.1|GT47	354	304	338	268	350	326	302	310	252	336	390	350	378	398	270	248	370	344	324	290	206	306	352	380	392	340	300	252	328	250	334	342	310	272	352	256	376	348	304	302	358	310	348	300	274	400	284	434	354
CAR29479.1|GH17	292	276	436	342	356	374	246	336	380	358	358	446	432	282	270	384	394	444	382	420	328	366	324	304	388	358	322	298	390	444	238	356	394	466	354	378	400	308	348	330	350	396	408	410	412	328	344	388	464
CAZ29389.1|GH99	114	192	96	138	150	168	138	176	160	100	144	112	278	144	96	194	144	122	98	128	182	168	156	160	176	68	198	176	126	178	154	162	162	82	114	112	208	138	134	154	184	190	102	190	132	112	124	130	156
CAZ97137.1|GT2	1106	1364	1276	1350	1460	1192	1356	1362	1220	1182	1212	1336	1180	1380	1282	1384	1313	1294	1234	1222	1168	1454	1304	1240	1274	1186	1260	1500	1300	1174	1396	1444	1380	1192	1222	1162	1148	1342	1390	1248	1192	1386	1232	1278	1192	1338	1346	1410	1354
CBG72706.1|GT51	714	784	674	618	776	736	286	826	718	594	694	310	734	658	616	280	664	644	716	890	730	630	648	642	736	682	732	372	624	778	712	752	692	794	724	640	596	314	790	634	672	740	722	658	702	836	630	722	674
CBL00503.1|GT2	472	410	490	590	394	506	500	472	480	442	518	418	418	494	374	348	432	452	398	388	434	442	360	484	540	388	372	360	350	520	394	458	382	488	438	466	600	438	524	466	388	466	312	412	574	402	358	400	412
CBL00656.1|GH28	414	414	362	456	568	424	368	522	432	454	328	456	318	366	386	398	412	446	398	452	464	436	386	438	378	482	396	318	456	464	370	366	328	414	400	370	490	390	290	334	420	326	478	344	528	528	440	366	400
CBL00698.1|GT4	282	240	270	270	308	262	318	308	278	242	340	238	294	292	274	340	260	258	336	350	344	206	308	286	316	214	312	312	236	208	360	306	288	280	316	228	264	216	312	214	268	286	374	244	248	256	300	192	280
CBL00720.1|GT2	654	612	538	780	676	664	640	540	506	650	690	582	704	654	580	524	650	526	524	768	820	710	602	612	596	700	626	790	648	698	586	670	696	548	644	624	622	618	680	732	636	640	618	534	538	700	624	594	670
CBL00883.1|GT2	256	300	216	298	312	290	276	224	298	226	268	212	214	264	296	274	234	248	186	264	212	274	212	342	214	246	250	304	266	330	220	252	220	238	262	278	290	198	278	268	270	244	302	294	284	292	274	352	322
CBL01100.1|GH31	634	428	486	0	546	520	514	620	684	586	504	534	502	608	600	578	622	658	590	476	500	430	520	486	0	472	510	562	0	550	602	0	522	602	472	600	532	556	0	506	690	522	520	502	476	506	638	520	464
CBL01313.1|GH3	986	720	814	926	884	788	714	848	912	760	840	786	808	688	880	762	726	830	792	840	810	688	796	788	876	894	815	728	774	804	724	843	766	940	808	888	736	900	712	730	946	848	740	726	842	830	836	864	674
CBL01314.1|GH3	638	716	794	662	756	708	596	604	622	832	606	644	656	534	642	640	568	716	694	668	686	530	658	582	706	536	662	716	624	646	616	710	756	516	854	478	656	712	650	608	724	706	680	706	698	544	630	666	852
CBL01340.1|GH77	410	472	387	450	380	426	372	432	0	412	478	562	448	0	364	0	442	486	440	288	428	464	456	414	406	370	414	352	410	462	372	0	430	508	466	0	324	456	426	388	478	450	368	426	358	380	430	392	510
CBL01352.1|GH13_14	420	556	464	456	496	0	592	526	552	478	560	0	506	546	632	526	576	568	536	532	564	534	672	626	548	630	606	498	546	506	602	552	608	0	516	0	0	546	482	652	396	588	466	498	648	628	448	448	468
CBL01447.1|CE8	318	226	170	220	246	296	270	274	238	260	262	216	238	230	266	246	232	212	362	286	250	324	386	264	256	294	252	236	240	266	306	218	286	308	214	236	256	300	298	258	230	334	200	220	236	396	196	334	286
CBL01451.1|GT32	340	382	340	428	334	306	346	376	332	350	408	346	350	356	364	358	366	314	498	350	252	338	416	316	280	352	362	366	278	316	346	252	296	322	466	362	436	302	330	312	342	308	466	330	294	410	342	278	302
CBL01526.1|GT35	528	632	564	568	602	498	690	634	568	704	600	578	744	552	540	622	500	664	684	612	512	658	484	560	586	622	618	606	534	536	576	538	512	564	588	612	590	504	582	410	526	576	748	682	694	620	602	544	658
CBL01560.1|GT4	422	466	444	0	400	454	334	0	386	382	404	456	418	460	324	424	380	388	356	412	0	0	522	282	370	0	352	406	438	384	374	478	452	412	434	442	512	412	428	378	432	450	458	384	412	366	508	424	448
CBL01643.1|GT5	346	484	330	230	332	330	0	334	0	386	326	372	360	356	406	410	0	350	542	338	452	442	386	258	394	0	388	378	344	310	306	354	0	432	322	382	358	452	440	330	360	378	340	444	438	352	278	370	368
CBL01777.1|GH2	566	426	446	534	500	394	418	582	494	424	508	622	516	490	506	536	408	408	424	456	426	466	380	522	542	422	424	386	418	452	554	570	422	438	494	502	432	552	392	446	490	458	462	428	450	396	466	444	426
CBL01779.1|CE1	368	432	448	448	498	390	570	412	424	428	404	426	370	464	380	420	456	466	378	354	426	432	406	428	482	388	376	388	470	548	458	536	476	476	404	486	504	432	474	528	464	396	544	474	364	382	504	352	490
CBL01979.1|GH113	278	212	256	262	274	242	234	236	230	314	212	0	238	286	240	298	322	268	262	326	272	0	0	176	196	296	204	280	256	288	0	212	274	216	226	250	252	0	224	310	330	282	268	224	258	256	306	220	260
CBL02089.1|CBM13	176	202	158	146	212	94	114	160	112	166	152	214	164	136	106	150	170	160	138	128	116	142	120	132	200	152	136	166	120	176	200	190	190	178	92	234	168	120	150	128	166	110	186	198	210	166	122	224	146
CBL02152.1|GT2	244	186	184	284	224	168	218	220	182	250	278	216	252	270	194	228	196	252	200	214	216	158	260	246	264	220	184	190	278	220	212	192	254	198	216	190	184	166	212	340	238	270	170	184	266	286	184	202	218
CBL02577.1|GH77	454	330	374	424	420	374	358	350	386	438	386	498	268	462	444	334	432	282	334	370	432	314	402	356	324	372	400	312	260	384	424	410	436	348	396	378	372	428	328	418	362	346	404	368	382	372	370	386	394
CBL02658.1|GH1	388	310	338	308	442	424	508	404	368	358	414	412	328	390	338	320	324	386	362	420	384	302	370	442	360	544	312	342	432	316	368	300	526	356	268	332	402	516	386	446	356	468	346	344	416	348	516	328	284
CBL02671.1|GH2	442	472	510	328	408	528	512	510	474	442	538	418	448	416	460	478	570	510	474	452	486	486	366	546	498	384	462	394	452	606	462	410	564	566	592	542	428	442	508	556	538	432	512	340	608	526	468	484	468
CBL02680.1|GH78	794	638	700	640	668	668	724	628	636	556	674	844	674	628	758	718	804	764	682	706	646	716	658	822	554	858	740	698	670	704	658	710	652	584	658	682	680	680	724	502	694	802	770	678	646	836	684	782	682
CBL02685.1|GH1	282	402	494	454	288	324	368	286	334	320	328	382	346	342	378	308	232	412	274	372	402	292	380	370	284	298	384	336	372	284	332	268	316	400	424	284	296	458	378	360	330	400	344	376	406	432	382	380	340
CBL02866.1|GH112	640	566	558	610	606	674	650	520	524	564	562	468	518	446	566	542	580	598	560	544	644	548	566	610	630	492	590	520	542	530	632	606	604	592	560	614	470	668	572	538	474	606	600	598	544	530	486	598	570
CBL02867.1|GH2	836	708	814	708	970	762	788	928	672	978	0	0	618	906	828	716	0	750	892	920	890	778	920	820	828	842	794	898	800	720	636	0	848	800	846	806	718	852	836	0	810	760	874	736	802	810	860	774	630
CBL02956.1|GT4	432	270	250	348	324	254	316	236	302	412	318	426	248	362	282	372	316	330	330	280	348	364	310	258	332	320	420	272	284	256	348	342	292	318	356	416	346	274	318	290	350	270	290	330	406	292	308	362	298
CBL02958.1|GT4	218	284	178	248	262	342	160	266	312	324	208	282	234	272	188	332	288	260	302	218	338	244	262	286	312	326	216	252	172	274	208	264	254	314	268	244	300	204	298	264	250	278	272	186	332	400	236	250	272
CBL02960.1|GT4	294	254	320	414	304	334	0	0	292	0	264	224	280	306	0	360	406	262	232	342	338	272	234	0	348	316	288	294	270	304	312	244	248	308	266	312	234	300	294	294	274	282	306	320	254	266	228	316	350
CBL10145.1|GH3	406	364	406	330	420	394	366	454	416	334	410	436	388	342	358	322	378	400	372	384	348	288	360	356	424	382	392	334	368	342	392	302	470	336	408	422	412	404	316	306	332	444	298	418	312	274	318	326	296
CBL24890.1|GH73	105	100	128	120	83	76	123	105	112	123	96	162	113	115	116	117	126	113	116	129	131	101	170	221	127	123	129	153	87	123	83	78	86	93	89	102	111	88	128	111	140	124	146	135	154	131	89	145	138
CBL24900.1|CBM50	166	140	146	144	216	232	236	116	148	224	216	232	196	156	118	144	138	124	232	228	172	252	180	202	208	184	198	154	120	230	186	186	250	218	212	218	194	170	186	146	190	104	172	192	168	198	154	200	204
CBL24930.1|GH23	128	180	138	126	148	204	136	142	172	204	122	166	136	162	138	190	184	118	196	144	152	170	146	230	220	192	204	184	150	170	110	200	150	212	210	174	230	166	118	196	242	184	228	202	206	186	176	164	200
CBL24952.1|GT35	828	574	788	678	716	730	674	638	0	722	794	690	612	554	730	0	676	672	608	0	684	644	774	568	736	646	568	650	640	616	670	714	652	502	0	682	0	720	666	608	642	692	550	626	552	632	946	768	730
CBL25049.1|GH13_31	554	354	540	518	378	450	416	390	372	498	566	304	494	514	436	416	506	440	450	498	462	430	470	418	404	492	464	426	482	442	442	398	448	594	388	310	424	496	562	444	354	378	440	352	402	434	424	468	424
CBL25050.1|GH31	558	584	608	528	552	474	552	506	532	530	396	486	502	502	576	560	468	582	580	558	470	442	728	632	490	576	564	520	602	540	556	524	610	556	522	422	482	540	512	536	524	516	594	504	520	610	530	546	388
CBL25404.1|GH13_31	464	420	0	454	466	582	414	534	498	518	474	400	426	406	490	426	542	448	436	548	452	420	0	426	0	456	394	476	432	462	558	394	0	532	0	618	334	406	426	322	416	360	446	408	410	424	488	422	426
CBL25413.1|GH32	486	404	504	342	470	366	362	482	356	498	466	348	386	426	388	464	340	382	398	348	364	420	398	466	428	422	508	292	482	384	386	350	322	420	384	400	486	400	382	504	302	410	460	394	292	328	480	362	332
CBL25595.1|GH73	210	232	194	188	164	148	316	240	272	182	264	210	246	196	142	178	170	226	212	216	300	286	242	188	198	182	230	218	176	210	238	212	240	186	228	316	172	214	240	230	192	168	210	278	182	208	214	114	236
CBL25717.1|GT0	138	172	148	188	252	336	174	202	172	190	202	154	208	144	182	226	140	172	108	164	128	244	232	136	168	164	210	244	166	198	188	174	188	178	160	188	196	122	208	236	210	180	214	192	194	222	224	196	164
CBL26006.1|GH36	510	602	610	612	582	612	506	506	518	588	564	546	564	576	510	624	544	598	566	544	590	630	526	572	676	616	596	616	644	632	552	640	484	510	640	626	668	592	606	510	562	470	650	612	638	504	598	570	648
CBX94753.1|GH18	372	292	404	410	360	332	370	300	400	488	344	358	416	446	414	414	386	388	370	386	480	354	312	348	440	396	484	370	358	300	446	386	526	336	334	378	380	388	432	346	368	372	490	358	366	500	294	408	290
CCA15473.1|GH72	0	266	200	308	238	248	306	258	296	0	328	326	0	300	230	350	342	320	206	280	0	226	346	290	246	232	0	310	226	388	254	376	228	342	258	274	324	256	244	288	282	382	262	282	268	262	290	246	246
CCG01397.1|GT51	218	182	182	206	102	216	194	192	182	226	276	184	178	244	154	256	204	310	244	168	256	166	204	202	190	198	206	232	186	218	224	272	248	202	226	212	160	188	214	202	210	234	230	190	206	152	224	216	196
CCG05593.1|GT2	2727	2678	2869	2812	3223	2953	2792	2630	2808	3102	2837	2676	2553	2990	2861	2905	2749	2964	2872	2844	2885	2923	2729	2850	3109	2958	2859	2640	2904	2836	3126	2646	2825	3031	3087	2702	2722	2572	3018	2653	2839	2864	2851	3170	2646	2661	2991	2825	2917
CCG34977.1|GH43_12	262	274	232	242	231	221	195	241	287	266	232	268	226	281	285	209	247	242	247	200	246	220	199	217	317	273	250	161	227	229	229	242	219	281	274	275	252	228	235	244	224	233	189	209	259	214	219	248	202
CCG34978.1|GH43_1	220	212	256	240	276	340	266	192	204	190	176	244	212	216	192	328	284	284	344	228	238	266	282	268	274	316	276	240	262	240	182	298	342	230	202	246	170	248	332	230	276	290	252	186	242	220	274	294	194
CCH01567.1|CBM20	530	476	394	488	446	470	440	396	422	540	464	562	392	440	476	440	444	421	438	442	478	458	462	472	556	514	440	374	522	486	400	438	464	422	580	512	568	498	494	388	428	468	570	642	486	478	424	486	496
CCO17752.1|CBM20	876	926	818	826	872	908	734	968	900	1010	866	866	962	786	1042	898	892	834	840	970	980	804	846	828	994	748	778	913	876	936	1054	914	860	974	980	930	770	880	1022	922	970	910	824	972	948	844	930	880	956
CCO20170.1|CBM53	684	652	780	0	618	872	700	760	634	690	772	568	646	698	656	704	670	686	730	0	734	738	0	576	788	708	644	742	650	632	632	0	660	646	696	0	612	606	576	646	504	754	564	684	744	590	698	724	704
CCO21038.1|GH11|3.2.1.8	558	586	474	624	562	472	372	510	572	696	470	506	508	442	474	506	550	536	432	616	530	638	510	468	478	428	436	458	570	476	492	482	500	574	560	572	472	544	482	570	474	500	538	498	414	556	490	438	478
CCP24966.1|CBM54	386	298	268	298	272	378	280	300	280	266	278	274	350	222	274	292	218	314	294	372	302	250	362	248	284	304	260	296	264	276	292	264	254	240	246	362	350	336	254	312	262	298	314	288	202	364	226	336	266
CCQ75502.1|GT2	320	224	238	336	282	366	254	274	292	260	372	272	332	298	238	222	270	206	190	250	228	250	318	252	280	318	252	276	278	258	246	302	304	310	270	240	326	210	332	318	276	230	262	266	298	202	280	274	282
CCV66467.1|GH3	546	948	656	770	836	764	848	692	784	524	762	806	778	756	774	624	686	650	678	438	694	758	790	604	878	808	868	740	702	758	712	716	926	876	758	872	702	814	752	458	698	848	796	794	904	778	718	758	704
CDM22846.1|GT51	346	276	344	264	266	322	298	272	336	280	330	324	330	310	272	370	300	348	366	374	306	262	416	308	326	366	320	366	354	338	350	390	270	370	386	316	292	316	300	436	362	326	334	486	324	308	412	270	398
CDM93045.1|GT41	541	520	564	722	588	638	586	498	484	466	518	580	510	470	598	560	592	570	488	628	490	452	408	428	558	580	520	586	512	554	480	574	518	492	580	602	516	488	574	624	626	520	582	450	442	514	608	514	510
CDO14464.1|GH2	964	1088	860	974	956	1026	778	888	770	866	974	906	948	934	830	828	788	938	896	918	808	932	914	1038	1106	972	880	976	850	914	830	1076	864	1050	1076	856	952	802	984	856	824	804	1014	952	866	866	1050	835	998
CDZ96803.1|GT8	572	584	456	624	510	586	600	572	474	554	656	648	734	606	534	644	688	456	626	610	462	546	612	736	658	552	638	722	660	606	484	540	610	544	546	558	494	666	468	644	490	550	632	610	494	630	630	730	470
CEA14920.1|CBM50	98	128	202	168	160	152	134	154	208	200	150	128	104	104	98	134	98	150	216	100	120	212	112	134	228	130	228	114	104	140	152	184	174	92	118	146	90	130	140	102	218	110	98	162	172	142	88	136	174
CQR54043.1|GH32	308	186	236	228	204	256	216	240	274	252	266	208	260	150	360	222	302	238	280	264	338	274	362	226	244	274	182	270	212	226	330	262	212	260	222	226	232	294	262	214	210	260	280	358	238	198	190	298	250
CUA18573.1|GT4	338	0	274	294	0	312	276	300	230	318	310	270	276	0	224	296	342	280	246	292	276	364	226	0	292	306	366	374	0	366	348	258	274	296	280	274	260	246	326	374	266	378	274	244	348	278	256	310	266
CUH93853.1|CBM50	434	472	390	338	390	400	542	458	420	374	340	376	506	408	298	358	342	328	458	468	406	408	430	472	486	376	358	364	400	470	370	346	430	448	394	320	390	410	394	422	498	546	398	504	416	336	318	484	442
CUI24525.1|GH19	1046	834	1412	1092	1322	1606	1512	848	1396	824	848	1498	886	944	1034	1010	1440	1088	1674	966	964	1550	992	1522	600	1146	432	808	1122	814	904	1442	480	1384	1106	1320	1646	908	1576	592	1158	872	1424	992	1536	920	996	1030	1528
CUT15984.1|GT41	230	246	258	252	260	282	202	256	264	236	252	280	246	242	184	258	200	232	208	216	224	290	222	246	230	200	286	304	234	324	298	268	260	244	224	268	266	306	278	188	234	214	276	240	188	310	240	260	206
CUV20362.1|GH13_26	25983	26071	27562	25697	25421	25557	25797	24855	25697	25010	25075	25387	25322	25504	25850	25046	24796	24951	25892	25806	25475	25555	25944	25262	24601	26129	24773	25928	24627	25688	24374	25896	26220	25889	24802	24952	24379	25999	24944	25760	26919	26150	26378	26885	26661	26458	25922	26219	25970
CUW28768.1|GT51	473	451	503	442	412	467	548	579	451	541	471	471	531	531	504	420	409	424	471	573	495	351	474	448	436	584	553	414	479	485	477	475	502	471	461	426	433	454	441	445	514	487	413	458	449	418	497	503	450
EAA29319.1|GH93	336	222	286	276	228	332	326	296	242	298	278	330	182	216	360	328	344	346	476	230	366	278	216	264	302	346	260	246	350	352	272	304	268	234	296	324	304	274	230	260	348	310	368	288	304	264	304	368	248
EAA58990.1|GH71	364	322	410	298	340	284	322	294	352	380	380	386	334	366	270	328	296	362	274	324	380	394	350	336	436	428	358	378	278	356	354	350	324	420	442	320	348	396	308	398	420	366	348	372	318	274	388	250	404
EAA62552.1|GH92	486	496	480	322	398	434	408	524	422	470	220	458	424	376	308	346	158	398	418	410	454	372	186	356	494	328	182	428	464	424	464	502	418	468	342	482	412	464	176	528	466	502	464	420	426	296	382	362	426
EAA63396.1|GH76	326	380	332	372	342	300	372	270	358	308	370	354	426	406	410	326	286	364	398	294	246	270	336	206	342	320	472	362	360	380	330	296	340	272	366	254	312	352	344	308	392	214	438	258	308	270	228	330	352
EAA64203.1|GT62	162	214	136	188	262	186	202	158	232	258	220	176	280	256	228	272	176	202	210	232	246	288	194	214	210	226	226	212	232	324	154	228	264	218	204	200	222	228	206	214	236	242	238	180	342	258	222	208	150
EAL85930.1|GH18|3.2.1.14	420	326	380	374	400	310	382	434	388	306	370	354	428	358	424	346	388	360	340	298	292	428	292	310	364	234	482	354	486	418	262	350	334	432	330	360	324	376	320	472	424	294	462	376	382	450	326	398	430
EDO51947.1|GH115	307	391	269	373	303	310	299	303	348	272	379	286	314	339	333	398	364	288	318	370	321	339	359	337	380	337	259	349	317	331	333	327	363	271	282	292	347	274	341	337	298	315	263	289	300	351	333	242	290
S56003|GH55|3.2.1.58	1670	1770	1384	1882	1912	1856	1774	1666	1786	1914	1762	1752	1154	1812	1884	1246	1730	1880	1804	1714	1940	1678	1762	1882	1692	1670	1584	1870	1194	1738	1918	1870	1950	1864	1604	1058	1826	1766	1740	1800	1798	1898	1818	1650	1970	1898	1728	1936	1852
S56004|GH55|3.2.1.58	1644	1652	1514	1456	1404	1480	1466	1552	1472	1788	1538	1696	1612	1782	1484	1626	1552	1563	1548	1738	1592	1502	1590	1496	1526	1464	1652	1478	1426	1482	1476	1464	1658	1632	1516	1692	1562	1730	1798	1580	1396	1478	1556	1396	1678	1444	1458	1660	1658
SCD19719.1|GH43_34	520	710	618	734	680	700	612	644	524	668	450	728	534	548	688	644	678	760	724	648	592	668	606	630	586	618	580	712	496	616	552	666	564	580	596	582	624	618	646	448	544	702	646	554	524	548	646	686	654
SCD21505.1|GH28	334	352	374	332	426	468	376	416	364	332	398	306	378	316	438	440	316	414	356	284	384	376	414	370	410	334	406	406	356	340	274	398	468	408	336	342	306	408	370	400	378	348	412	306	308	370	418	358	362
SCK27089.1|GT2	984	1088	1062	1034	1060	1070	726	870	1010	1164	594	1144	1116	1156	1048	1074	1026	1104	1184	1104	1164	1222	1364	1186	1144	820	1160	1210	1118	1180	964	998	1016	1166	1088	1098	1216	1116	1066	1144	1116	1114	1006	1364	1086	1126	1198	1020	1174
SDS93638.1|GH23	267	166	274	308	221	265	216	359	239	221	207	230	239	292	262	259	193	198	275	255	207	280	237	220	168	215	264	353	260	278	275	240	214	318	219	213	257	306	235	209	258	253	251	272	232	212	287	229	265
SDT15582.1|CBM13	2708	2356	2556	2462	2650	2604	2700	2774	2774	2730	2874	2856	2522	2752	2638	2442	2854	2610	2838	2792	2596	2686	2740	2964	2648	2640	2606	2588	2794	2856	2983	2786	2568	2510	2770	2774	2514	2566	2934	2706	2918	2870	2430	2728	2712	2790	2762	2662	2634
SDT80777.1|GT2	878	932	914	768	980	774	876	898	258	946	292	774	950	930	944	804	818	888	932	876	852	378	906	314	960	814	766	916	1000	984	904	348	1080	860	756	738	992	810	740	940	994	1030	790	882	952	786	818	950	976
SEH80321.1|GH39	174	298	268	258	262	194	196	240	192	192	224	240	238	266	158	256	240	246	216	278	258	224	186	296	274	250	274	228	262	280	296	212	348	232	214	236	222	232	232	274	210	236	262	248	244	242	290	156	186
SFV72712.1|GT4	1203	1280	985	1189	968	868	728	1272	1250	1289	1247	1268	1349	1416	1132	1282	1064	1249	1308	1270	1079	1068	1148	1255	1172	1309	1187	939	740	1374	1191	1314	1165	681	715	1404	783	1358	1066	1213	1253	1245	1311	1321	1273	1389	1445	993	1235
SFZ87077.1|GH23	116	138	81	105	77	81	105	99	107	121	131	111	137	121	86	134	94	120	135	96	89	102	108	96	120	115	115	156	133	79	94	79	88	115	115	119	117	90	104	90	109	136	117	105	88	106	113	129	86
SMD43549.1|CE9	212	188	254	218	226	202	0	198	170	124	184	190	0	176	174	180	202	268	210	198	168	160	214	210	0	0	192	236	234	344	176	0	136	180	220	240	198	190	212	222	130	230	128	160	94	176	196	274	224
SMQ54680.1|GH31	318	476	424	378	468	370	386	476	330	340	448	458	396	358	452	352	364	310	426	386	410	380	426	428	380	366	324	302	362	408	476	388	408	468	498	470	486	428	376	414	340	522	492	412	332	342	506	528	476
[truncated: 164 more columns]

## Sheet: assembly-free Approach
CAZy_genes and Families	Sample_1_GroupA_1	Sample_2_GroupA_2	Sample_3_GroupA_3	Sample_4_GroupA_4	Sample_5_GroupA_5	Sample_6_GroupA_6	Sample_7_GroupA_7	Sample_8_GroupA_8	Sample_9_GroupA_9	Sample_10_GroupA_10	Sample_11_GroupA_11	Sample_12_GroupA_12	Sample_13_GroupA_13	Sample_14_GroupA_14	Sample_15_GroupA_15	Sample_16_GroupA_16	Sample_17_GroupA_17	Sample_18_GroupA_18	Sample_19_GroupA_19	Sample_20_GroupA_20	Sample_21_GroupA_21	Sample_22_GroupA_22	Sample_23_GroupA_23	Sample_24_GroupA_24	Sample_25_GroupA_25	Sample_26_GroupA_26	Sample_27_GroupA_27	Sample_28_GroupA_28	Sample_29_GroupA_29	Sample_30_GroupA_30	Sample_31_GroupA_31	Sample_32_GroupA_32	Sample_33_GroupA_33	Sample_34_GroupA_34	Sample_35_GroupA_35	Sample_36_GroupA_36	Sample_37_GroupA_37	Sample_38_GroupA_38	Sample_39_GroupA_39	Sample_40_GroupA_40	Sample_41_GroupA_41	Sample_42_GroupA_42	Sample_43_GroupA_43	Sample_44_GroupA_44	Sample_45_GroupA_45	Sample_46_GroupA_46	Sample_47_GroupA_47	Sample_48_GroupA_48	Sample_49_GroupA_49
AAC44671.1|GH97|3.2.1.3	0	0	0	0	0	0	0	0	0	0	0	0	0	0	0	0	0	0	0	0	0	0	0	0	0	0	0	0	0	0	0	0	0	0	0	0	0	0	0	0	0	1	0	0	1	0	0	0	0
AAL41128.1|GT51	0	0	0	0	0	1	0	0	0	0	0	0	0	0	0	0	0	0	1	0	0	0	0	0	0	0	0	0	0	0	0	0	0	0	1	0	0	1	0	0	0	0	0	0	0	0	0	0	0
AAM25371.1|CBM50	1	0	0	0	1	0	0	1	1	1	0	1	1	0	1	0	0	0	1	0	1	0	0	1	0	1	1	1	0	1	1	0	1	1	1	1	1	2	0	1	0	0	1	0	0	1	1	0	0
AAO76127.1|GH142	5	1	4	0	0	5	0	3	5	0	2	5	1	0	2	4	3	4	0	1	5	0	5	3	5	0	3	3	4	3	3	4	0	3	0	5	6	5	5	0	5	5	4	5	5	0	6	1	5
AAO76290.1|GT2	19	23	12	21	16	10	14	19	18	16	21	19	13	16	16	12	21	10	27	24	16	18	16	17	14	20	12	18	14	20	21	18	17	12	15	10	18	20	15	16	16	23	17	16	18	22	24	16	15
AAO76985.1|GH92|3.2.1.-	0	1	1	0	0	0	2	0	1	0	0	1	0	0	2	0	0	1	1	1	1	0	0	1	1	0	3	2	0	0	1	1	0	2	0	1	0	0	1	0	0	0	1	0	0	0	0	0	0
AAO78239.1|GH36	0	0	0	0	0	0	0	0	0	0	0	0	0	0	0	0	0	0	0	0	0	0	0	0	0	0	0	0	0	0	0	0	0	0	0	0	0	0	1	0	0	0	0	1	0	0	0	0	0
AAO78261.1|GH95	0	2	8	2	0	5	6	1	3	0	5	6	4	1	0	0	6	1	3	5	6	0	1	0	1	0	7	4	1	0	5	9	1	8	0	0	3	0	7	0	0	8	12	5	3	6	2	0	11
AAO78759.1|CBM32	0	0	0	0	0	0	0	0	0	0	1	0	0	0	0	0	0	0	0	0	0	0	0	0	0	0	0	0	0	0	0	0	0	0	0	0	0	0	0	0	0	0	0	0	0	0	0	0	1
AAO78903.1|GH29	0	1	0	0	0	1	0	0	0	0	1	0	1	0	2	0	1	0	1	2	1	0	0	0	0	0	1	0	1	0	0	2	0	3	0	0	0	1	0	0	3	0	1	2	1	2	1	0	0
AAO79095.1|GH92|3.2.1.113	0	1	1	0	0	1	3	0	0	0	2	1	2	0	2	2	2	0	1	2	1	0	0	3	2	0	2	2	3	0	0	1	0	0	0	0	1	0	3	0	2	0	0	1	2	2	0	0	1
AAO79257.1|GH42	0	0	0	0	0	0	0	0	0	0	0	0	0	0	0	0	0	0	0	0	0	0	0	0	0	0	0	0	0	0	1	1	0	0	0	0	0	0	0	0	0	0	0	1	0	0	0	0	0
AAO79277.1|PL26	0	2	6	0	0	6	4	0	2	0	3	5	7	0	3	5	4	4	5	4	4	0	0	7	3	0	4	6	5	0	0	6	0	1	0	7	7	0	4	0	3	0	0	3	3	2	6	0	0
AAO79290.1|GH43_10	0	0	0	0	0	0	0	0	0	0	0	0	0	0	0	0	0	0	0	0	0	0	0	0	0	0	0	0	0	0	0	0	0	0	0	0	0	0	0	0	0	0	1	0	0	0	0	0	0
AAO79311.1|CE11	0	0	1	0	0	0	2	0	1	0	1	1	0	0	0	1	1	0	0	1	1	0	0	0	2	0	0	1	0	0	2	0	0	0	0	2	2	0	1	0	1	0	2	1	3	0	2	0	0
AAO79410.1|GH57	1	0	0	0	0	0	0	5	4	0	1	1	0	0	2	4	5	0	0	1	5	0	6	0	1	0	5	2	4	3	1	1	0	4	0	4	3	5	1	0	4	0	3	1	0	2	0	5	3
AAV43541.1|GT4	0	0	0	0	0	0	1	1	0	0	0	0	3	0	1	0	0	1	0	0	1	0	0	1	0	0	0	0	0	2	0	0	0	0	0	1	1	0	0	0	2	3	0	2	0	0	3	0	0
ABB37163.1|GT4	0	0	0	0	0	0	0	0	0	0	0	0	0	0	0	0	0	0	0	0	0	0	0	0	0	0	0	0	0	0	0	0	0	0	0	0	0	0	0	0	0	0	0	0	0	0	0	0	0
ABC20396.1|CBM50	1	0	2	1	1	0	1	3	1	3	0	1	1	1	0	1	1	0	1	0	1	2	1	1	1	1	2	1	1	2	1	1	0	0	1	0	1	1	0	1	2	1	1	1	2	1	1	1	1
ABI24575.1|CE0	0	0	0	0	0	1	0	0	0	0	0	0	0	0	0	0	0	0	2	0	0	0	0	0	0	0	0	0	0	1	0	0	0	0	0	0	0	0	0	0	0	0	0	0	0	0	0	0	0
ABK48236.1|GT26	0	0	0	0	1	0	0	0	0	0	0	0	0	0	0	0	1	0	1	0	0	0	0	0	0	0	0	1	0	1	0	0	0	0	0	0	0	0	0	0	0	0	0	0	0	0	1	1	1
ABO51302.1|CBM50	0	0	0	0	0	0	0	0	0	0	0	0	1	0	0	1	0	0	0	0	0	0	0	0	0	0	0	0	0	0	0	0	0	0	0	0	0	0	0	0	1	0	0	0	0	0	0	0	0
ABQ30629.1|CE9	6	8	4	10	7	7	5	5	5	10	4	9	5	10	3	6	3	2	9	5	4	6	4	6	7	11	4	6	2	6	4	4	9	5	9	3	7	2	6	9	2	7	4	3	5	3	6	4	6
ABQ46328.1|GT0	0	0	0	1	0	0	0	0	0	1	0	0	0	0	0	0	0	0	0	0	0	1	0	0	0	1	0	0	0	0	0	0	1	0	1	0	0	0	0	0	0	0	0	1	0	0	1	0	1
ABR37761.1|GH43_10	34	74	58	40	36	76	52	36	67	32	57	52	52	29	83	70	50	83	32	63	71	33	40	72	55	36	64	62	53	34	58	63	40	84	30	61	73	34	69	37	73	35	78	57	71	60	55	31	31
ABR37769.1|GH43_12	36	44	68	38	36	74	75	37	60	36	70	79	55	39	74	93	57	59	43	77	76	37	35	63	66	39	69	76	68	37	80	69	39	60	51	75	68	41	75	37	80	43	72	76	82	88	80	36	32
ABR37770.1|GH43_1	17	44	35	22	17	18	26	17	31	17	29	22	35	18	17	30	30	37	24	28	39	19	19	27	27	23	28	30	29	14	32	32	24	25	19	30	33	21	22	19	33	19	26	30	50	30	41	22	18
ABR37815.1|GH20	52	105	109	52	48	103	123	51	105	52	93	108	0	51	109	119	110	121	55	113	101	50	52	111	143	0	129	125	107	46	0	106	56	121	50	0	104	50	0	50	116	48	123	117	111	85	131	52	55
ABR37828.1|CE11	24	48	65	29	27	45	53	24	50	21	31	64	50	30	59	52	39	49	26	46	50	29	25	62	77	30	44	57	39	30	41	38	31	58	22	58	48	33	40	29	53	27	58	28	52	50	39	27	23
ABR37834.1|GH110	38	76	71	33	37	68	84	34	99	42	97	75	83	40	86	80	77	64	35	90	86	40	45	60	102	40	63	70	65	36	83	107	39	64	32	69	76	36	86	37	81	40	90	73	90	64	81	33	39
ABR37835.1|GH109	34	54	54	32	28	72	67	30	53	35	69	51	65	34	77	58	58	85	37	76	50	32	33	50	62	27	64	55	60	33	57	59	30	72	33	53	57	31	61	31	65	33	77	62	73	57	45	31	34
ABR37847.1|GH97	45	101	94	47	46	90	90	37	68	39	115	76	92	43	66	60	79	83	67	92	99	42	45	91	101	39	84	95	73	40	70	74	37	76	38	80	83	43	94	44	87	46	94	79	80	100	90	40	36
ABR37861.1|GH3	50	129	110	53	51	121	133	50	117	58	108	116	136	51	120	120	118	123	126	111	131	49	52	106	146	48	106	118	103	54	126	101	52	120	50	142	99	54	115	66	138	50	97	112	109	138	107	54	53
ABR37863.1|GH97	45	83	100	42	43	116	68	36	103	44	85	79	89	44	82	85	80	101	88	96	84	38	42	80	97	41	91	78	95	41	116	92	41	104	39	100	76	47	80	45	72	38	82	91	91	92	97	44	42
ABR37867.1|GH88	26	48	54	24	29	29	0	23	35	26	39	60	0	33	40	46	39	61	46	59	36	26	26	34	0	26	46	49	41	26	0	28	28	55	23	54	32	24	46	0	35	29	39	51	43	41	50	23	26
ABR37880.1|PL11_1	37	68	116	37	43	83	98	39	92	38	82	97	101	40	98	0	75	112	95	97	92	45	41	90	57	44	69	101	0	43	102	105	39	91	45	0	73	0	0	40	63	39	68	101	78	83	110	41	37
ABR37893.1|PL22	31	49	41	30	25	66	60	26	56	29	30	57	52	27	49	54	36	38	42	51	45	29	27	34	33	27	46	73	56	26	42	45	24	52	26	43	53	26	27	26	53	28	53	51	61	52	51	25	25
ABR37902.1|GH78	43	74	81	38	37	0	84	41	0	43	81	94	68	43	90	81	85	78	68	65	107	46	41	102	0	44	83	95	79	42	83	94	44	82	0	65	92	0	72	42	64	40	67	75	86	79	97	46	42
ABR37903.1|CE15	29	31	43	28	30	59	49	31	31	28	42	47	48	29	48	56	54	57	31	57	36	27	30	48	49	29	40	36	51	27	45	56	30	56	29	71	55	26	29	30	44	33	37	38	47	57	58	29	29
ABR37907.1|GH42	48	91	105	47	51	84	91	43	88	48	111	126	109	42	108	84	81	110	124	105	106	50	45	93	84	38	100	115	110	48	110	99	49	108	43	83	98	51	115	41	100	47	90	106	125	95	97	46	44
ABR38060.1|GH109	28	56	59	33	36	51	55	26	61	29	61	41	46	32	43	54	50	68	62	52	56	25	33	60	48	28	62	40	28	27	51	61	29	60	29	71	50	29	42	30	76	27	65	46	42	60	65	33	46
ABR38110.1|GH20	44	105	92	46	47	97	88	45	98	46	96	127	79	45	96	89	80	82	97	97	81	45	52	91	88	57	102	92	108	47	97	102	48	99	45	103	101	55	106	41	97	49	97	85	102	98	84	51	103
ABR38205.1|CBM32	47	115	102	53	55	128	137	42	117	55	114	121	88	52	130	116	107	126	132	112	131	52	54	121	129	53	118	111	105	56	108	126	50	125	54	122	117	58	98	47	137	50	129	112	119	128	111	49	112
ABR38207.1|GH43_34	38	87	106	36	35	88	101	38	86	42	90	101	96	44	100	108	83	95	108	83	104	43	43	82	103	42	99	87	87	40	89	71	41	82	47	99	67	44	80	41	98	46	102	102	101	80	84	44	101
ABR38217.1|GH43_17	19	0	23	22	18	23	32	26	33	20	27	23	22	0	25	27	44	0	36	35	56	24	22	43	35	18	40	45	33	20	32	18	22	39	20	0	40	0	32	22	34	19	28	25	41	33	35	17	38
ABR38224.1|GH105	9	11	12	11	12	17	9	10	8	8	17	17	10	7	10	19	8	8	11	10	17	7	10	7	8	9	14	8	4	14	4	8	4	6	8	10	11	16	17	9	21	11	6	13	7	12	14	11	13
ABR38265.1|GH92	56	113	102	54	47	84	112	50	120	50	106	95	108	51	97	87	101	91	120	117	102	49	52	114	87	53	109	108	110	48	113	120	50	93	57	103	124	45	112	44	86	47	111	92	84	89	93	50	112
ABR38332.1|GH92	57	112	129	57	65	121	104	54	123	57	123	74	115	49	127	119	106	110	116	119	110	48	54	90	112	53	131	104	118	54	112	131	48	123	45	111	99	54	119	56	120	53	116	119	96	137	113	42	146
ABR38348.1|CBM35	0	67	67	38	40	71	0	41	60	32	48	94	61	34	87	47	56	83	81	57	67	37	37	0	0	37	78	65	60	36	87	78	36	72	0	73	59	34	79	33	54	29	51	73	58	74	57	40	71
ABR38365.1|GH24	6	7	10	4	8	7	8	8	6	7	4	6	10	6	6	7	7	8	6	9	12	6	9	9	6	7	5	8	9	9	13	8	5	9	9	10	6	8	8	4	10	6	8	10	5	6	7	6	7
ABR38393.1|GT26	15	13	17	12	15	16	14	27	16	14	18	13	12	15	21	29	22	19	14	21	25	13	17	13	17	13	15	17	27	13	20	17	13	19	12	11	17	23	26	15	23	22	11	15	18	28	15	14	23
ABR38397.1|GT4	34	58	51	31	32	40	46	33	46	33	49	40	49	37	30	41	38	51	50	48	58	37	35	46	26	33	39	51	55	32	47	39	30	50	24	65	43	42	38	32	29	54	58	49	40	45	54	33	49
ABR38447.1|GH3	51	97	114	60	55	91	100	52	128	49	120	94	107	56	98	97	117	111	129	101	117	48	53	117	57	47	112	110	104	46	123	114	49	118	47	128	99	51	115	52	124	132	113	105	84	111	80	53	81
ABR38452.1|GH36	47	106	122	42	43	102	84	0	87	44	87	107	101	46	0	113	102	97	87	89	77	38	49	107	41	42	92	92	83	0	83	0	0	114	49	101	101	38	94	40	86	80	108	91	113	103	123	45	107
ABR38457.1|GH95	46	108	101	50	42	103	94	47	110	46	111	102	99	43	104	119	114	95	110	107	105	43	47	101	46	49	122	102	112	47	106	120	46	114	41	121	114	45	119	50	112	109	99	124	81	122	110	50	89
ABR38586.1|GT4	29	41	46	25	24	43	56	33	45	32	51	65	54	28	32	44	46	44	49	48	54	24	24	44	26	30	55	51	40	30	30	31	24	55	24	58	57	31	63	28	42	49	45	49	46	35	48	63	42
ABR38643.1|CBM0	0	0	72	34	29	40	57	30	57	28	61	60	44	32	41	45	57	58	62	66	0	29	27	67	27	28	56	0	45	28	0	49	27	59	27	49	54	56	50	30	56	47	67	63	56	73	71	64	57
ABR38695.1|GH43_4	32	55	66	28	0	66	81	68	74	32	79	66	0	32	0	76	44	62	76	53	72	31	32	56	29	34	56	55	52	32	57	67	30	67	30	0	41	44	62	0	53	66	64	61	66	59	63	49	68
ABR38737.1|GH29	25	59	46	30	28	41	58	44	42	27	61	52	55	25	51	39	35	56	42	66	42	32	26	42	31	29	42	54	51	36	51	51	30	55	29	38	60	29	50	28	65	64	61	56	40	51	50	51	39
ABR38760.1|GT4	26	47	46	30	29	45	0	0	48	29	55	0	0	27	51	41	40	34	52	38	36	28	32	45	29	26	52	47	30	26	54	50	27	48	0	46	46	49	59	26	39	39	65	45	43	40	48	47	44
ABR38813.1|GH127	58	128	117	47	53	102	132	105	0	56	90	137	120	60	0	101	133	116	0	96	119	65	64	0	58	0	126	114	111	55	109	123	57	141	52	111	108	120	109	55	127	135	90	122	111	121	102	107	130
ABR38820.1|GH127	49	107	126	61	53	120	106	119	127	64	97	148	129	55	126	120	105	120	127	124	143	62	50	126	54	54	127	106	114	51	118	113	52	103	49	134	108	136	120	57	127	128	123	106	144	117	121	151	145
ABR38963.1|GH18	20	44	39	22	22	32	47	42	28	21	38	33	44	19	33	33	39	20	34	38	21	19	23	21	17	19	28	23	34	19	36	34	18	24	19	36	38	45	32	19	35	29	13	23	33	40	29	21	29
ABR38993.1|GH105	26	54	66	22	28	40	55	58	44	27	52	46	47	26	51	44	45	34	33	66	50	22	24	44	27	27	44	48	59	27	42	45	34	60	30	56	53	65	31	27	60	62	41	31	51	56	45	46	61
ABR39053.1|GH63	41	91	87	38	44	64	109	97	95	42	70	83	105	43	81	84	85	84	111	73	91	43	84	79	36	46	83	109	96	51	115	85	42	78	42	99	82	89	83	47	85	77	73	97	82	80	84	66	102
ABR39070.1|GH97	51	127	108	47	51	129	106	0	121	48	101	125	0	48	91	0	97	87	93	99	124	50	110	113	57	51	124	93	95	108	112	119	48	108	51	105	125	0	102	0	112	115	131	113	115	113	102	125	100
ABR39085.1|GT28	23	31	47	22	25	36	47	43	35	26	41	31	30	25	26	52	38	48	39	41	47	22	32	37	21	21	34	33	33	40	26	56	25	35	21	44	30	39	52	25	52	31	53	49	29	38	34	31	45
ABR39260.1|GH24	4	5	6	7	9	7	0	6	13	8	12	10	11	5	0	5	0	0	11	6	11	7	7	8	6	0	6	7	6	8	6	10	6	3	5	12	5	6	5	8	6	9	10	7	8	8	7	4	3
ABR39404.1|GT4	26	35	38	22	0	43	23	45	0	24	30	36	40	26	42	52	0	38	37	39	42	0	47	0	24	22	37	37	30	38	33	41	29	22	24	30	49	39	35	20	46	33	47	47	33	41	49	32	38
ABR39405.1|GT14	15	27	12	20	15	26	29	33	26	17	20	23	23	17	26	20	26	37	19	27	24	16	24	25	16	18	42	29	21	23	37	33	17	31	15	23	27	27	28	18	35	22	34	40	23	26	29	19	23
ABR39423.1|GH28	33	72	53	27	29	55	54	45	48	31	47	68	49	27	59	48	48	49	57	73	54	27	67	59	30	29	64	50	39	55	68	61	35	40	31	59	60	47	66	32	57	57	65	46	43	63	41	49	65
ABR39425.1|GH88	25	33	43	25	27	28	41	43	44	21	34	29	47	21	34	32	40	42	43	38	39	22	37	33	27	22	41	58	48	35	47	36	21	47	22	38	44	44	38	23	38	45	50	46	38	42	47	55	33
ABR39486.1|GH31	46	90	62	50	46	80	85	81	92	39	95	89	89	48	80	85	81	94	70	83	88	47	78	85	50	51	77	81	91	91	91	88	48	69	42	109	86	93	84	45	71	93	92	86	103	95	84	98	82
ABR39489.1|PL10_2	34	66	53	29	42	69	73	73	83	33	89	60	78	34	85	77	82	77	51	71	66	36	77	81	40	35	72	69	54	71	64	61	42	73	38	71	64	64	76	34	67	63	92	75	58	71	58	74	67
ABR39586.1|CBM50	25	40	41	26	21	49	44	53	57	26	34	43	42	25	36	57	63	58	46	38	42	27	42	43	26	27	54	67	51	49	50	37	24	51	31	44	55	54	61	26	36	47	59	40	47	56	47	42	45
ABR39655.1|GH43_10	39	82	97	36	35	59	59	57	69	36	85	57	54	34	77	67	76	73	73	65	66	42	89	82	36	40	63	79	81	77	74	79	34	82	44	71	82	94	66	34	62	82	76	64	72	67	46	55	70
ABR39706.1|GH109	37	55	73	35	34	55	84	46	60	34	95	52	58	32	67	81	61	75	70	64	60	32	62	63	37	31	69	65	60	70	61	57	33	59	30	63	66	67	56	33	70	81	73	68	69	60	43	54	56
ABR39734.1|GH84	50	97	120	51	53	91	129	91	135	52	100	129	112	50	120	120	107	91	97	130	101	50	76	123	57	49	108	93	90	105	95	83	44	117	53	105	102	118	123	50	105	101	120	107	99	124	101	105	83
ABR39822.1|CBM35	84	100	78	48	49	117	119	81	85	50	97	90	105	47	105	100	87	97	89	109	95	42	84	116	45	49	78	104	117	86	87	97	49	99	51	95	99	99	104	46	87	89	93	74	110	100	110	84	112
ABR39830.1|GH43_9	31	44	52	27	19	23	46	28	36	23	31	50	25	23	35	27	30	33	44	40	37	24	38	39	24	20	47	29	28	36	40	27	22	26	24	30	28	28	36	24	33	27	39	34	42	37	36	38	42
ABR39833.1|GH115	141	120	91	55	52	150	104	120	113	50	114	137	110	53	133	107	141	95	128	115	150	66	126	119	51	56	129	129	116	118	139	108	59	131	51	109	107	99	97	55	132	85	100	108	108	120	107	132	126
ABR39889.1|GH43_31	123	120	124	0	55	0	0	134	116	57	156	140	129	54	0	136	127	125	62	148	137	59	146	139	0	57	154	146	146	131	135	118	51	139	61	116	148	132	141	53	144	101	133	118	140	144	137	121	111
ABR39918.1|GT2	10	12	31	13	16	23	20	21	12	14	20	25	21	16	13	17	16	18	17	24	27	13	17	21	13	14	10	20	18	22	17	21	14	21	15	21	19	21	21	13	14	34	15	19	27	19	20	25	16
ABR39946.1|GH25	20	22	24	18	21	27	17	24	24	18	21	23	24	15	24	29	21	26	20	28	25	18	29	35	30	17	26	26	44	26	26	23	17	31	16	17	24	38	32	18	39	27	31	22	36	22	29	22	32
ABR40295.1|GH105	48	34	56	28	28	49	51	54	45	27	48	54	48	27	37	44	38	38	27	41	30	24	49	43	29	22	59	57	42	42	53	48	23	46	23	58	45	52	58	22	37	34	51	38	48	58	54	49	41
ABR40306.1|GT2	28	28	35	19	21	28	39	34	21	18	34	25	33	20	29	38	24	26	22	37	26	21	31	27	28	19	23	21	34	45	40	19	17	30	21	35	25	37	29	22	17	35	22	27	24	21	38	22	35
ABR40350.1|GH139	87	115	84	46	50	101	119	122	93	53	96	114	99	53	127	112	102	122	53	108	88	48	103	88	99	44	81	138	116	100	86	116	47	112	49	89	110	111	103	46	106	111	104	120	87	83	107	87	118
ABR40380.1|GH142	184	169	206	79	77	164	171	175	188	74	159	164	160	84	175	178	177	182	79	203	177	76	171	206	180	80	190	154	175	194	186	140	78	186	75	174	180	187	193	80	185	204	196	189	177	158	164	169	186
ABR40381.1|GH78	135	153	134	61	60	0	135	131	125	57	135	128	141	58	168	0	109	0	56	125	117	59	132	139	118	57	0	148	141	161	136	121	58	120	59	148	149	122	0	61	156	138	123	132	129	136	149	126	116
ABR40425.1|GT4	31	61	59	26	25	24	40	44	43	26	31	62	44	30	38	30	32	52	22	47	40	26	48	32	34	27	45	59	38	58	63	45	24	63	25	43	41	53	55	30	38	50	47	52	35	48	43	38	54
ABR40426.1|GH57	58	49	50	33	29	43	45	40	57	32	47	57	54	31	60	67	42	45	29	47	51	29	55	62	44	34	44	46	59	44	45	47	27	42	28	37	58	56	42	26	55	43	37	49	41	50	25	41	47
ABR40589.1|GT2	32	41	27	19	21	22	29	43	30	20	30	45	31	21	39	18	41	39	18	31	35	20	31	40	43	19	27	35	30	22	33	46	18	29	21	31	21	22	27	18	26	20	25	43	25	24	33	33	40
ABR40617.1|GH95	130	135	123	61	53	128	117	125	145	53	101	130	114	55	116	117	94	118	52	133	138	54	130	105	121	57	103	134	120	110	111	131	56	136	54	105	126	113	113	54	107	103	111	127	130	130	137	130	143
ABR40682.1|CBM50	90	87	74	41	40	83	72	107	84	39	102	85	77	42	95	75	63	71	38	76	89	40	82	83	91	41	109	88	92	84	77	83	42	115	38	94	89	70	100	48	73	99	89	66	60	65	70	90	59
ABR40962.1|GT51	121	103	111	55	47	147	141	108	120	48	121	92	117	54	94	127	108	93	54	108	98	61	109	121	117	58	110	115	127	122	136	109	52	105	50	127	138	121	106	93	115	118	90	119	113	113	93	127	118
ABR41070.1|GT2	31	38	33	18	21	0	43	34	41	22	34	35	24	0	27	31	0	36	15	36	39	22	30	33	23	21	24	0	36	27	27	36	19	35	20	45	37	0	48	41	28	24	23	26	43	32	38	32	39
ABR41072.1|GT11	22	21	16	15	18	17	24	23	20	16	27	21	21	15	14	13	20	22	14	32	14	15	33	30	26	15	17	23	24	22	17	22	15	25	19	18	17	15	22	30	26	18	21	16	28	35	17	25	28
ABR41450.1|GH2	88	106	79	42	45	93	73	87	111	39	86	103	99	45	76	94	120	114	50	99	84	44	105	97	94	44	110	93	106	96	86	112	48	88	48	114	123	98	79	108	114	99	96	97	94	101	86	103	98
ABR41463.1|GT2	21	50	44	26	22	24	32	40	24	28	26	49	30	22	36	31	36	52	28	35	40	25	53	49	38	28	30	29	56	57	32	44	24	58	23	49	39	45	38	50	27	45	40	53	37	30	43	40	61
ABR41527.1|GT26	13	12	14	15	15	17	12	10	26	15	16	21	16	15	11	20	19	13	12	13	18	13	18	22	15	14	9	9	16	17	16	12	12	15	16	11	15	9	10	10	20	16	18	14	17	20	19	13	14
ABR41529.1|GT0	24	22	27	20	20	0	18	40	0	19	28	36	27	19	0	20	28	26	21	34	25	17	26	20	25	19	26	28	0	24	20	38	0	21	17	28	23	24	29	21	22	43	37	17	29	29	29	18	15
ABR41571.1|GT23	20	35	37	18	17	21	27	27	0	19	26	27	28	19	28	22	0	26	16	31	23	18	31	24	22	18	39	25	0	24	0	27	20	26	17	22	0	24	26	31	24	40	24	28	26	21	38	21	32
ABR41579.1|GT4	38	45	41	27	23	32	39	42	26	26	43	44	36	26	40	43	33	36	28	48	35	25	37	47	43	27	46	37	43	42	43	26	27	47	27	41	57	44	23	40	40	32	55	45	33	37	36	34	42
ABR41585.1|GT2	35	24	38	21	23	19	19	37	44	19	27	27	29	22	35	33	47	39	21	26	37	21	54	48	42	25	45	35	45	46	33	28	23	37	24	46	41	30	41	47	34	22	27	51	33	40	50	34	23
ABR43836.1|CE11	0	0	0	0	0	0	0	0	0	0	0	0	0	0	0	0	0	0	0	0	0	0	0	0	0	0	0	0	0	0	1	0	0	0	0	1	0	0	0	0	0	0	0	0	0	0	0	0	0
ABR74717.1|CE0	1	2	0	2	0	1	1	2	2	2	1	1	0	2	0	0	0	0	1	0	0	1	2	0	2	1	1	1	1	2	0	0	1	0	1	0	0	2	1	1	0	1	3	0	0	0	0	2	2
ABS01822.1|GT2	5	4	2	5	0	4	2	2	4	3	1	5	3	3	3	2	2	3	4	2	4	3	3	2	4	5	3	4	1	5	4	4	4	4	4	2	3	7	3	4	2	3	5	3	4	4	2	6	6
ABS59950.1|CE0	6	6	1	5	2	5	2	6	5	7	2	5	2	4	3	2	2	2	5	2	3	5	6	3	6	2	1	6	2	5	0	2	7	3	6	2	2	4	5	4	2	4	5	3	1	2	2	3	4
ABV86749.1|GT26	0	0	0	0	0	0	0	0	0	0	0	0	1	0	0	0	0	0	0	0	0	1	1	0	0	0	0	0	0	0	0	0	1	0	0	0	0	0	0	0	1	0	0	0	0	0	0	0	0
ABW17626.1|GH39	1	0	0	0	0	0	0	0	1	1	0	0	0	1	0	0	0	0	1	0	1	1	0	1	0	1	0	0	0	1	0	0	1	1	1	0	0	0	0	1	0	1	1	0	1	0	0	0	0
ABZ10271.1|GT2	4	4	6	4	9	5	4	5	5	3	3	4	3	4	4	6	2	8	2	2	3	4	3	8	5	4	7	6	2	4	1	4	4	2	4	7	3	2	4	6	5	4	4	3	3	4	9	5	3
ACA85979.1|GT26	0	0	0	0	0	0	0	0	0	0	0	0	0	0	0	0	0	0	0	0	0	0	0	0	0	0	0	0	0	0	0	0	0	0	0	0	0	0	0	0	0	0	0	0	0	0	0	0	0
ACB53271.1|GH19	1	1	1	1	1	0	1	0	0	1	1	0	0	1	1	1	0	2	1	0	2	1	1	1	1	1	1	1	0	0	1	0	0	1	0	0	0	2	0	3	0	0	1	1	1	2	0	0	1
ACC75758.1|GT4	0	2	0	5	4	2	1	2	1	4	1	0	2	4	2	3	1	0	5	2	1	6	1	2	2	5	1	1	0	2	0	0	4	2	6	2	1	3	1	0	1	1	2	1	2	2	0	2	1
ACD24850.1|GH39	1	0	1	1	1	1	1	1	0	1	1	0	0	1	2	0	0	1	2	0	0	1	0	0	0	1	1	1	1	1	0	2	1	1	1	0	1	0	0	1	0	1	0	2	1	2	0	0	1
ACE84746.1|CBM50	0	0	0	0	0	0	0	0	0	0	0	0	0	1	0	0	0	0	1	0	0	0	0	0	0	0	0	0	0	0	0	0	1	0	1	0	0	0	0	0	0	0	0	0	0	0	0	0	0
ACF10950.1|CE11	0	0	0	1	0	0	0	0	0	0	1	0	0	0	0	0	0	0	0	0	0	0	0	0	0	0	0	0	0	0	0	0	0	0	0	0	0	0	0	0	0	0	0	0	0	0	0	0	0
ACI65301.1|GT49	0	0	0	0	0	0	0	0	0	0	0	0	0	0	0	0	0	0	0	0	1	0	0	0	0	0	0	0	0	0	0	0	0	0	0	0	0	0	0	0	0	0	0	1	0	0	0	0	0
ACJ28386.1|GT26	0	0	0	0	0	0	0	0	0	0	0	0	0	0	0	0	0	0	0	0	0	0	0	0	0	0	0	0	0	0	0	0	0	0	0	0	0	0	0	0	0	0	0	0	0	0	0	0	0
ACL33327.1|CE0	0	0	1	0	0	1	0	0	0	0	0	0	0	0	0	0	0	0	0	0	0	0	1	0	0	0	0	0	0	0	1	0	0	0	0	0	0	0	0	0	0	0	0	0	0	0	0	0	1
ACL49294.1|GT4	19	17	18	14	11	11	14	15	17	21	14	17	20	22	11	16	12	17	21	11	9	19	20	17	17	20	17	13	9	17	16	15	18	12	15	13	15	13	17	16	8	20	16	10	22	18	14	21	25
ACN83743.1|CE11	0	0	0	2	1	0	1	0	1	0	0	1	1	1	0	1	0	1	0	0	1	0	0	0	0	1	0	0	0	1	1	0	3	0	0	0	0	1	0	2	0	0	1	0	0	0	0	0	0
ACR73943.1|GH112	0	0	1	0	0	0	0	0	0	0	0	0	0	0	0	0	0	0	0	0	0	0	0	0	0	0	0	0	1	0	0	0	0	0	0	0	0	0	0	0	0	0	0	0	0	0	0	0	0
ACR74661.1|GH13_31	0	0	0	0	0	0	0	0	0	0	0	0	1	0	1	0	1	1	0	1	0	1	0	0	0	0	1	1	1	1	0	1	0	0	0	0	1	0	0	0	0	0	0	1	0	2	0	0	1
ACR74768.1|GH53	7	6	1	7	2	8	2	4	4	9	4	6	2	9	2	3	2	3	5	3	1	6	8	1	5	6	5	4	2	9	1	3	3	3	6	1	7	8	3	6	3	6	4	3	1	1	1	7	7
ACS99041.1|GT4	0	0	0	0	0	0	1	0	0	0	0	0	0	0	0	0	0	0	0	0	0	0	0	0	0	0	0	0	0	1	0	0	0	0	0	0	0	0	0	0	0	0	0	0	1	0	0	0	0
ACT00618.1|CBM32	0	0	0	1	0	0	0	0	0	0	0	0	0	0	0	0	0	0	0	0	0	0	0	0	0	0	0	0	0	0	0	0	0	0	0	0	0	0	0	0	0	0	1	0	0	0	0	0	0
ACT02684.1|CBM35	1	0	0	1	0	1	0	1	1	2	0	2	0	1	0	0	1	0	1	0	0	1	1	0	1	1	1	1	0	1	1	0	0	0	1	0	0	1	0	0	0	2	0	0	0	0	0	1	2
ACT60546.1|CE0	0	0	0	0	0	0	0	0	0	0	0	0	0	0	0	0	0	0	0	1	0	0	0	0	0	0	0	0	0	0	0	0	0	0	0	0	1	0	0	0	0	0	0	0	0	0	0	0	0
ACT91755.1|CE8	1	0	1	2	0	2	0	1	1	0	0	2	0	0	1	0	1	0	0	0	0	1	1	0	0	2	1	1	0	1	0	0	0	0	2	0	1	1	0	2	0	2	0	0	0	0	0	2	2
ACU07564.1|CE0	0	0	0	0	0	0	0	0	0	0	0	0	0	0	0	0	0	0	0	0	0	0	0	1	0	0	1	0	0	0	0	0	0	0	0	0	1	0	0	0	1	0	0	0	0	0	0	0	0
ACU62277.1|GH35	3	2	0	4	1	3	0	3	3	3	1	2	0	2	1	2	2	0	4	2	1	4	5	0	2	6	1	4	1	3	2	0	5	0	4	1	1	3	1	2	0	3	1	0	1	0	1	4	4
ACU63288.1|PL0	0	0	0	0	0	0	0	0	0	0	0	0	0	0	0	0	0	0	0	0	0	0	0	0	0	0	0	1	0	1	0	0	0	0	0	0	0	1	0	0	0	0	0	0	0	0	1	0	0
ACV39365.1|GH32	6	9	4	8	12	5	6	6	6	11	2	5	3	13	2	5	3	4	12	3	3	4	2	4	5	5	2	7	3	4	3	5	12	5	7	2	5	6	3	4	2	6	4	3	3	3	3	4	6
ACX49739.1|GH4	1	0	0	0	3	0	0	0	0	2	0	1	0	2	0	0	0	0	1	0	1	0	0	0	0	1	0	0	0	0	0	0	2	1	0	0	0	1	0	0	0	0	0	0	0	0	0	0	0
ACX64846.1|GH32	3	6	6	1	4	4	3	4	3	6	3	2	2	5	6	1	2	6	6	4	3	4	3	7	1	3	7	3	2	4	2	3	7	2	5	1	5	1	4	5	5	2	5	7	4	3	4	4	2
ACY18807.1|CE0	0	0	0	0	0	1	0	0	0	0	0	0	0	1	0	0	0	0	0	0	0	0	0	0	0	0	0	0	0	0	0	0	0	0	0	0	0	0	0	2	0	0	0	0	0	0	0	0	0
ACZ43481.1|GT2	9	12	6	11	8	8	3	8	6	10	9	11	4	10	3	7	5	2	9	6	4	9	10	4	9	7	6	7	2	8	6	3	9	13	9	3	9	10	10	9	2	8	10	8	4	1	0	9	9
ACZ87792.1|CBM32	3	0	1	5	8	1	2	5	2	4	1	1	2	4	3	3	2	2	1	2	2	4	3	2	4	5	2	1	3	3	1	4	5	2	5	2	1	4	3	3	3	3	2	3	2	2	2	4	1
ADB31951.1|GT28	0	0	1	3	2	0	1	1	0	1	0	1	0	2	0	0	0	0	1	1	0	2	0	0	2	1	0	0	1	0	0	2	3	0	1	0	0	0	0	2	0	0	0	0	0	1	0	1	0
ADB48045.1|CE11	3	2	2	1	1	2	3	1	2	2	2	1	3	3	1	1	2	2	3	3	2	2	3	2	3	1	2	2	3	1	1	2	4	2	2	1	4	2	1	2	0	2	1	0	3	2	1	2	2
ADB74244.1|GT2	13	14	14	17	20	14	7	12	6	21	8	6	11	18	5	9	9	11	16	7	9	15	18	10	13	27	13	8	4	20	12	7	15	9	21	7	11	14	9	24	9	10	11	10	10	9	6	14	16
ADD29456.1|CE0	0	0	0	0	0	0	0	0	0	0	0	0	0	0	0	0	0	0	0	0	0	0	0	0	0	0	0	0	0	0	0	0	0	0	0	0	0	1	0	0	0	0	0	0	0	0	0	0	1
ADD61497.1|CE6	0	0	0	0	0	0	0	0	0	0	0	0	0	0	0	0	0	0	0	0	0	0	0	0	0	0	0	0	0	0	0	0	0	1	0	0	0	0	0	0	0	0	0	0	0	1	0	0	0
ADD61498.1|GH43_10	0	0	0	0	0	0	0	0	0	0	0	0	0	0	0	0	0	0	0	0	0	0	0	0	0	0	0	0	1	0	0	0	0	0	0	0	1	0	0	0	0	0	0	0	0	0	0	0	0
ADD61666.1|GT35	0	0	4	0	7	0	3	0	0	0	2	0	5	0	1	7	4	5	0	7	6	0	0	7	0	0	3	0	7	0	4	6	0	0	1	7	0	0	0	0	7	0	0	3	4	8	5	0	0
ADE82616.1|GH127	0	0	0	0	0	0	0	0	0	0	0	0	0	0	0	0	0	0	0	0	0	0	0	0	0	0	0	0	0	0	0	0	0	1	0	0	0	0	0	0	0	0	0	0	0	0	0	0	0
ADF51390.1|GT2	0	0	0	0	0	0	0	0	0	0	0	0	0	1	0	0	0	0	0	1	0	0	0	0	0	0	0	0	0	0	0	0	0	0	0	0	0	0	0	0	0	0	0	0	0	0	0	0	0
ADG71028.1|CE11	2	0	0	2	0	0	0	1	0	2	0	0	0	1	0	0	1	0	1	0	2	2	1	0	1	2	1	0	2	2	0	0	0	1	2	0	0	0	2	1	0	0	0	2	0	1	0	2	0
ADG74494.1|GT28	5	5	6	2	4	3	2	2	8	3	0	3	1	5	7	5	2	0	6	9	2	10	10	4	0	6	5	6	1	5	6	5	0	4	3	8	1	9	7	3	2	9	8	4	5	8	7	0	9
ADG82982.1|CBM50	0	0	0	0	0	0	0	0	0	0	0	0	0	0	0	0	0	0	0	0	0	0	0	0	0	0	0	0	0	0	0	0	0	0	1	0	0	0	0	2	0	0	0	0	0	0	0	0	0
ADH10000.1|GH23	0	0	1	0	0	0	0	0	0	0	0	0	0	0	0	0	0	0	0	0	0	0	0	0	0	0	0	0	0	0	0	0	0	0	0	0	0	0	0	0	0	0	0	0	0	0	0	0	0
ADH61112.1|CE1	0	0	1	1	0	0	0	1	0	1	0	0	0	1	0	0	0	0	1	0	0	1	0	0	0	0	0	0	0	1	0	0	1	0	1	0	0	1	0	1	0	0	0	0	0	0	0	0	1
ADI16737.1|CBM6	0	0	0	0	0	0	0	0	0	0	0	0	0	0	0	0	0	0	0	0	0	0	0	0	0	0	0	0	0	0	0	0	0	0	0	0	0	0	0	0	0	0	0	0	0	0	0	0	0
ADK30641.1|CE11	1	0	1	3	2	0	1	1	0	3	1	0	0	3	0	0	1	2	3	0	1	2	1	1	0	2	0	0	1	1	0	0	4	0	4	0	0	1	0	0	0	0	1	0	0	0	1	1	1
ADL51184.1|GH39	4	3	0	1	1	4	1	2	3	3	0	2	1	2	0	0	1	0	2	1	0	2	2	0	2	4	2	3	2	3	0	2	2	1	2	1	1	4	1	3	2	3	1	1	1	1	1	2	2
ADL53287.1|CBM27	0	0	0	0	0	0	0	0	0	0	0	0	0	0	0	0	0	0	0	0	0	0	0	0	0	0	0	0	0	0	0	0	0	0	0	0	0	0	0	0	0	0	0	0	0	1	1	0	0
ADM68551.1|GH36	0	0	0	0	0	0	0	1	0	0	0	0	1	0	0	0	0	0	0	0	0	0	0	0	0	0	0	0	0	1	0	0	0	0	0	0	0	0	0	0	0	0	0	0	0	0	0	0	0
ADO56683.1|GH32	2	3	2	3	2	5	4	2	3	2	3	4	2	4	2	3	4	2	2	1	4	5	4	3	3	5	3	2	5	2	4	1	3	4	3	2	5	2	3	1	5	3	6	4	5	2	3	5	3
ADP30981.1|GH23	0	0	0	0	1	0	1	0	0	0	0	0	0	0	0	0	0	0	0	0	0	0	0	0	0	0	0	0	2	0	0	0	0	0	0	1	1	0	0	0	1	0	0	0	0	1	0	0	0
ADQ59699.1|GT51	0	0	0	0	0	0	0	0	0	0	0	0	0	0	0	0	0	0	0	0	0	0	0	0	0	0	0	0	0	0	0	0	0	0	0	0	0	0	1	0	0	0	0	0	0	0	0	0	0
ADU27377.1|CBM50	0	0	0	0	1	2	0	0	1	2	0	1	0	0	0	1	2	0	1	1	3	1	2	1	2	4	0	0	2	4	2	0	0	0	1	0	0	0	1	0	1	1	1	1	0	0	2	0	1
ADV42124.1|GH88	0	0	0	0	0	0	1	0	0	0	0	0	0	0	0	0	0	0	0	0	0	0	0	0	0	0	0	0	0	1	1	0	0	0	0	0	0	0	0	0	0	0	0	0	0	1	0	1	0
ADV42153.1|GH109	0	0	0	0	0	0	0	0	0	0	0	1	0	0	0	0	0	0	0	0	0	0	0	0	0	0	0	0	0	0	0	0	0	0	0	0	0	0	1	0	0	0	0	0	0	0	0	0	0
ADV42301.1|CBM32	0	0	0	1	0	0	0	0	0	1	0	0	0	1	0	0	0	0	1	0	0	0	0	0	0	1	0	0	0	0	0	0	0	0	0	0	0	0	0	0	0	0	0	0	0	0	0	0	0
ADV43364.1|GH20	0	1	2	0	0	2	2	0	0	0	0	1	0	0	0	2	1	0	3	1	1	0	0	4	1	0	0	2	2	0	1	2	0	1	1	2	0	0	1	0	3	0	0	1	2	0	3	0	2
ADV43476.1|GH92	0	0	0	0	0	0	0	0	0	0	0	0	0	0	0	0	0	0	0	0	0	0	0	0	0	0	0	0	0	0	0	0	0	0	0	0	0	0	0	0	0	0	0	0	0	0	0	0	0
ADV43482.1|GH29	0	0	1	0	0	2	3	1	0	0	0	0	1	0	0	1	2	0	1	1	1	0	0	0	1	0	2	1	1	0	0	1	0	1	0	0	1	0	2	0	2	0	2	0	0	0	2	0	1
ADV43484.1|GH29	31	37	57	32	29	63	44	27	69	25	49	62	67	31	40	47	49	49	59	49	52	25	32	46	49	28	43	52	51	30	57	83	32	50	33	56	64	31	45	32	56	33	59	64	58	55	44	32	57
ADV50326.1|GT2	1	1	0	1	1	0	0	2	1	3	0	1	0	2	0	1	0	0	1	0	1	1	3	0	1	1	1	2	0	1	0	1	1	1	1	0	1	0	0	1	1	2	0	0	0	0	1	1	4
ADY24814.1|GH23	0	0	0	0	0	0	0	0	0	0	0	0	0	0	0	0	1	0	0	0	0	0	0	0	0	1	0	0	0	0	1	0	0	0	0	1	0	0	0	0	0	0	0	0	0	0	0	0	0
ADY29055.1|GT2	2	3	3	1	1	4	1	3	0	2	1	2	0	2	3	2	0	1	0	1	1	3	1	3	1	2	0	2	1	1	0	3	1	5	2	1	1	3	1	1	1	1	1	2	1	1	4	2	1
ADY34736.1|GH43_34	0	0	0	0	0	0	0	0	0	0	0	0	0	0	0	0	0	0	0	0	0	0	0	0	0	0	0	0	0	0	0	0	0	0	0	0	0	0	0	0	0	0	0	0	0	0	0	0	0
ADY34774.1|GH97	0	0	0	0	0	0	0	0	0	0	0	0	0	0	0	0	0	0	0	0	0	0	0	0	0	0	0	0	0	0	0	1	0	0	0	0	0	0	0	0	0	0	0	0	0	0	0	0	0
ADY35258.1|GT51	0	0	0	0	0	0	0	0	0	0	0	0	0	0	0	0	1	0	0	0	1	0	0	0	0	0	0	0	0	0	0	0	0	0	0	0	0	0	0	0	0	0	0	0	0	0	0	0	0
ADY36172.1|GH105	5	16	8	4	4	17	9	15	16	6	13	13	6	8	6	17	14	8	5	14	14	7	12	12	4	5	15	13	8	12	10	4	10	6	8	12	10	18	3	8	17	6	16	10	8	10	6	9	13
ADY36178.1|GH16	11	11	19	11	9	16	15	12	25	15	14	20	18	9	16	16	19	21	15	17	17	10	18	23	9	12	12	23	13	12	14	21	10	14	10	17	13	18	21	12	15	23	23	27	19	28	15	18	20
ADY37128.1|GH109	0	0	0	0	0	0	0	0	0	0	0	0	0	0	0	0	0	0	0	0	0	0	0	0	0	0	0	0	0	0	0	0	0	0	0	0	0	0	0	0	0	0	0	0	0	0	0	0	0
AEB76964.1|CBM50	0	0	0	0	0	1	1	0	0	0	1	0	1	0	1	1	1	1	0	1	1	0	1	0	0	0	0	0	1	1	0	0	0	1	0	3	0	0	1	0	1	1	1	0	0	0	0	1	0
AEE21285.1|CBM50	1	4	0	0	0	0	0	1	0	0	2	2	2	0	1	0	3	0	0	0	1	1	0	0	1	0	1	2	2	1	0	0	0	2	0	0	1	1	0	2	0	1	1	0	1	2	0	4	1
AEE23432.1|CE0	0	0	0	0	0	0	0	0	0	0	0	0	0	0	0	0	0	0	0	0	0	0	0	0	0	0	0	0	0	0	0	0	0	0	0	0	0	0	0	0	0	1	0	0	0	0	0	0	0
AEE54321.1|GT2	5	3	5	6	5	4	4	2	2	4	4	4	2	4	3	3	4	3	5	1	2	5	7	3	6	7	1	3	4	6	1	2	7	4	5	3	2	3	4	5	1	5	3	3	3	3	3	3	3
AEF84575.1|GT2	3	2	2	2	3	2	5	2	4	3	4	3	2	3	4	2	3	3	3	4	5	1	4	3	4	3	3	4	2	4	4	3	3	2	2	5	1	2	2	3	2	3	3	2	2	4	4	3	3
AEF93455.1|CBM50	0	0	0	0	0	0	0	0	0	0	0	0	0	0	0	0	0	0	1	0	1	2	0	1	1	0	0	0	0	0	1	0	0	0	1	1	0	1	0	0	0	0	1	1	0	0	0	0	0
AEG09455.1|GT26	0	0	0	0	0	0	0	0	0	0	0	0	0	0	0	0	0	0	0	0	1	0	0	0	0	0	1	0	0	0	0	1	0	0	0	0	0	0	0	0	0	0	0	0	0	0	3	0	0
AEG59116.1|CBM50	2	1	4	1	4	2	2	0	1	3	2	1	1	5	0	1	2	2	4	2	1	1	3	4	0	3	2	1	2	2	0	0	4	1	3	2	3	0	1	1	0	2	1	1	1	2	2	3	1
AEH01198.1|GT2	0	0	0	0	1	0	0	1	1	1	0	1	1	0	0	0	1	0	0	0	0	1	2	1	1	1	1	1	1	1	1	0	0	0	0	1	1	2	0	2	0	2	1	0	0	1	0	1	0
AEH55548.1|CE1	0	0	0	0	0	0	0	0	0	0	0	0	0	0	0	0	0	0	0	0	0	1	0	0	0	1	0	0	0	0	0	0	0	0	0	0	1	0	0	0	0	0	0	0	0	0	0	0	0
AEI12495.1|GT28	0	0	0	0	1	0	0	0	0	1	0	0	0	1	0	0	0	0	0	0	0	0	0	0	0	0	0	0	0	0	0	1	0	0	0	0	0	0	0	0	0	0	0	0	0	0	0	0	0
AEI39944.1|GH39	0	0	0	2	2	0	0	0	0	2	1	1	1	3	1	1	0	0	3	0	0	2	0	0	0	1	0	1	1	0	1	1	2	0	2	0	0	1	0	0	0	0	0	0	1	0	1	0	1
AEI45885.1|CBM50	4	1	0	2	0	4	0	3	2	5	0	4	1	3	0	2	0	0	3	1	0	3	3	0	2	5	0	4	0	2	1	1	3	0	4	1	1	3	0	3	1	3	3	0	0	0	1	2	2
AEI47707.1|CE0	0	0	0	0	0	1	0	0	0	1	1	2	0	0	0	0	0	1	0	0	0	2	0	0	0	1	1	0	1	0	0	0	0	0	0	0	0	0	0	0	0	0	0	0	0	0	0	0	1
AEJ39432.1|CBM50	0	0	0	0	0	0	0	0	1	0	0	0	0	0	0	0	0	0	0	0	0	0	1	0	0	1	0	0	0	0	0	0	0	0	0	0	0	0	0	1	0	0	0	0	0	0	0	0	0
AEN97393.1|GH1	11	5	12	0	5	10	7	10	8	12	10	11	12	12	11	0	7	7	15	6	8	9	12	7	15	8	13	4	0	11	9	11	15	11	12	13	0	9	0	9	8	11	11	7	11	11	8	14	13
AEO99996.1|GH39	0	0	0	0	1	0	0	0	0	0	0	0	0	0	0	0	0	0	0	0	0	0	0	0	0	0	0	0	0	0	0	0	0	0	0	0	0	0	0	0	0	0	0	0	0	0	0	0	0
AET57144.1|GH32	0	0	0	0	0	0	0	0	0	1	0	0	0	0	0	0	0	1	0	0	0	0	0	0	0	0	0	0	0	0	0	0	0	0	0	0	1	0	0	1	0	0	0	0	0	0	0	0	0
AEU37479.1|GH23	1	0	0	0	0	0	0	0	0	0	0	0	0	0	0	0	0	0	0	0	0	0	1	0	0	1	0	0	0	1	0	0	1	0	0	0	0	0	0	1	0	0	0	0	0	0	0	0	0
AEV16566.1|CBM50	0	0	0	0	0	2	1	0	0	0	1	1	0	0	0	0	0	0	1	0	0	1	1	1	0	0	0	0	1	1	0	0	0	0	0	0	0	0	0	0	1	0	1	0	0	0	0	0	1
AEW01484.1|PL0	0	0	0	0	0	0	0	0	0	0	0	0	0	0	0	0	0	0	0	1	0	0	0	0	0	0	0	0	0	0	0	0	0	0	0	0	0	0	0	0	0	0	0	0	0	0	0	0	0
AEW20531.1|GH88	0	0	0	0	0	0	0	1	0	0	0	0	0	0	0	0	0	0	0	0	0	0	0	0	0	0	0	0	0	0	0	0	0	0	0	0	0	0	0	0	0	0	0	0	0	0	0	0	0
AEW21063.1|CBM0	1	0	0	0	0	0	0	1	0	0	0	0	0	1	0	0	0	0	1	0	0	0	0	0	1	0	0	0	0	0	0	0	0	0	0	0	0	0	0	0	0	0	0	0	1	0	0	0	0
AEX64212.1|GH2	4	4	14	8	11	3	7	4	14	4	23	5	20	3	14	18	29	17	5	17	21	4	4	28	3	3	17	27	13	5	20	22	9	25	3	16	15	6	17	4	19	4	17	14	19	21	11	6	4
AEX64214.1|GH2	4	5	3	3	10	3	10	4	4	3	12	2	6	4	11	8	13	9	5	6	3	2	4	1	3	4	8	9	7	4	9	8	3	3	3	6	9	4	8	3	4	5	5	11	8	10	3	4	5
AEX64215.1|GH2	3	2	0	3	0	3	0	3	1	1	0	2	0	2	0	0	0	0	3	0	1	2	2	1	2	2	0	0	0	2	0	0	2	1	1	1	0	3	0	2	0	3	0	0	0	0	1	1	2
AEX64216.1|GH2	1	0	0	0	0	0	0	1	0	0	0	0	0	0	0	0	0	0	1	0	0	1	0	0	1	0	0	0	0	0	0	0	0	0	1	0	1	0	0	1	0	0	0	0	0	0	0	1	0
AEX64218.1|GH2	0	0	0	0	0	0	0	0	0	0	0	0	0	0	0	0	0	0	0	0	0	0	0	0	1	0	0	0	0	0	0	0	0	0	0	0	0	0	0	0	0	0	0	0	0	0	0	0	0
AEX64226.1|GH2	0	0	0	0	0	0	0	0	0	0	0	0	0	0	0	0	0	0	0	0	0	0	0	0	0	0	0	0	0	0	0	0	0	0	0	0	0	0	0	0	0	0	0	0	0	0	0	0	1
AEX64676.1|GH2	0	0	0	0	0	0	1	0	0	0	0	0	0	0	0	0	0	0	0	0	1	0	0	0	0	0	0	0	0	0	0	0	0	1	0	0	0	0	0	0	0	0	0	0	0	1	0	0	0
AEX64677.1|GH2	0	0	0	0	0	0	0	0	0	0	0	0	0	0	0	0	0	0	0	0	0	0	0	0	0	0	0	0	0	0	0	1	0	0	0	0	1	0	0	0	0	0	0	0	0	0	0	0	0
AEX64684.1|GH2	0	0	1	0	0	0	0	0	0	0	0	0	0	0	0	0	0	0	0	0	0	0	0	0	0	0	0	0	0	0	0	0	0	0	0	0	0	0	0	0	0	0	1	0	0	0	0	0	0
AEX64699.1|GH2	0	0	0	1	0	0	1	0	0	0	1	0	0	0	1	2	0	0	0	0	0	0	1	0	1	0	0	0	1	1	0	0	0	0	0	1	1	2	0	0	0	2	0	0	0	0	0	0	0
AEX64756.1|GH2	0	0	0	0	0	0	0	1	0	0	0	0	0	1	0	0	0	0	0	0	0	0	0	0	0	0	0	0	1	0	0	0	0	0	1	0	0	0	0	0	0	0	0	1	0	0	0	0	0
AEX64809.1|GH2	0	0	0	0	0	0	0	0	0	0	1	0	0	0	0	0	0	0	0	0	0	0	0	0	0	0	0	0	0	0	0	0	0	0	0	0	0	0	0	1	0	0	0	0	0	0	0	0	0
AEX64829.1|GH2	0	0	0	0	0	0	0	0	0	0	0	0	0	0	0	0	0	0	0	0	0	0	0	0	0	0	0	0	0	0	0	0	0	0	0	0	0	0	1	0	0	0	0	0	1	0	0	0	0
AEX64836.1|GH2	0	0	0	0	0	0	1	0	0	0	0	0	0	0	0	0	0	0	0	0	0	0	0	1	0	0	0	0	0	0	0	0	0	0	0	0	0	0	0	0	0	0	0	0	0	0	0	0	0
AEX64837.1|GH2	0	0	0	0	0	0	0	0	0	0	0	0	0	0	0	0	0	0	0	0	0	0	0	0	0	0	0	0	0	0	0	0	0	0	0	0	1	0	1	0	0	0	0	0	0	0	0	0	0
AEX64914.1|GH2	0	0	0	0	0	0	0	0	0	0	0	0	0	0	0	0	0	0	0	0	0	0	0	0	0	0	0	0	0	1	0	0	0	0	0	0	0	0	0	0	0	0	0	0	0	0	0	0	0
AEX64921.1|GH2	0	0	0	0	1	0	0	0	0	0	0	0	0	0	0	0	0	0	0	0	0	0	0	0	0	0	0	0	0	0	0	1	0	0	0	0	0	0	0	0	0	0	0	0	0	0	0	0	0
AEX64965.1|GH2	0	0	0	0	0	0	0	0	0	0	0	1	0	0	0	0	0	0	0	0	0	0	1	0	0	0	0	0	0	0	0	0	0	0	0	0	0	0	0	0	0	0	0	0	0	0	0	0	0
AEX64974.1|GH2	0	0	0	0	0	0	0	0	0	0	0	0	0	0	0	0	0	0	1	0	0	0	0	1	0	0	0	0	1	0	0	0	0	0	0	0	0	0	0	0	0	0	0	0	0	0	0	0	0
AEX64995.1|GH2	0	0	0	0	0	0	0	0	0	0	0	0	0	0	0	0	0	0	0	0	0	0	0	0	1	0	0	0	0	0	0	0	0	0	0	0	0	0	0	0	0	0	0	0	1	0	0	0	0
AEX65004.1|GH2	1	0	0	0	0	0	1	0	0	0	0	0	0	0	0	0	0	0	0	0	0	0	0	0	0	0	0	0	0	0	0	0	0	0	0	0	0	0	0	0	0	0	0	0	0	0	0	0	0
AEX65015.1|GH2	0	0	0	0	0	0	0	0	0	1	0	0	0	1	1	0	1	1	0	0	0	0	0	0	0	0	1	0	0	0	0	0	0	0	0	1	0	0	0	0	0	0	0	0	0	0	0	1	0
AEX65024.1|GH2	0	0	0	0	0	0	0	0	0	0	0	1	0	0	0	0	0	0	0	1	0	0	0	0	0	0	0	0	0	0	0	0	0	0	0	0	0	0	0	0	0	0	0	0	0	0	0	0	0
AEY69616.1|GH23	46	53	56	48	59	45	49	48	50	38	47	45	62	40	59	50	67	60	34	60	63	59	56	53	45	44	58	50	66	44	61	73	49	48	54	47	60	48	62	58	64	54	49	52	60	60	65	50	59
AFB75826.1|GH73	19	29	16	16	11	18	13	25	13	15	23	17	24	15	27	32	28	19	15	23	26	12	13	13	12	21	21	21	21	25	25	33	12	16	13	16	18	22	22	18	10	12	14	22	23	20	20	47	18
AFH49594.1|CE0	0	0	1	0	0	0	0	0	0	0	0	0	0	0	0	0	0	0	0	0	0	0	1	0	0	0	0	0	0	0	0	0	0	0	0	0	2	0	0	0	0	0	0	0	0	0	0	0	0
AFH60783.1|GH39	0	0	0	0	2	0	0	0	0	0	0	0	1	1	1	0	0	0	1	0	0	0	1	0	1	0	0	0	1	1	0	0	1	0	0	0	0	1	0	0	1	0	1	0	1	0	1	0	0
AFJ09006.1|CE11	0	0	0	0	0	0	0	0	0	0	1	0	0	0	0	0	0	0	0	0	0	0	0	0	0	0	0	0	1	0	0	0	0	1	0	0	0	0	0	0	0	0	0	0	0	0	0	0	0
AFK07597.1|CBM50	0	0	0	0	1	0	0	0	0	0	0	0	0	0	0	1	0	0	0	0	2	0	0	0	0	0	0	0	0	0	0	0	0	0	0	0	0	0	0	0	0	0	0	1	0	0	1	0	0
AFL85799.1|GH43_31	10	11	3	0	1	0	0	5	7	2	5	6	9	2	0	9	4	8	2	12	9	1	14	5	0	1	6	1	11	2	2	9	3	7	4	2	9	9	2	3	9	1	10	10	7	11	9	7	9
AFL98091.1|GH88	0	0	0	0	0	0	0	0	0	0	0	0	0	0	0	1	0	0	0	0	0	0	0	0	0	0	0	0	0	0	0	0	0	0	0	0	0	0	0	0	0	0	0	0	0	0	0	0	0
AFM03407|GT4	6	8	3	7	11	7	16	3	5	11	4	4	5	10	5	5	9	8	9	8	13	3	3	8	5	9	6	6	10	6	4	5	10	7	16	4	5	3	7	6	6	10	7	7	15	7	11	6	5
AFM26684.1|CE11	1	2	1	6	6	2	2	1	3	10	2	4	1	7	1	1	0	3	8	0	2	7	3	1	2	9	1	2	1	1	2	3	3	1	5	1	1	2	2	4	1	1	3	2	1	0	2	0	1
AFM69719.1|GT4	0	0	0	0	0	0	0	0	0	0	0	0	0	0	0	0	0	0	0	0	0	1	0	0	0	0	0	1	0	0	0	0	0	0	0	0	0	0	0	0	0	0	0	0	0	0	0	0	0
AFN77824.1|GT2	5	2	4	4	6	2	1	6	2	4	5	2	4	4	2	4	5	3	4	2	3	8	4	8	2	3	3	7	3	6	1	5	6	3	9	2	7	8	2	5	1	4	4	3	1	4	1	6	6
AFQ42371.1|GH73	1	0	0	0	0	0	0	0	0	0	1	0	0	0	0	0	0	0	0	0	0	0	0	0	0	0	0	0	0	0	0	0	0	0	0	0	0	0	0	0	0	0	0	0	0	0	0	0	0
AFQ58082.1|GH23	1	2	0	0	0	0	1	2	2	1	1	0	1	0	1	2	0	0	1	0	1	2	1	0	1	2	1	1	0	2	0	0	2	0	1	1	1	2	1	1	1	1	1	0	1	0	0	1	1
AFR70078.1|CE11	0	0	0	0	0	0	0	0	0	1	0	0	0	0	0	0	0	0	0	0	0	0	0	0	0	0	0	0	0	0	0	0	0	0	0	0	0	0	0	0	0	1	0	0	0	0	0	0	1
AFU74546.1|CBM50	0	0	0	0	0	0	0	0	0	0	0	0	0	1	0	0	0	0	0	0	0	0	0	0	0	0	0	0	0	0	0	0	0	0	0	0	0	0	0	0	0	0	0	0	0	0	0	0	0
AFV76492.1|CBM50	1	1	0	0	0	1	0	0	0	0	0	0	0	0	0	0	0	0	0	0	1	0	0	0	1	0	0	0	0	0	0	0	1	0	1	0	0	1	0	0	0	0	0	0	0	0	0	1	1
AFY54473.1|CBM50	0	0	0	0	0	0	0	0	0	1	0	0	0	0	0	0	0	0	0	0	0	0	0	0	0	0	0	0	0	0	0	0	0	0	0	0	0	0	0	0	0	0	0	0	0	0	0	0	0
AFY54692.1|GT4	2	3	2	3	2	3	2	3	4	3	3	2	2	5	1	3	2	2	4	4	1	4	4	3	2	3	2	1	0	3	2	2	2	1	5	2	1	4	2	5	2	4	1	3	3	2	1	3	3
AFY68169.1|CE0	0	0	0	0	0	0	0	0	0	0	0	0	0	0	0	0	0	0	0	0	0	0	0	0	0	0	0	0	0	1	0	0	0	0	0	0	0	0	0	0	0	0	0	0	0	0	0	0	1
AFY93865.1|GT2	1	1	1	3	4	2	1	1	2	3	1	2	0	3	0	0	1	0	2	0	1	2	2	0	1	1	0	2	0	2	0	1	3	0	3	0	0	2	1	0	1	2	2	1	3	0	0	1	1
AFY96902.1|GH65	0	1	0	0	0	0	1	0	0	1	1	1	0	0	0	0	1	0	0	0	1	0	0	0	0	0	1	0	0	3	1	0	0	0	0	0	1	1	0	0	0	0	0	0	0	0	0	0	0
AFZ04852.1|GT2	5	4	5	5	1	4	6	4	6	3	3	4	4	6	5	3	2	4	6	4	4	5	4	4	4	4	4	5	2	5	3	2	4	3	5	3	2	5	3	4	4	5	4	2	3	6	4	6	4
AFZ25656.1|CBM50	0	0	1	0	0	0	0	0	0	0	0	0	1	0	1	0	0	1	0	0	0	0	0	0	0	0	1	0	0	0	1	0	0	0	0	1	0	1	1	0	0	0	0	1	0	0	1	0	0
AFZ59598.1|GH65	0	0	0	0	0	0	0	0	0	0	0	0	0	0	0	0	0	0	0	0	0	0	0	0	0	1	0	0	0	0	0	0	0	0	0	0	0	0	0	0	0	0	0	0	0	0	1	0	0
AFZ67710.1|GH1	1	1	0	1	1	1	1	1	0	2	0	2	0	2	2	1	1	0	1	0	1	2	2	0	0	3	0	0	1	1	1	0	1	0	2	0	0	1	2	0	0	3	0	0	2	0	1	0	1
AGA89494.1|GH23	0	0	0	0	0	0	0	0	0	0	0	0	0	1	0	0	0	0	0	0	0	0	0	0	0	1	0	0	0	1	0	0	0	0	0	0	0	0	0	0	0	0	0	0	0	0	0	1	0
AGB29922.1|GH127	0	0	0	0	0	0	1	0	0	0	0	0	0	0	0	0	0	0	0	0	0	0	0	0	0	0	0	0	0	0	0	0	0	0	0	0	0	0	0	0	0	0	0	0	0	0	0	0	0
AGB40683.1|CBM50	1	1	0	1	0	1	3	1	1	2	0	1	1	0	0	0	0	0	1	0	2	0	0	2	0	0	0	3	0	0	0	0	1	1	0	2	1	0	0	1	0	0	0	0	2	0	0	4	1
AGB41602.1|CBM50	0	0	0	0	0	0	0	0	0	0	0	0	0	0	0	0	0	0	0	0	0	0	0	0	0	0	0	0	0	0	0	0	0	0	0	0	0	0	0	0	0	0	0	0	0	0	0	0	0
AGB41651.1|GH127	0	0	1	0	0	0	1	1	0	0	1	0	0	0	0	0	0	0	0	1	0	0	0	0	0	0	0	1	0	0	0	0	0	0	0	0	0	1	0	1	0	0	0	1	0	0	0	0	0
AGG59846.1|GH23	0	0	0	0	0	0	0	0	0	0	0	0	0	0	0	0	0	0	0	0	0	0	0	0	0	0	0	0	0	0	0	0	0	0	0	0	0	0	0	0	0	0	0	0	0	0	0	0	0
AGH39218.1|CE1	0	0	0	0	0	0	0	0	0	0	0	0	0	0	0	0	0	0	0	0	0	0	0	0	0	0	0	0	0	0	0	0	0	0	0	0	0	0	0	1	0	0	0	0	0	0	0	0	0
AGH97568.1|CBM50	0	0	0	0	0	0	0	0	0	0	0	0	0	0	0	0	0	0	0	0	0	0	0	0	0	0	0	0	0	0	0	0	0	0	2	0	0	0	0	1	0	0	0	0	0	0	0	0	0
AGI31499.1|CE0	0	1	0	0	0	0	0	0	1	0	0	0	0	1	0	0	0	0	0	0	0	0	0	0	0	0	0	1	0	0	0	0	1	0	1	0	0	0	0	0	0	1	0	0	0	0	0	1	0
AGI39513.1|CBM50	0	0	0	0	1	2	0	0	0	0	0	0	0	0	0	0	0	0	0	0	0	0	0	0	0	0	0	0	0	0	0	0	0	0	0	0	0	0	0	0	0	0	0	0	0	0	0	0	0
AGI89731.1|GH23	0	0	0	0	1	0	0	0	0	0	1	0	0	0	0	0	0	0	0	0	0	1	0	0	0	0	0	0	0	1	0	0	0	1	0	0	0	0	1	0	0	0	0	0	1	1	0	0	0
AGM40636.1|CBM50	0	0	0	1	1	1	0	0	0	1	0	0	1	0	0	0	0	0	2	0	0	1	1	0	1	1	0	0	0	0	0	0	1	0	2	0	0	0	0	0	0	1	0	0	0	0	0	0	0
AGN91810.1|GT4	1	0	0	2	1	1	1	0	0	1	0	0	0	1	0	0	0	0	1	0	0	0	0	0	0	2	0	0	0	0	0	0	1	0	1	0	1	0	0	0	1	0	0	0	0	0	0	0	0
AGP41077.1|GT2	4	7	3	4	4	4	4	2	3	2	4	5	2	5	4	4	4	2	2	3	2	4	3	3	6	7	5	2	1	5	4	4	5	1	6	4	5	3	4	2	7	4	3	3	3	3	4	5	7
AGS66281.1|CBM50	0	1	0	0	0	0	0	1	0	0	0	0	0	1	0	0	0	0	1	0	0	0	1	0	0	1	0	0	0	1	0	0	0	0	0	0	0	0	0	1	0	1	0	0	0	0	0	0	1
AGT25470.1|GH32	0	0	0	2	1	1	2	0	0	2	0	0	2	2	0	1	0	0	1	1	0	1	0	1	1	0	0	0	0	0	0	0	2	0	3	1	0	1	0	0	0	1	0	0	1	0	0	0	1
AGT44151.1|CBM50	4	3	0	4	1	2	1	3	1	1	3	2	1	3	0	6	1	3	4	2	2	3	3	1	2	3	5	1	2	5	4	3	1	3	2	3	1	2	3	4	2	5	0	2	2	3	3	3	2
AGW41679.1|GT28	5	5	4	6	3	6	5	6	7	5	4	4	6	7	4	1	2	7	4	1	4	7	5	1	6	5	4	7	5	8	2	3	6	2	6	3	1	6	2	6	5	5	6	2	4	2	3	5	8
AGX04103.1|CBM50	0	0	0	0	0	0	0	0	0	0	0	0	0	0	0	0	0	0	0	0	0	0	0	0	0	0	0	0	0	0	0	0	0	0	0	0	0	0	0	0	0	0	0	0	0	0	0	0	0
AGY38139.1|CE1	2	1	0	0	0	0	0	0	0	0	0	0	2	0	1	0	0	1	0	1	0	1	0	2	1	0	0	0	1	0	0	0	0	2	0	0	1	0	0	0	1	1	0	2	1	2	0	0	0
AHA66737.1|GH1	1	2	0	2	0	2	0	2	2	1	0	2	0	2	0	0	0	1	3	0	0	2	2	1	2	2	0	2	1	2	0	0	1	0	1	1	0	2	0	3	0	3	2	0	1	0	0	3	2
AHA97912.1|GH1	1	0	1	1	0	1	1	0	1	2	1	1	2	1	0	0	0	0	1	0	0	1	0	0	1	0	1	0	0	1	1	0	1	2	0	1	0	1	1	1	0	1	1	0	1	1	1	1	0
AHF11717.1|GH95	0	0	1	0	0	0	0	0	0	0	0	0	0	0	0	0	0	0	0	0	0	0	0	0	0	0	0	0	0	0	0	0	0	0	0	0	0	0	0	0	0	0	0	0	0	0	0	0	0
AHG48019.1|PL0	13	15	23	15	19	12	19	14	18	18	17	12	16	13	18	10	22	15	18	13	19	14	15	17	17	13	13	14	26	16	12	18	10	24	15	24	23	16	23	17	17	18	19	22	14	15	15	16	14
AHG87961.1|CE0	0	1	0	0	0	0	0	0	0	0	0	0	0	0	0	0	0	0	0	0	0	0	0	0	0	0	0	0	0	0	0	0	0	0	0	0	0	0	0	0	0	0	0	0	0	0	0	0	0
AHG90758.1|CE11	0	0	0	1	2	0	0	0	0	1	0	1	0	0	0	0	1	0	1	0	0	0	0	0	0	1	0	0	0	0	0	0	0	0	0	0	1	0	0	0	1	0	1	1	0	1	0	0	1
AHJ97483.1|CE11	0	0	0	0	0	0	0	0	0	0	0	0	0	0	0	0	0	0	0	0	0	0	0	0	0	0	1	0	0	0	0	0	1	0	0	0	0	1	0	0	0	0	0	0	0	0	0	0	0
AHM58359.1|GH0	0	0	1	0	1	0	0	0	0	0	0	0	0	0	0	0	0	0	0	0	0	0	0	0	0	0	0	0	0	0	0	0	0	0	0	0	0	0	0	0	0	0	0	0	0	0	0	0	0
AHM66125.1|GH32	1	1	0	0	0	0	0	0	0	0	0	0	0	0	0	0	0	0	0	0	0	1	0	0	0	0	0	0	0	0	0	0	0	0	0	0	0	0	1	0	0	0	0	0	0	0	0	0	0
AHO06742.1|GT2	39	46	38	33	39	45	50	42	41	37	53	39	40	36	38	45	41	42	36	42	36	52	53	56	36	43	50	37	54	46	45	51	35	45	38	46	42	44	38	47	47	40	40	39	31	47	51	37	42
AHO16406.1|GH13_11	20	26	26	21	33	28	26	21	29	23	24	22	33	21	20	44	37	31	20	26	21	23	21	30	22	20	37	18	29	23	20	27	30	33	20	27	30	23	47	22	26	21	34	30	13	24	34	24	24
AHO18837.1|GH13_26	4	4	4	3	3	8	4	5	7	4	4	4	6	4	5	6	2	5	5	6	6	4	3	7	3	2	8	8	6	4	8	6	4	8	3	8	4	6	7	3	6	7	7	1	5	8	5	6	10
AHY58975.1|GH43_1	1	0	0	0	0	3	0	1	0	2	0	0	0	1	0	0	0	0	1	0	0	2	2	0	2	2	0	0	0	0	0	0	0	0	2	0	0	1	0	0	0	2	0	1	0	1	0	1	3
AIA55359.1|CBM50	0	1	1	3	4	1	2	1	2	4	1	0	1	2	0	2	1	1	3	1	2	3	2	0	0	2	1	0	2	1	1	1	3	0	3	2	2	1	1	1	0	1	1	1	1	0	2	1	1
AIC25335.1|GT51	0	0	0	0	0	0	0	1	1	1	0	0	0	1	0	0	0	0	2	0	0	1	0	0	0	0	0	1	0	1	0	0	1	0	0	0	0	0	0	1	0	1	0	0	0	0	0	0	1
AIC91439.1|CBM13	0	0	0	0	0	0	0	0	0	0	0	0	0	0	0	0	0	0	0	1	0	0	0	0	0	0	0	1	0	0	0	0	0	0	0	0	0	0	0	0	0	0	0	0	0	0	0	0	0
AID32530.1|GT51	1	0	0	0	0	0	0	0	0	1	0	0	0	0	0	1	0	1	0	0	0	0	1	0	0	0	0	1	0	0	0	0	0	0	0	0	0	0	0	0	0	0	0	0	0	1	0	0	0
AIE86959.1|CBM50	0	1	1	1	0	0	0	0	0	2	0	0	0	0	0	0	0	1	0	0	0	0	0	1	0	1	0	0	0	1	0	1	0	0	0	0	0	1	0	0	0	0	0	0	0	0	0	0	0
AIE96983.1|GT0	6	5	4	5	9	2	4	5	4	7	3	6	5	9	2	2	1	2	5	4	2	8	6	3	5	6	4	3	3	4	3	4	10	3	5	3	2	6	1	6	2	3	3	3	4	2	4	4	3
AIF49544.1|CBM50	4	3	2	4	3	4	3	4	3	3	3	4	6	2	1	4	1	3	4	5	2	4	4	4	4	3	3	3	3	3	5	4	4	3	4	5	4	2	4	4	2	3	2	2	4	4	4	2	5
AII61674.1|GH127	0	0	0	0	0	0	1	0	0	0	0	0	0	0	0	1	0	1	0	0	0	0	0	0	0	0	0	0	0	0	1	0	0	0	0	0	0	1	0	0	1	0	0	0	0	0	0	0	1
AII61839.1|GH18	0	0	0	0	0	1	0	0	0	0	1	0	0	0	1	0	0	1	0	0	0	0	0	0	1	0	0	0	1	0	0	0	0	1	0	0	1	0	0	0	0	0	0	0	0	0	0	0	0
AII61903.1|GH63	0	0	0	0	0	0	1	0	1	0	0	1	0	0	0	0	0	0	0	0	1	1	0	0	0	0	0	0	1	0	1	0	0	0	0	1	0	0	1	0	0	0	0	0	0	0	0	0	1
AII61958.1|GH105	0	0	1	0	0	0	0	0	0	0	0	0	0	0	0	0	0	0	0	1	0	0	0	0	0	1	1	0	0	0	0	0	0	1	0	0	0	0	1	0	0	0	0	0	0	1	0	0	0
AII61976.1|GH97	0	0	0	0	0	0	1	0	0	0	0	0	0	0	0	0	0	0	0	0	0	0	0	0	0	0	0	0	0	1	0	0	0	0	0	0	0	0	0	0	2	0	0	1	0	0	0	0	0
AII61991.1|GT28	0	1	0	0	0	1	0	0	0	0	0	0	0	0	0	0	0	1	0	0	0	0	0	0	0	0	0	0	0	0	0	0	0	0	0	0	0	0	0	0	0	0	0	0	0	1	0	0	0
AII62222.1|GH109	0	0	0	0	0	0	1	0	0	0	0	0	0	0	0	0	0	0	0	0	0	0	0	1	0	1	0	0	0	0	0	0	0	0	0	0	1	1	0	0	0	0	0	0	0	0	0	0	1
AII62258.1|GH84	1	1	1	0	0	1	1	0	0	0	0	1	0	0	0	1	2	0	0	1	0	1	0	1	0	0	0	1	0	0	0	0	0	0	0	0	0	0	1	0	0	0	1	1	0	2	0	0	0
AII62333.1|GH43_31	0	0	0	0	0	0	0	0	0	0	0	0	0	0	0	0	0	0	0	1	0	0	0	0	0	0	0	0	0	0	0	0	0	0	0	0	0	0	0	0	0	0	0	0	0	0	0	0	0
AII62469.1|GH25	0	0	0	0	0	0	0	0	0	0	0	0	0	0	0	0	0	0	0	0	0	1	0	0	0	0	0	0	0	0	0	0	0	0	0	0	0	0	0	0	0	0	0	0	0	0	1	0	1
AII62780.1|GH105	0	0	1	0	0	0	0	0	0	0	0	0	0	0	0	0	0	0	0	0	0	0	1	0	0	0	0	0	0	0	0	0	0	0	0	0	0	0	0	0	0	0	0	0	0	0	0	0	0
AII62840.1|GH139	0	0	1	0	0	0	0	0	0	0	0	0	0	0	0	0	0	1	0	0	0	0	0	0	0	0	0	0	0	0	0	0	0	0	0	0	0	0	0	0	0	0	0	0	0	0	0	0	0
AII62916.1|GH142	0	0	0	0	2	0	1	1	0	0	3	0	1	0	0	1	0	1	0	1	0	0	0	0	1	0	0	0	0	0	0	0	0	0	0	0	0	1	0	0	1	0	1	0	0	2	1	0	0
AII62917.1|GH78	0	0	0	0	0	0	0	0	0	0	0	0	0	0	0	0	0	0	0	0	0	0	0	0	0	0	0	0	0	0	0	0	0	0	0	0	0	0	0	0	1	1	1	0	1	0	0	0	0
AII63105.1|GH95	0	0	0	0	0	0	0	0	0	0	1	0	0	0	0	0	0	0	0	0	1	0	1	0	0	0	0	0	0	0	0	0	0	0	0	0	0	0	1	0	0	0	0	0	1	0	0	0	0
AII63237.1|CBM50	1	0	0	0	0	0	0	0	1	0	0	0	0	1	0	0	0	0	0	0	0	0	1	1	1	0	0	1	0	0	0	0	0	0	0	1	0	1	1	0	1	0	0	0	0	1	0	0	0
AII63490.1|GT51	0	0	0	0	0	0	0	0	0	0	0	0	0	0	0	0	0	0	0	0	0	0	0	0	0	0	0	0	1	0	0	1	0	0	0	1	0	0	0	0	0	1	0	0	0	1	0	0	0
AII63876.1|GH2	0	1	1	0	0	0	0	0	0	0	0	0	0	0	0	0	0	0	0	0	0	0	1	0	0	0	0	0	0	0	1	0	0	0	0	1	1	0	0	0	0	0	0	0	0	0	0	1	1
AII64344.1|GT4	0	0	0	0	0	0	0	0	1	1	0	0	0	0	0	0	1	0	0	0	1	0	0	0	0	1	0	0	0	0	0	0	2	0	0	0	0	0	0	1	1	0	1	0	0	2	0	0	0
AII64350.1|GT2	0	0	0	0	0	0	0	0	0	0	0	0	0	0	0	0	0	0	0	0	0	0	0	0	0	0	0	0	0	1	0	0	1	0	0	0	0	0	0	0	0	0	0	0	0	1	0	0	0
AII64560.1|GH43_10	0	0	0	0	0	0	0	0	0	0	1	0	0	0	0	0	0	0	0	0	0	0	0	0	0	0	0	0	0	0	0	0	0	0	1	0	0	0	0	0	0	0	0	0	0	0	0	0	0
AII64564.1|GH43_12	0	0	0	0	0	0	0	0	0	0	0	0	0	0	0	0	0	0	0	0	0	0	0	0	0	0	1	0	0	0	0	1	0	0	1	0	0	0	0	0	0	0	0	0	0	1	0	0	1
AII64565.1|GH43_1	0	0	0	0	0	1	0	0	0	0	1	0	0	0	0	0	0	0	0	0	0	0	0	0	0	0	0	0	0	0	0	0	0	0	0	0	0	0	0	0	0	0	0	0	0	0	0	0	0
AII64613.1|GH20	0	0	0	0	0	2	0	0	0	0	0	0	0	0	0	1	0	0	0	0	0	0	0	0	0	0	1	0	1	0	0	0	0	0	0	0	0	0	0	0	0	0	1	0	0	0	0	0	0
AII64624.1|CE11	0	0	0	0	0	0	1	0	0	0	0	0	1	0	1	0	0	0	0	0	0	0	0	0	1	0	0	0	0	0	1	0	0	0	0	0	0	0	0	0	0	0	0	0	0	0	0	0	0
AII64637.1|GH97	0	0	0	0	0	0	0	0	0	0	0	0	0	0	0	0	1	0	1	0	0	0	0	0	0	0	0	0	1	0	0	0	0	0	0	0	0	1	1	0	0	0	0	0	0	0	0	0	0
AII64660.1|GH115	1	0	0	0	0	0	0	0	0	0	0	0	0	0	0	0	0	0	0	0	0	0	0	0	0	0	0	0	0	0	0	0	0	0	0	1	0	0	0	0	0	0	0	0	0	0	0	0	0
AII64665.1|CBM35	0	0	0	0	0	0	0	0	0	0	0	0	0	0	0	0	0	0	0	1	0	0	0	0	0	0	0	0	0	0	0	1	0	0	0	0	0	0	0	0	0	0	0	0	0	0	0	0	0
AII64702.1|PL0	61	139	131	58	56	134	170	68	158	62	136	145	136	63	156	123	144	152	167	134	156	60	63	167	130	60	131	146	164	59	151	134	59	132	58	170	148	64	113	64	131	63	110	128	152	169	156	69	59
AII64703.1|GH3	0	0	0	0	0	0	0	0	0	0	1	0	0	0	0	0	0	0	0	0	0	0	0	0	0	0	0	0	1	0	0	0	1	1	0	0	0	0	0	0	0	0	0	0	0	0	0	0	0
AII64705.1|GH88	0	0	0	0	0	0	0	0	0	0	0	0	0	0	0	0	0	0	0	0	0	0	0	0	0	1	0	0	0	0	0	0	1	0	0	0	0	0	0	0	0	0	0	0	0	0	0	1	0
AII64719.1|PL11_1	0	0	0	0	0	3	1	0	1	0	0	0	0	0	0	0	0	0	0	0	0	0	0	0	1	0	0	0	0	1	0	2	0	0	0	0	1	0	0	1	0	0	0	0	0	1	0	0	0
AII64733.1|PL26	0	0	0	1	0	0	0	0	0	0	0	1	0	0	1	0	1	0	0	0	0	0	0	0	0	0	0	0	0	0	0	0	0	0	1	0	1	0	1	0	1	0	0	0	0	0	0	1	0
AII64738.1|PL22	1	0	0	0	0	0	0	0	0	0	0	0	0	0	0	0	0	0	0	0	0	0	0	0	0	0	0	0	0	0	0	0	0	1	0	0	0	1	0	0	0	0	0	0	0	0	0	0	0
AII64745.1|GH78	0	0	0	0	0	0	0	0	0	0	1	0	1	0	1	1	0	0	0	0	0	0	0	0	0	0	0	0	0	0	0	0	1	0	0	1	0	0	1	0	0	0	0	0	1	1	0	0	0
AII64746.1|CE15	0	0	0	0	0	0	0	1	0	0	0	0	0	0	0	0	0	0	0	0	0	0	1	1	0	0	0	0	0	0	0	0	0	0	0	0	0	0	0	1	0	0	0	0	0	0	0	0	0
AII64750.1|GH42	0	0	0	0	0	0	0	0	0	0	1	0	0	0	0	0	0	0	0	0	0	0	0	1	0	0	0	0	1	0	0	0	0	0	0	0	0	0	0	0	0	0	0	0	0	0	0	1	0
AII64809.1|GH43_10	0	0	0	0	0	0	0	0	0	0	0	0	0	0	0	0	0	0	1	0	0	0	1	0	0	0	0	0	0	0	0	0	0	0	0	0	0	1	0	0	0	0	0	0	0	0	0	1	0
AII64878.1|CBM50	0	0	0	0	0	0	0	0	0	0	0	0	0	0	0	0	0	0	0	0	0	0	0	0	0	0	0	0	0	0	0	0	0	0	0	0	0	0	0	0	0	0	1	0	0	0	0	0	0
AII65137.1|PL10_2	0	0	0	0	0	0	0	0	0	0	0	0	0	0	0	0	0	0	2	0	1	0	1	0	0	0	0	0	0	0	0	0	0	0	0	0	0	0	0	0	0	1	0	0	0	0	0	1	0
AII65140.1|GH31	0	0	0	0	0	0	0	1	0	0	0	0	0	0	1	0	0	1	0	0	0	0	0	0	0	0	0	0	0	0	0	0	0	0	0	0	0	0	0	0	0	0	0	0	1	0	0	1	0
AII65226.1|GH88	0	0	0	0	0	0	0	0	0	0	0	0	0	0	0	0	0	1	0	0	0	0	0	0	0	0	0	0	0	0	1	0	0	0	0	0	0	0	0	0	0	1	0	0	1	0	0	0	0
AII65233.1|GH28	0	0	0	0	0	0	0	0	0	0	0	0	0	0	0	0	2	1	0	0	1	0	0	0	0	0	0	0	0	1	0	0	0	0	0	0	3	0	0	0	0	0	0	0	0	0	0	0	0
AII65507.1|GH109	0	0	0	0	0	0	0	0	0	0	1	0	0	0	0	0	0	0	0	0	0	0	0	0	0	0	0	0	0	0	0	0	0	0	0	0	1	0	0	0	0	0	0	0	0	0	0	0	0
AII65626.1|CBM32	0	0	0	0	0	1	0	0	0	0	1	0	1	0	0	0	0	0	0	0	0	0	0	0	0	0	0	0	0	0	0	0	0	0	0	0	0	0	0	0	0	0	0	0	0	0	0	0	0
AII65628.1|GH43_34	0	0	1	0	0	1	0	0	2	0	0	0	0	0	0	0	0	0	0	0	0	0	0	0	0	0	0	1	0	0	0	0	0	0	0	0	0	1	0	0	0	0	1	0	0	0	0	0	0
AII65637.1|GH43_17	0	0	0	0	0	0	0	0	0	0	0	0	0	0	0	0	0	0	0	0	0	0	0	0	0	0	0	0	0	0	0	0	0	0	0	0	0	0	0	0	0	0	0	0	0	1	0	0	0
AII65688.1|GH92	0	1	0	0	1	0	1	0	0	0	0	0	0	0	0	0	0	0	0	0	0	0	0	1	0	0	0	0	0	0	0	1	1	0	0	0	0	0	0	0	0	0	0	0	0	0	0	0	0
AII65753.1|GH92	1	1	0	0	1	1	0	0	0	0	0	1	0	2	0	1	1	0	0	0	0	0	0	0	0	0	1	0	0	0	0	1	0	0	0	0	0	0	1	1	0	0	0	1	0	0	0	0	2
AII65766.1|CBM35	0	0	0	0	0	0	0	0	0	0	0	0	0	1	0	0	0	0	0	1	0	0	0	0	0	0	0	0	1	0	0	0	0	0	0	0	0	0	0	0	0	0	0	0	0	0	0	0	0
AII65845.1|GH36	0	0	0	0	1	0	0	0	0	0	0	0	0	0	0	0	1	1	0	0	0	0	0	0	0	0	1	0	0	0	0	0	0	0	0	1	0	0	0	0	0	0	0	0	0	1	0	0	0
AII65850.1|GH95	6	3	6	5	8	5	7	4	1	5	5	11	4	5	5	5	10	6	2	7	8	7	5	1	6	4	10	8	6	4	8	8	6	3	7	6	9	7	6	4	5	4	6	6	4	10	4	5	6
AII66011.1|GT23	10	19	21	12	10	18	38	11	19	10	17	15	15	11	17	11	15	11	24	16	16	9	13	16	11	12	18	11	16	11	15	18	10	22	10	22	16	11	13	15	14	12	23	20	17	15	14	18	15
AII66054.1|GH43_4	0	0	0	0	0	0	0	0	1	0	1	0	0	0	0	0	0	0	0	0	0	0	0	0	0	0	0	1	0	0	0	0	0	0	0	0	0	0	0	0	0	0	0	0	0	1	0	0	0
AII66099.1|GH29	0	0	0	0	0	0	0	0	0	0	0	1	0	0	0	0	0	0	0	0	1	0	0	0	0	0	0	1	0	0	1	0	0	0	0	1	0	0	0	1	0	0	0	0	0	0	0	0	0
AII66128.1|GT4	0	0	0	0	0	0	0	0	0	0	0	0	0	0	0	0	0	0	0	0	0	0	0	0	0	0	0	0	0	0	0	0	0	1	0	0	0	0	0	0	1	0	0	0	0	0	0	0	0
AII66185.1|GH127	0	0	0	0	0	0	0	0	0	0	0	0	0	0	0	0	1	0	0	1	0	0	0	0	0	0	0	0	0	0	1	0	1	1	1	0	0	1	1	0	1	0	0	0	0	0	0	0	1
AII66221.1|GH43_10	0	0	0	2	1	0	0	0	0	0	0	0	0	0	0	0	0	0	0	0	0	0	0	0	0	0	0	0	0	1	0	0	0	0	0	0	0	0	0	0	1	0	0	0	0	0	0	0	0
AII66225.1|GH43_12	0	0	0	0	0	0	0	0	0	1	0	0	0	0	0	0	0	0	0	0	0	0	0	0	0	0	0	0	0	0	0	0	0	0	0	0	0	0	0	0	0	0	0	0	0	0	0	0	0
AII66254.1|CBM0	6	30	43	10	8	40	32	5	49	9	38	30	25	10	33	48	20	33	6	50	38	8	6	27	29	5	29	45	30	7	30	31	10	26	10	34	24	8	41	9	26	9	38	19	31	32	27	9	11
AII66283.1|GH20	0	0	0	0	0	0	0	0	0	0	0	0	0	0	0	0	0	0	0	0	0	0	0	0	0	0	0	0	0	0	0	0	0	1	0	0	0	0	0	0	0	0	0	0	0	0	0	0	0
AII66333.1|GH97	0	0	1	0	0	0	0	0	0	0	0	0	0	0	0	1	0	0	0	0	0	0	0	0	0	0	0	0	0	0	1	1	0	0	0	0	0	0	1	0	0	0	0	0	0	0	0	0	0
AII66365.1|PL26	0	0	0	0	0	0	0	0	0	0	0	0	0	0	0	0	0	0	0	0	0	0	0	0	0	0	0	0	0	1	0	0	0	0	1	0	0	0	0	0	0	0	0	0	0	0	0	0	0
AII66384.1|GH78	0	0	0	0	0	0	0	0	0	0	0	0	0	0	0	0	1	0	0	0	0	0	0	0	0	0	0	0	0	0	0	1	0	0	0	1	0	0	0	0	0	0	0	0	0	0	0	0	0
AII66549.1|GH109	0	0	0	0	0	0	0	0	0	0	0	1	0	0	0	0	0	0	0	0	0	0	0	0	0	0	0	0	0	0	0	0	1	0	1	0	0	0	0	0	0	0	0	0	0	0	0	0	0
AII66839.1|GH36	0	0	1	0	0	0	0	0	0	0	0	0	0	0	0	0	1	0	0	0	1	0	0	0	0	0	0	0	0	0	0	0	0	0	0	0	0	0	0	0	0	0	0	0	0	0	0	0	0
AII66844.1|GH95	0	0	0	0	0	0	0	0	0	0	0	0	0	0	0	0	0	0	0	0	0	0	0	0	0	0	0	0	0	0	0	1	0	0	0	0	0	0	0	0	0	0	0	0	1	0	0	0	0
AII67299.1|GH127	1	0	0	0	1	0	0	1	0	0	0	0	0	0	0	0	0	0	0	1	1	0	0	0	1	0	0	0	0	0	0	0	0	0	0	0	0	0	1	0	0	0	0	1	0	0	0	0	0
AII67308.1|GH127	0	0	0	0	0	0	0	0	0	0	0	0	1	0	0	0	0	0	0	0	0	0	0	0	0	0	0	0	0	0	1	0	0	1	0	0	0	0	0	0	0	0	0	0	0	0	1	0	0
AII67548.1|GT23	6	7	7	5	8	7	6	6	1	5	4	4	2	7	4	5	3	3	5	6	12	4	5	8	6	6	3	2	5	4	3	3	5	6	6	3	5	4	5	5	5	2	5	3	2	2	4	6	4
AII67847.1|PL26	0	0	0	0	0	0	0	0	0	0	0	0	0	0	0	0	0	0	0	0	0	0	0	0	0	0	0	0	0	0	0	0	0	0	0	0	0	0	0	0	0	0	0	0	0	1	0	0	0
AII68104.1|GH109	0	0	0	0	0	0	0	0	0	0	0	0	0	0	0	0	0	0	1	0	0	0	0	0	0	0	0	1	0	0	0	0	0	1	0	0	0	0	0	0	0	0	0	0	0	0	0	0	0
AII68900.1|GH78	0	0	0	0	0	0	0	0	0	0	0	0	0	0	0	0	1	0	0	0	0	0	1	0	0	0	0	0	0	0	0	0	0	0	1	0	0	0	0	0	0	0	0	0	0	0	0	0	0
AII69789.1|GH2	0	0	0	0	0	0	0	0	0	0	0	0	0	0	0	0	0	0	0	0	0	0	0	0	0	0	0	0	0	0	1	0	0	0	0	0	0	0	0	1	0	0	0	0	0	0	0	0	0
AII70008.1|GT23	0	0	0	0	0	0	0	0	0	0	0	0	0	0	0	0	0	0	0	0	0	0	0	0	0	0	1	0	0	0	0	0	1	0	1	0	0	0	0	0	0	0	0	0	0	1	0	0	0
AIM16364.1|CBM50	0	1	0	1	0	0	1	0	1	0	0	1	0	1	0	1	0	0	0	1	0	0	0	0	0	0	1	1	0	0	0	0	1	0	0	0	0	0	0	1	0	0	0	0	0	0	1	0	0
AIN92732.1|CBM50	1	0	0	1	0	1	1	0	1	0	0	1	0	1	0	0	0	0	0	0	0	0	1	0	1	0	0	1	0	0	0	0	1	0	2	0	0	1	0	0	0	0	0	0	0	0	0	1	0
AIO18796.1|GT5	2	3	1	2	1	3	0	3	4	0	1	2	1	4	1	1	1	1	3	1	1	3	4	1	3	4	2	2	1	4	1	0	3	0	3	1	0	0	3	4	1	3	2	1	0	2	1	4	4
AIQ21948.1|GH39	2	1	0	0	1	1	1	0	0	3	0	0	0	4	1	0	1	0	2	1	0	1	0	0	0	0	1	0	0	0	0	1	1	1	1	0	2	0	0	0	2	0	0	1	0	0	0	1	2
AIQ23053.1|CBM9	0	0	0	0	0	0	0	0	0	1	0	0	1	0	0	0	0	0	0	0	0	0	1	0	1	0	0	0	0	0	0	0	0	0	0	0	0	0	0	0	0	0	0	0	0	0	0	0	1
AIQ31424.1|GH32	5	1	8	5	5	2	9	3	5	7	5	4	4	5	5	5	5	4	3	5	3	3	3	2	8	3	5	3	5	6	4	1	6	5	5	7	5	5	6	4	4	5	4	7	5	5	3	5	3
AIQ48666.1|GH32	2	2	2	1	2	2	0	0	2	1	1	2	2	1	2	2	1	3	2	4	1	1	0	4	2	3	2	3	3	0	2	1	1	0	2	3	3	1	3	0	4	3	0	3	3	1	1	1	1
AIQ51292.1|GH39	0	1	0	1	1	0	0	0	0	0	0	0	0	1	0	0	0	0	0	0	0	1	0	0	1	0	0	0	0	0	0	0	1	0	1	0	1	0	0	0	0	0	0	0	0	0	0	0	0
AIQ54120.1|GH32	0	0	0	0	0	0	1	0	0	0	0	0	0	0	0	0	0	1	0	0	0	0	0	0	0	0	0	0	0	0	0	0	0	0	0	0	1	1	0	0	0	0	0	0	0	0	0	0	0
AIQ60040.1|GH32	11	10	7	16	8	11	10	12	9	7	7	7	9	4	5	11	7	7	8	10	10	10	5	11	11	10	12	10	7	10	9	10	7	10	9	10	6	10	7	8	11	10	7	9	6	11	8	8	10
AIS53089.1|CBM50	1	0	0	1	0	0	0	0	1	1	0	1	0	0	0	1	0	0	0	1	0	1	0	0	0	0	0	1	0	0	0	0	0	0	0	0	0	0	0	0	0	0	0	0	1	0	0	2	1
AIY39604.1|GT51	1	2	2	3	2	1	0	2	1	0	1	3	1	1	2	1	1	0	0	1	2	1	2	1	2	0	1	2	2	3	0	1	1	1	2	2	0	2	2	0	2	2	1	0	2	1	1	2	1
AIZ44633.1|CE0	0	0	0	0	0	0	0	0	0	0	0	0	0	0	0	0	0	0	0	0	0	0	0	0	0	0	0	0	0	0	0	0	0	0	0	0	0	0	0	0	0	0	0	0	0	0	0	0	0
AJA23671.1|GH73	0	0	0	0	0	0	0	0	0	0	0	0	0	0	1	0	0	0	0	0	1	0	0	0	0	0	0	0	0	0	0	0	0	0	0	0	0	0	0	0	0	0	0	0	0	0	0	0	0
AJA41362.1|GH23	0	0	0	0	0	0	0	0	0	0	0	0	0	0	0	0	0	0	0	0	0	0	0	0	0	0	0	0	0	0	0	0	0	0	1	0	0	0	0	0	0	0	0	0	0	0	0	0	0
AJA90091.1|CBM50	0	0	1	1	0	1	0	0	0	0	1	0	1	0	1	0	1	1	1	2	0	0	0	1	1	0	1	3	1	0	1	2	0	1	0	2	1	0	2	0	2	1	0	1	0	1	2	0	0
AJC46896.1|GH43_1	0	0	0	0	0	0	0	0	0	0	0	0	0	0	0	0	0	0	0	0	0	0	0	0	0	0	0	0	0	1	0	0	0	0	0	0	0	0	0	0	0	0	0	0	0	0	0	0	0
AJC53641.1|GT2	9	4	4	7	9	8	6	5	6	10	4	5	6	9	2	4	3	5	7	7	4	5	7	7	6	8	7	4	4	6	7	6	8	4	6	3	5	8	3	6	4	4	6	5	5	7	4	6	6
AJC72288.1|CBM20	0	0	0	0	0	0	0	0	0	0	0	0	0	0	0	0	0	0	0	0	0	0	0	0	0	0	0	0	0	1	0	0	0	0	0	0	0	0	0	0	0	0	0	0	0	0	0	0	0
AJD27772.1|GH0	1	0	0	0	1	0	0	0	0	1	0	0	0	0	0	0	0	0	0	0	0	0	0	0	0	0	0	0	0	0	0	0	0	0	1	0	0	0	0	0	0	0	0	0	0	0	0	0	0
AJD33048.1|GT2	2	0	2	2	0	2	3	4	3	1	2	0	2	0	1	3	2	2	1	0	0	2	1	3	2	2	3	0	2	0	2	1	0	0	1	1	4	3	2	1	2	3	2	2	1	1	1	2	2
AJE03960.1|CBM50	0	0	0	0	1	1	0	1	0	0	0	0	1	0	0	1	0	0	0	1	0	2	1	0	0	1	1	0	1	0	1	0	1	0	1	0	1	0	1	0	0	0	0	1	0	0	0	1	1
AJE53917.1|GH32	1	0	2	1	3	2	1	2	1	0	2	1	2	1	0	1	2	1	0	1	0	1	3	1	1	1	2	2	1	3	1	0	1	2	1	1	1	2	1	2	1	3	1	1	1	0	3	1	1
AJF68301.1|CBM51	0	2	2	0	2	2	2	2	0	1	1	3	2	1	3	1	3	3	1	1	2	1	0	3	1	0	0	1	2	1	0	0	2	1	1	1	0	0	3	0	3	4	3	1	0	2	2	0	1
AJH77463.1|CBM50	8	7	7	5	6	5	6	8	4	8	8	6	6	7	4	5	6	9	6	5	5	5	5	3	11	4	6	5	6	8	6	8	6	7	4	7	7	6	6	5	4	8	4	7	5	6	5	6	8
AJP10647.1|GH73	3	4	3	6	5	7	2	6	8	7	3	2	8	4	5	7	4	4	5	9	8	2	5	6	5	7	7	10	8	2	6	7	6	3	11	8	5	6	5	3	4	4	7	6	5	4	7	6	6
AJQ94782.1|CBM13	2	1	2	3	3	3	1	2	1	2	1	1	2	1	4	3	2	3	1	1	1	1	2	2	0	1	2	2	1	1	1	3	2	2	2	2	1	1	1	3	1	1	2	2	2	2	3	1	1
AJR07344.1|GT2	0	0	0	0	0	0	0	0	0	0	0	2	0	0	0	0	0	0	0	0	0	0	0	0	0	0	0	0	0	0	0	0	0	0	0	0	0	0	0	0	0	0	0	0	0	0	0	0	0
AJY51209.1|CBM50	0	0	0	1	0	0	0	0	0	0	0	0	0	0	0	0	0	0	0	0	1	0	0	0	0	0	0	0	0	0	0	0	0	0	0	0	0	0	0	0	0	0	0	0	0	0	0	0	0
AJZ45867.1|GT28	2	3	5	1	6	3	3	3	2	5	0	3	3	4	2	2	1	0	6	3	1	2	1	3	0	4	4	3	3	6	3	5	0	4	3	3	2	6	2	1	2	4	2	4	3	2	4	0	5
AKA50800.1|GH92	0	0	0	0	0	0	0	0	0	0	0	0	0	0	0	0	0	0	0	0	0	0	0	0	0	0	0	0	0	0	0	0	0	0	0	0	0	0	0	0	0	0	0	0	0	0	0	0	0
AKA52583.1|GT2	0	0	0	0	0	0	0	0	0	0	0	0	0	0	0	0	0	0	0	0	0	0	0	1	0	0	0	0	0	0	1	0	0	1	0	0	0	0	1	0	0	0	0	0	0	0	0	0	0
AKA52836.1|GH13	9	12	10	7	8	6	5	14	14	7	10	12	12	7	10	4	15	9	8	2	12	6	14	10	7	11	11	4	5	8	9	4	7	7	8	8	8	11	11	6	10	7	6	10	13	11	11	10	13
AKA53424.1|GH84	0	0	0	0	0	0	0	1	0	0	0	0	0	0	0	0	0	0	0	0	0	0	0	0	0	0	0	0	0	0	0	0	0	0	0	0	0	0	0	0	0	0	0	0	0	0	1	0	0
AKC02657.1|CBM50	0	0	1	0	0	0	0	0	0	0	0	0	0	1	0	0	0	0	0	0	0	0	1	1	0	0	0	0	0	0	0	0	1	0	1	0	0	0	0	0	0	0	0	0	0	0	0	0	0
AKC02679.1|CBM50	1	0	0	0	0	0	0	0	0	0	0	0	0	0	0	0	0	0	1	0	0	0	0	0	0	0	0	0	0	0	0	0	1	0	0	0	0	0	0	0	0	1	0	0	0	0	0	0	0
AKD01869.1|GH0	0	0	0	0	0	0	0	0	0	0	0	0	0	0	0	0	0	0	0	0	0	0	0	0	0	0	0	0	0	0	0	0	1	0	0	0	0	0	0	0	0	0	0	0	0	0	0	0	0
AKG36854.1|CBM50	3	2	0	3	1	3	1	2	2	1	1	2	1	2	1	0	1	1	3	0	1	2	3	1	3	3	1	2	0	3	0	1	3	0	2	1	1	2	0	2	0	2	3	1	0	1	1	2	3
AKH22065.1|CBM50	0	0	0	0	0	0	0	0	0	0	0	1	0	0	0	0	0	1	0	0	0	0	0	0	0	0	0	0	0	0	0	0	0	0	0	0	0	0	0	0	0	0	0	0	0	0	0	0	0
AKH81021.1|CBM51	1	2	2	2	2	3	1	1	1	2	2	3	3	2	2	1	0	2	2	0	2	1	2	4	2	2	0	0	2	1	0	1	4	2	3	4	0	0	4	3	5	1	1	2	1	4	4	1	2
AKI98261.1|CBM20	0	0	1	1	1	0	0	0	1	0	0	0	0	0	1	0	1	0	0	0	0	0	0	1	1	1	0	0	0	0	1	1	0	0	0	0	0	1	0	0	0	1	0	0	1	1	1	2	1
AKI99040.1|GT2	3	3	3	1	2	4	1	2	4	2	1	4	3	3	4	2	2	3	3	3	0	3	2	2	4	3	1	4	2	3	1	3	6	1	1	0	0	3	2	5	0	4	3	0	1	3	1	3	2
AKP41285.1|GH73	4	6	7	7	5	3	6	9	3	5	6	4	5	7	5	4	4	5	6	6	5	6	7	7	10	7	5	7	6	3	1	3	7	4	6	4	4	7	4	5	10	11	6	4	5	3	8	9	4
AKP45810.1|CBM50	1	0	0	1	0	0	0	0	0	0	0	0	0	0	0	0	0	0	0	0	0	0	0	0	0	0	0	1	0	0	0	0	0	0	0	0	0	0	0	0	0	0	0	0	0	0	0	0	0
AKQ02536.1|GT51	5	6	4	4	0	5	5	0	4	5	5	3	5	4	1	5	5	0	6	0	3	4	4	7	0	5	6	5	4	4	5	2	5	4	4	7	4	4	6	5	7	5	5	4	4	5	5	5	6
AKR12880.1|GH23	0	0	0	0	0	0	0	0	0	0	0	0	0	0	0	0	0	0	0	0	0	0	0	0	0	0	0	0	0	0	0	0	0	0	0	0	0	0	0	0	0	0	0	0	0	0	0	0	0
AKR57458.1|GH127	0	0	0	0	0	0	0	0	0	0	0	0	0	0	0	0	0	0	0	0	0	0	0	0	0	1	0	0	0	0	0	0	0	0	0	0	0	0	0	0	0	0	0	0	0	0	0	0	0
AKT42739.1|GT2	0	0	0	0	0	0	0	0	0	0	0	0	0	0	0	1	0	0	0	0	0	0	0	0	0	0	0	0	0	0	0	0	0	0	0	0	0	0	0	0	0	0	0	0	0	0	0	0	0
AKV87725.1|CE14	0	0	0	3	2	1	0	0	0	2	1	0	0	0	0	1	1	0	1	1	0	0	0	0	0	0	0	0	0	0	0	0	1	0	1	0	1	0	0	1	0	0	0	0	0	1	0	0	0
AKX45825.1|CBM50	0	1	0	1	2	0	1	1	1	4	1	1	1	1	1	2	2	1	3	1	0	2	1	2	1	0	0	1	2	0	0	1	2	1	2	1	0	0	1	1	0	1	1	0	1	1	0	1	1
ALB39324.1|GH65	0	0	0	0	0	0	0	0	0	1	0	0	0	0	0	0	0	0	1	0	0	0	0	0	0	0	0	1	0	1	0	0	0	0	0	0	0	0	0	0	0	0	1	0	0	0	0	0	0
ALB75877.1|GH92	0	0	0	0	0	0	0	0	0	0	0	0	0	0	0	0	0	0	0	1	0	0	0	0	0	0	0	0	0	0	0	0	0	0	0	0	0	0	0	0	0	0	0	0	0	0	0	0	0
ALB75961.1|CBM50	0	0	0	0	0	0	0	0	0	0	0	0	0	0	0	0	0	0	0	0	0	0	0	0	0	1	0	0	0	0	0	0	0	0	0	0	0	0	0	0	0	0	0	0	0	0	0	0	0
ALG62244.1|GT26	0	0	0	0	0	0	0	0	0	1	0	0	0	0	1	0	0	0	0	0	0	0	0	0	0	0	0	0	0	0	0	0	0	0	0	0	0	0	0	0	0	1	0	0	0	0	0	0	1
ALI98289.1|GH0	0	0	1	3	3	0	0	3	0	1	0	0	0	1	0	0	1	0	1	0	0	1	0	0	0	1	1	0	0	1	0	0	1	0	2	1	0	0	0	3	0	0	0	0	0	0	0	1	0
ALJ06490.1|GT2	0	0	1	0	0	1	0	2	1	1	0	0	1	1	2	0	0	0	0	0	0	1	0	1	0	1	2	0	0	0	0	1	2	0	0	1	1	1	1	1	0	0	1	1	0	1	2	1	0
ALJ45968.1|GH0	0	0	0	1	0	0	0	0	0	0	0	0	0	0	0	0	0	0	0	0	0	0	0	0	0	0	0	0	0	0	0	0	0	0	1	0	0	0	0	0	0	0	0	0	0	0	0	0	0
ALJ46449.1|GH29	0	0	0	0	0	0	0	0	0	0	0	0	0	0	0	0	0	0	0	0	0	0	0	0	0	0	0	0	0	0	0	0	0	0	0	0	0	0	0	0	0	0	0	0	0	0	0	0	0
ALJ46923.1|GH20	0	0	0	0	0	0	0	0	0	0	0	0	0	0	0	0	0	0	0	0	0	0	0	0	0	0	0	0	0	0	0	0	0	0	0	0	0	0	0	0	0	0	0	0	0	0	0	0	0
ALJ47162.1|GH43_10	0	0	0	0	0	0	0	0	0	0	0	0	0	0	0	0	0	0	0	0	0	0	0	0	0	0	0	1	0	0	0	0	0	0	0	0	0	0	0	0	0	0	0	0	0	0	0	0	0
ALJ47357.1|GH115	0	0	1	0	0	1	1	0	0	0	0	0	0	0	0	1	0	0	0	0	0	0	0	0	0	0	0	0	0	0	1	0	0	0	0	0	0	0	0	0	0	0	0	0	0	0	0	0	0
ALJ47686.1|GH43_34	0	0	0	0	0	0	0	0	0	0	0	0	0	0	0	0	0	0	0	0	0	0	0	0	0	0	0	0	0	0	0	0	0	0	0	0	0	0	0	0	0	0	0	0	0	0	0	0	0
ALJ47754.1|GH3	0	0	0	0	0	0	0	0	0	0	0	0	0	0	0	0	0	0	0	0	0	0	0	0	0	0	0	0	0	0	0	0	0	0	0	0	0	0	0	0	0	0	0	0	0	1	0	0	0
ALJ48085.1|GH88	0	0	1	0	0	0	0	0	0	0	0	0	0	0	0	0	1	0	0	0	0	0	0	0	0	0	1	0	0	1	1	0	0	0	0	0	0	0	0	0	1	0	1	0	1	0	0	0	0
ALJ48995.1|GH42	0	0	0	0	0	0	0	0	0	0	0	0	0	0	0	0	0	0	0	0	0	0	0	0	0	0	0	0	0	0	0	0	0	0	0	0	0	0	0	0	0	0	0	0	0	0	0	0	0
ALJ49037.1|GH105	0	0	1	3	3	0	0	2	0	3	0	0	1	3	0	0	0	0	2	0	0	3	0	0	0	2	0	0	0	0	0	0	1	0	1	1	0	1	0	0	0	0	0	0	0	0	0	0	0
ALJ49066.1|GH43_10	1	0	0	0	0	0	1	0	0	0	1	1	0	0	0	1	0	0	0	0	0	0	0	0	0	0	0	0	0	0	0	1	0	0	0	0	0	0	0	0	0	0	0	0	0	0	0	1	0
ALJ58289.1|GT2	0	0	0	0	0	1	0	0	0	0	0	0	0	0	0	1	0	0	0	0	0	0	0	0	0	0	0	0	0	0	0	0	0	1	0	0	0	0	0	0	1	0	0	1	0	0	0	0	0
ALJ58367.1|CE6	0	1	0	0	3	0	0	0	1	1	0	0	0	2	1	0	0	0	1	0	1	1	0	0	1	2	0	2	0	0	0	0	0	0	1	0	0	0	0	0	0	0	0	1	0	0	0	1	1
ALJ58833.1|GH3	0	0	0	0	0	0	1	0	0	0	0	0	0	0	0	0	0	1	0	0	0	0	0	0	0	0	0	0	0	0	0	0	0	0	0	0	0	0	0	0	0	0	1	1	0	0	0	0	0
ALJ59245.1|GH127	0	0	1	0	0	0	0	0	1	0	0	0	0	0	1	0	0	0	0	0	1	0	0	0	0	0	1	0	0	0	0	0	0	0	0	0	0	0	0	0	0	0	0	1	0	0	0	0	0
ALJ59249.1|GH127	0	0	0	1	0	0	2	0	0	0	1	2	0	1	0	0	0	0	0	0	0	0	0	0	0	0	0	0	0	0	0	0	0	0	0	0	0	0	0	0	0	0	0	0	0	0	1	0	0
ALJ59334.1|GH105	1	4	3	7	5	2	2	2	3	5	2	1	4	4	3	4	3	3	3	2	1	6	2	2	1	5	3	2	4	3	2	3	4	2	5	3	2	5	3	5	1	2	4	4	3	4	4	4	2
ALJ59362.1|GH109	0	0	0	0	0	0	0	0	0	0	0	0	0	0	0	0	0	0	0	0	0	0	0	0	0	0	0	1	0	0	1	0	0	0	0	0	0	0	0	0	0	0	0	0	0	0	0	0	0
ALJ61336.1|CE11	0	0	0	0	0	0	0	0	0	0	0	0	0	0	0	0	0	0	0	0	0	0	0	0	0	0	0	0	0	0	0	0	0	0	0	0	0	0	0	0	0	0	1	1	0	0	0	0	0
ALJ61450.1|GH42	0	0	0	0	0	0	0	0	0	0	0	0	0	0	0	0	0	0	0	0	0	0	0	0	0	0	0	0	0	0	0	0	0	0	0	0	0	0	0	0	0	0	0	0	0	1	1	0	0
ALJ61462.1|GH57	0	0	0	0	0	0	0	1	0	0	0	1	0	0	0	0	1	0	0	0	0	0	1	0	0	0	0	0	2	0	0	0	0	0	0	0	1	0	0	0	1	0	0	0	1	0	0	0	0
ALJ61475.1|GH92	0	0	1	0	0	0	0	0	0	0	0	0	0	0	0	0	0	0	0	0	0	0	0	0	0	0	0	0	0	0	0	0	0	0	0	0	0	0	0	0	0	0	0	0	0	1	0	0	0
ALJ62045.1|GH97	0	0	0	0	0	0	0	0	0	0	0	1	1	0	0	0	0	0	0	0	0	0	0	1	0	0	1	0	1	0	0	0	0	0	0	0	0	0	0	0	0	0	0	0	0	1	0	0	0
ALJ91489.1|CBM50	0	0	1	0	0	0	1	0	0	0	0	0	0	0	1	1	0	0	0	0	0	0	0	0	0	0	0	0	0	0	0	0	0	0	0	0	0	0	0	0	0	0	0	0	0	0	0	0	0
ALK82703.1|GH92	0	0	0	0	0	1	0	0	1	0	0	0	0	0	0	0	1	0	0	0	0	0	1	0	0	0	0	0	0	0	0	0	0	0	0	1	0	0	0	0	0	1	0	0	0	0	0	0	0
ALK82782.1|CBM35	0	0	0	0	0	0	0	0	0	1	0	0	0	0	0	0	0	0	0	0	0	0	0	0	0	0	0	0	0	0	0	0	0	0	0	0	0	0	0	0	0	0	0	0	0	0	0	0	0
ALK82853.1|PL10_2	0	0	0	0	0	0	0	0	0	0	0	0	0	1	0	0	0	0	0	1	1	1	0	0	0	0	0	0	0	0	0	0	0	0	0	2	0	0	1	0	0	0	0	0	0	0	0	0	0
ALK82857.1|GH31	0	0	0	0	0	0	0	0	0	0	0	0	0	0	0	0	0	0	0	0	0	0	1	0	0	0	0	0	0	0	0	0	0	0	0	0	0	0	0	0	0	0	0	0	0	0	0	0	0
ALK82858.1|GH2	7	41	33	12	7	21	37	40	17	8	33	30	33	7	32	38	33	41	25	18	36	10	24	28	10	7	32	29	43	32	20	38	8	35	8	24	38	40	31	8	27	22	27	37	29	23	43	35	24
ALK83130.1|GH3	0	0	0	0	0	1	0	0	0	0	0	0	0	1	1	0	0	0	0	0	0	0	1	0	0	0	0	0	0	1	0	0	0	0	0	0	0	0	0	0	0	0	0	0	0	0	1	0	0
ALK83137.1|GH36	0	0	0	0	0	0	0	0	0	0	0	0	0	0	0	0	0	0	0	0	0	0	0	0	0	0	0	0	0	0	0	0	0	0	0	0	0	0	0	0	0	0	0	0	0	0	0	0	0
ALK83143.1|GH95	0	0	0	0	0	0	0	0	0	0	0	0	0	0	0	0	0	1	0	0	0	0	0	0	0	0	0	0	0	0	0	0	0	0	0	0	0	0	0	0	0	0	0	0	0	0	1	0	0
ALK83331.1|GH43_4	0	0	0	0	0	0	0	0	1	0	0	0	0	0	0	0	0	0	0	0	0	1	0	0	0	0	0	0	0	0	0	0	0	0	0	0	0	0	0	0	0	0	0	0	0	0	0	0	0
ALK83391.1|GT9	0	0	0	0	1	0	1	0	0	0	0	0	0	0	0	0	0	1	0	0	0	0	0	0	1	1	0	0	0	2	1	1	1	0	0	0	0	0	0	1	0	0	0	0	0	0	0	0	0
ALK83456.1|GH127	0	0	0	0	0	0	0	0	0	0	0	0	0	0	0	0	0	0	0	0	0	0	0	0	0	0	0	0	0	0	0	0	0	0	0	0	0	0	1	0	0	0	0	0	0	0	0	0	0
ALK83487.1|GH127	0	0	0	0	0	0	1	0	0	0	0	1	0	1	0	0	0	0	0	0	0	0	0	0	0	0	0	0	0	0	0	0	0	1	0	0	1	0	0	0	0	0	0	0	0	0	0	2	0
ALK83652.1|GH18	0	0	0	0	0	0	1	0	0	0	0	0	1	1	0	0	0	0	0	0	0	0	0	0	0	0	0	0	0	0	0	0	0	0	0	0	0	0	0	1	0	0	0	0	0	0	0	0	0
ALK83748.1|CBM50	0	0	0	0	0	0	0	0	0	0	0	0	0	1	0	0	0	0	1	0	0	0	0	0	0	0	0	0	0	0	0	0	0	0	0	0	0	0	0	0	0	0	0	0	0	0	0	1	0
ALK83828.1|GH43_10	0	0	0	0	0	0	0	0	0	0	0	0	0	0	0	0	0	0	0	0	0	0	0	0	0	0	0	0	0	0	0	0	0	0	0	1	0	0	0	0	0	0	0	0	0	0	1	0	0
ALK83890.1|GH109	0	0	0	0	0	0	0	0	0	0	0	0	0	0	0	0	0	0	0	0	0	0	0	0	0	0	0	0	0	0	0	0	0	0	0	0	0	0	0	0	0	0	0	0	0	0	0	0	0
ALK83919.1|GH84	0	0	0	0	0	0	0	0	0	0	0	1	0	0	0	0	0	0	1	0	0	0	0	0	0	0	0	0	0	0	0	0	0	0	0	0	0	0	0	0	0	0	0	0	0	0	0	0	0
ALK84214.1|GH97	0	0	0	0	0	0	0	0	0	0	0	0	0	0	0	0	0	0	0	0	0	0	0	0	0	0	0	0	0	0	0	0	0	0	1	1	0	0	0	0	0	0	0	0	0	0	0	0	0
ALK84236.1|GH63	1	0	0	0	0	0	0	0	0	0	0	0	0	0	0	0	0	0	1	1	0	0	0	0	0	0	0	0	1	0	0	0	0	0	0	0	0	0	0	0	0	0	0	0	0	0	0	0	1
ALK84289.1|GH105	0	0	0	0	0	0	0	0	0	0	0	0	0	0	0	0	0	0	0	0	0	0	0	0	0	0	0	0	0	0	0	0	0	0	0	0	0	0	0	0	0	0	0	0	0	0	0	0	0
ALK84497.1|GT26	35	34	35	42	41	44	28	33	36	42	37	36	34	43	21	39	29	31	36	32	48	45	42	31	37	38	32	33	28	36	33	38	37	40	37	34	39	39	41	35	37	29	32	39	42	35	36	31	42
ALK84517.1|GH25	0	0	0	0	0	0	0	0	0	0	0	0	1	0	0	0	0	0	1	0	0	0	0	0	0	0	0	0	0	0	0	0	0	0	0	0	0	0	0	0	0	0	0	0	0	0	0	0	0
ALK84986.1|GH139	0	0	0	0	0	0	0	0	0	0	0	0	0	0	0	0	0	0	0	0	0	0	0	0	0	0	0	0	0	0	0	0	0	0	1	0	0	0	0	0	0	1	1	0	0	0	0	0	1
ALK85020.1|GH142	0	0	0	0	0	0	0	0	0	0	0	0	0	0	0	0	0	0	0	0	0	0	0	1	0	0	0	0	0	0	0	0	0	0	0	0	0	0	0	0	0	0	0	0	0	0	0	0	0
ALK85211.1|GH95	0	0	0	0	0	0	0	1	0	0	0	0	0	0	0	0	0	0	0	0	0	1	0	0	0	0	0	0	0	0	0	0	0	0	0	0	0	0	0	0	0	0	0	0	1	0	1	0	1
ALK85927.1|GH2	0	0	0	0	0	0	0	1	0	0	0	0	0	0	0	0	0	1	0	0	0	0	1	0	0	0	0	0	0	0	0	0	0	1	0	0	0	0	0	0	0	0	0	0	0	0	0	0	1
ALK86065.1|GT2	0	1	0	0	1	1	0	0	1	0	0	0	1	0	0	0	0	0	0	1	0	0	0	0	1	0	0	0	0	0	0	0	0	0	0	1	2	0	0	0	0	0	0	0	0	0	0	1	0
ALK86293.1|GH43_10	0	0	0	0	0	0	0	0	0	0	0	0	0	0	0	0	0	0	0	0	0	0	0	0	0	0	0	0	0	0	0	0	0	0	0	0	0	0	0	0	0	0	0	0	0	0	0	0	0
ALK86331.1|CBM0	28	46	47	29	32	36	48	32	42	30	51	34	37	28	46	51	52	45	25	43	45	29	31	39	43	26	40	61	49	31	45	53	29	50	30	36	42	27	55	25	40	29	45	56	57	49	32	31	26
ALK86356.1|GH20	0	1	0	0	0	0	0	0	0	0	1	1	0	0	0	0	0	0	0	0	0	0	1	0	0	0	0	0	0	0	0	0	1	0	0	0	0	0	0	0	0	0	0	0	0	0	0	0	0
ALK86382.1|CE11	0	0	1	0	0	1	0	0	0	0	0	0	0	0	0	0	0	0	0	0	0	0	0	0	0	0	0	0	0	0	1	0	0	0	0	0	0	0	0	0	0	0	0	0	0	1	0	1	0
ALK86406.1|PL11_1	0	0	1	0	0	0	0	0	0	0	0	0	0	0	0	0	0	0	0	0	0	0	0	0	0	0	0	0	0	0	0	0	0	1	0	0	0	0	0	0	0	0	0	0	0	1	0	0	1
ALK86421.1|PL26	0	0	0	0	0	0	0	0	0	0	0	0	0	0	0	0	0	0	0	0	0	0	0	1	0	0	0	0	0	0	0	0	0	0	0	0	0	0	0	0	0	0	0	0	0	1	0	0	0
ALK86428.1|PL22	0	0	0	0	0	0	0	0	0	0	0	0	0	0	0	0	0	0	0	0	0	0	0	0	0	0	0	0	0	1	0	1	0	0	0	0	0	0	0	0	0	0	1	0	0	0	0	0	0
ALK86435.1|GH78	0	0	0	0	0	0	0	0	0	0	0	0	0	0	0	0	0	0	0	0	0	0	0	0	0	0	0	0	0	0	0	0	0	0	0	0	0	0	0	0	0	0	0	0	0	0	0	0	1
ALK86780.1|CBM32	0	0	0	0	0	0	0	0	0	0	1	0	0	0	0	1	0	0	0	0	0	0	0	0	0	0	0	0	0	0	0	0	0	0	0	1	0	0	0	0	0	0	0	0	0	0	1	0	0
ALK86785.1|GH43_17	0	0	0	0	0	0	0	0	0	0	0	0	0	0	0	0	0	0	0	0	0	0	1	0	0	0	0	0	0	0	0	0	0	0	0	0	0	0	0	0	0	0	0	0	0	0	0	0	0
ALK86848.1|GH92	0	0	0	0	0	0	0	0	0	0	0	0	0	0	0	2	0	0	0	0	0	0	1	0	0	0	0	0	0	0	0	0	0	0	0	0	1	0	0	0	1	0	0	0	0	0	0	0	0
ALK86867.1|GH92	0	0	1	0	0	0	0	0	0	0	0	0	0	0	0	0	0	0	0	0	0	0	0	0	0	0	0	0	0	0	0	0	0	0	0	0	0	0	0	0	0	0	0	0	0	0	0	0	0
ALK88913.1|GT4	3	2	1	2	0	1	1	2	2	2	0	1	1	2	0	1	1	1	3	0	0	1	1	0	1	2	1	1	1	2	1	1	1	1	1	2	2	1	1	2	0	1	1	1	0	1	0	1	0
ALM07468.1|GT2	3	1	1	3	1	1	1	2	3	0	1	1	0	3	1	2	1	1	3	1	1	2	3	0	2	1	1	2	0	1	1	0	3	2	1	0	3	2	2	2	1	2	2	1	1	1	2	2	4
ALN97746.1|CBM50	0	1	3	2	1	0	2	0	1	1	0	0	3	2	1	1	1	1	2	4	1	4	0	0	0	1	1	1	4	1	1	1	4	5	2	1	1	1	1	1	2	1	4	0	2	2	3	3	1
ALO42129.1|GT2	0	0	0	0	0	0	0	0	0	0	0	0	0	0	0	0	0	0	0	0	1	0	0	0	0	0	0	0	0	0	0	0	0	1	0	0	0	0	0	0	0	0	0	0	0	0	0	0	0
ALP05130.1|GH73	1	0	1	1	2	1	1	1	1	0	1	0	1	1	0	0	1	1	0	0	2	2	1	0	0	0	0	0	1	0	1	1	2	0	0	0	1	0	2	0	1	0	0	2	0	0	0	0	0
ALS26654.1|GT4	2	1	1	2	2	1	1	1	0	2	3	2	1	0	2	2	1	1	1	1	1	2	2	3	2	2	2	3	1	3	1	1	3	2	1	2	5	4	1	2	1	1	1	2	4	6	2	2	2
ALS30104.1|GH127	0	0	0	0	0	0	0	0	0	0	0	0	0	0	0	0	0	0	0	0	0	0	0	0	0	0	0	0	0	0	0	0	1	0	0	0	0	0	0	0	0	0	0	0	0	0	0	0	0
ALU14870.1|GT4	1	0	0	0	0	0	0	1	0	0	0	0	0	0	0	0	0	0	0	0	0	0	0	0	0	0	0	1	0	0	0	0	0	0	0	0	0	0	0	0	0	0	0	0	0	0	0	0	0
ALU76134.1|GT2	0	0	0	1	0	1	0	0	0	1	0	0	0	1	0	0	0	0	0	0	0	2	0	0	1	0	0	1	1	0	0	0	0	1	1	0	1	0	0	0	0	0	0	0	1	0	0	0	0
ALV21555.1|GH73	1	0	0	0	2	1	2	1	1	1	1	0	0	3	1	0	0	0	2	0	0	1	1	1	1	0	2	0	0	1	0	1	1	1	0	0	2	2	2	1	1	1	2	1	2	2	0	0	1
ALX48464.1|CBM50	2	0	1	0	1	0	0	1	0	0	0	0	0	0	0	0	0	1	0	0	0	1	1	2	0	0	0	1	2	0	0	0	0	0	0	0	0	0	1	0	2	1	0	0	0	0	0	1	0
AMA75825.1|CBM50	1	0	0	0	0	1	0	1	0	0	1	0	2	0	0	0	0	0	0	0	0	1	1	0	0	1	2	0	0	1	0	0	0	0	0	1	0	1	1	0	0	1	0	1	0	0	1	2	1
AMC09045.1|GT5	8	10	6	10	10	11	5	9	9	9	4	8	6	10	6	7	10	11	9	6	12	9	12	7	9	10	5	10	10	8	8	5	8	10	9	11	8	9	8	10	8	8	9	6	6	14	7	10	12
AMC34721.1|GH23	0	0	0	0	0	0	0	0	1	0	1	0	0	0	0	0	0	0	0	0	0	0	0	0	1	0	0	0	0	0	0	0	0	0	0	0	0	0	0	0	0	0	0	0	0	0	1	0	0
AMC73549.1|GT28	0	0	0	1	1	0	1	0	0	2	0	0	0	1	0	0	1	0	1	0	0	1	0	0	2	1	1	0	0	0	0	0	0	0	1	0	0	0	0	1	0	0	1	0	0	1	0	0	0
AMD89422.1|GT4	25	22	16	24	17	22	16	17	24	29	18	17	20	27	9	20	11	11	24	21	7	18	20	19	20	25	17	27	9	27	17	8	26	18	17	17	20	23	15	24	22	16	16	8	20	14	16	18	20
AMG30447.1|CE4	0	0	0	0	0	0	0	0	1	0	0	0	0	0	0	0	0	0	0	0	0	0	0	0	0	0	0	0	0	0	0	0	0	0	0	0	0	0	0	0	0	0	0	0	0	0	0	1	0
AMG83817.1|CE14	2	2	0	3	1	2	0	3	2	1	1	3	1	3	0	0	1	0	0	0	0	2	1	0	2	1	0	1	1	2	0	0	1	1	1	0	2	2	1	1	0	2	0	0	0	1	1	2	2
AMM84103.1|GH23	13	15	6	14	19	14	8	12	17	16	12	14	12	20	4	7	12	11	15	12	14	10	14	9	17	15	10	14	16	13	15	9	19	16	13	12	10	13	15	15	15	18	14	13	5	15	16	13	14
AMM95854.1|GH23	3	0	0	0	0	0	0	0	0	0	0	0	1	1	0	0	1	1	0	1	0	1	0	2	0	1	0	0	1	1	1	2	0	1	0	0	0	1	3	0	1	1	0	0	0	2	1	1	1
AMO93394.1|GT51	1	0	0	0	0	0	0	0	0	1	0	0	0	0	0	0	0	0	1	0	0	1	0	0	1	0	0	0	0	0	0	0	0	0	1	0	1	0	0	0	0	0	0	0	0	0	0	1	1
AMP08187.1|GT51	1	0	1	0	0	1	2	1	1	2	2	0	0	1	2	1	1	1	1	1	0	2	2	2	1	1	1	1	1	0	1	0	0	1	1	0	0	1	1	2	1	0	0	1	1	1	0	0	1
AMP42248.1|GH73	0	2	0	0	0	1	0	0	0	0	0	0	0	0	0	0	0	0	0	0	0	0	1	1	0	0	0	1	0	0	0	0	0	0	0	0	0	0	0	0	0	1	1	0	0	0	0	1	0
AMP53243.1|GH112	0	8	7	0	11	0	4	0	9	0	4	0	6	0	3	8	6	2	0	0	9	0	0	5	0	0	3	6	10	0	5	1	5	9	0	8	1	1	7	0	6	0	5	10	0	8	9	0	0
AMW32181.1|CBM20	0	0	0	0	0	0	0	0	0	0	0	0	0	0	0	0	0	0	0	0	0	0	0	0	0	0	0	0	0	0	0	0	0	0	0	0	0	0	0	0	0	0	0	0	0	0	0	0	0
AMY07632.1|GH23	0	0	0	0	0	0	1	0	0	0	0	0	0	0	0	0	0	0	0	0	0	0	0	0	0	0	0	0	0	0	0	0	0	0	0	0	0	0	0	0	0	0	0	0	0	0	1	0	0
ANA79717.1|CBM54	2	2	0	1	0	3	1	2	0	2	0	2	0	2	0	1	0	0	2	0	0	1	2	0	3	2	0	2	0	4	0	0	2	1	1	0	0	2	1	2	1	2	2	0	1	0	0	2	2
ANA80573.1|GH39	0	0	0	1	2	1	0	1	0	1	0	0	0	3	0	0	1	0	2	0	0	1	1	2	0	0	0	1	1	1	0	1	2	1	1	1	0	0	1	0	1	0	0	0	1	0	0	0	0
ANC30450.1|CE14	1	1	1	2	0	1	1	3	1	2	1	2	0	3	1	0	1	0	1	1	2	2	3	1	1	1	1	0	0	1	0	1	2	2	3	1	1	5	1	2	1	2	1	0	1	0	1	1	0
AND18161.1|GH88	0	0	1	0	0	0	0	0	1	0	0	0	0	0	0	0	0	0	0	1	0	1	0	0	0	0	0	0	0	0	0	0	0	0	0	0	0	0	0	0	0	0	0	0	0	0	0	0	1
AND18187.1|PL22	0	0	0	0	0	0	0	0	0	0	0	0	0	1	0	0	0	0	0	0	0	0	0	0	0	0	0	0	0	0	0	0	0	0	0	0	0	0	0	0	0	0	0	0	0	0	0	0	0
AND18466.1|GH43_17	0	0	0	0	0	0	0	0	0	0	0	0	0	0	0	0	0	0	0	0	0	0	0	0	0	0	0	0	0	0	0	0	0	0	0	0	0	0	0	0	0	0	0	0	0	0	0	0	0
AND18582.1|GH92	0	0	0	0	0	0	0	0	0	0	0	0	0	0	0	0	0	0	0	0	0	0	0	0	0	0	0	0	0	0	0	0	0	0	0	1	0	0	0	0	0	0	0	0	0	0	0	0	0
AND18605.1|GH36	0	0	0	0	0	0	0	0	0	0	0	0	0	0	0	0	0	0	0	0	1	0	0	0	0	0	0	1	0	0	0	0	0	0	0	0	0	0	0	0	0	0	0	0	0	0	0	0	0
AND19021.1|GH127	0	1	1	0	1	0	0	0	0	0	0	1	0	0	0	0	0	1	0	0	0	0	0	0	0	1	0	0	0	0	0	0	0	0	0	0	1	1	1	1	0	1	0	0	0	0	0	0	1
AND19101.1|GH29	0	0	0	0	0	0	1	0	0	0	0	0	0	0	0	0	0	0	0	0	0	0	0	0	0	0	0	0	0	1	0	0	0	0	0	0	0	0	0	0	0	0	0	0	0	1	0	0	0
AND20379.1|GH142	0	0	0	0	0	0	0	0	0	0	1	1	1	0	0	0	0	0	0	0	0	0	0	0	0	1	0	0	0	0	0	0	0	0	0	0	0	0	0	0	0	0	0	0	0	0	0	0	0
AND21502.1|GT23	0	0	0	0	0	0	0	0	0	0	0	0	0	0	0	0	0	1	0	0	0	0	0	0	0	0	1	0	0	0	0	0	0	0	0	0	0	0	0	0	0	0	0	1	0	0	0	0	0
AND21509.1|GT4	1	0	0	0	0	0	0	0	0	0	0	0	0	0	0	0	0	0	0	1	0	0	0	0	0	0	0	0	0	0	0	0	0	0	0	0	0	0	0	0	0	0	0	0	0	0	0	0	0
AND21545.1|GT14	0	0	0	0	0	0	0	0	0	0	0	0	0	0	0	0	0	1	0	0	0	0	0	0	0	0	0	0	0	0	0	0	0	0	0	0	0	0	0	0	0	0	0	0	0	0	0	0	0
AND21682.1|CBM62	8	4	17	9	10	7	10	8	7	8	8	10	8	8	12	6	6	5	8	13	14	7	7	5	4	9	6	7	9	8	9	7	9	4	7	9	6	8	13	8	5	6	9	10	7	11	2	7	7
AND21694.1|GH97	0	0	0	0	0	0	0	0	0	0	0	0	0	0	0	0	0	0	0	0	0	0	0	0	0	0	0	0	0	0	0	0	0	0	0	0	0	0	0	0	0	0	0	0	0	0	0	0	0
AND21697.1|PL26	0	0	0	0	0	0	0	1	0	0	0	0	0	0	0	0	0	0	0	0	0	0	0	0	0	0	0	0	0	0	0	0	0	0	0	0	0	0	0	0	0	0	0	0	0	0	0	0	0
AND21863.1|GH140	35	69	59	30	27	58	75	49	94	28	55	52	40	31	46	44	52	64	57	52	58	33	39	71	29	35	58	41	67	45	48	69	32	64	32	74	63	56	63	29	52	34	47	52	78	66	53	60	54
AND43091.1|GH23	1	0	2	0	5	0	1	1	5	1	1	0	3	1	5	3	5	4	1	6	0	1	0	3	0	1	3	4	6	0	5	3	4	5	0	1	3	0	3	1	1	0	2	4	3	3	5	1	0
AND70905.1|CBM50	0	0	0	1	0	0	0	0	0	0	0	0	0	1	0	0	0	0	0	0	0	0	0	0	0	0	0	0	0	0	0	0	0	0	0	0	0	1	0	0	0	0	1	0	0	0	0	1	0
AND79040.1|CE1	0	0	0	0	0	0	0	0	0	0	0	0	1	1	0	0	0	0	0	0	0	0	0	0	0	0	0	0	0	0	0	0	1	0	0	0	1	1	0	0	1	0	0	0	0	0	0	0	0
ANE42266.1|CBM20	0	0	0	0	0	0	0	0	0	0	0	0	0	0	0	0	0	0	0	0	0	0	0	0	0	0	0	0	0	1	0	0	0	0	0	0	0	0	0	0	0	0	0	0	0	0	0	0	0
ANE52847.1|CBM20	0	0	0	0	0	0	0	0	0	0	1	0	0	0	0	0	0	0	0	1	0	0	0	0	0	0	0	0	0	0	0	0	0	0	0	0	0	0	0	0	0	0	0	0	0	0	0	0	0
ANF33222.1|CE14	0	0	0	0	0	0	0	0	0	0	0	0	0	0	0	0	0	0	1	0	0	0	0	0	0	0	1	0	0	0	0	0	0	0	0	0	0	0	0	0	0	0	0	0	0	0	0	0	0
ANF50141.1|CE9	15	12	0	20	14	23	19	16	24	20	20	26	26	20	22	0	17	0	17	17	18	18	0	17	28	20	20	19	18	25	20	20	23	0	20	31	28	15	21	21	22	15	16	14	21	21	23	21	16
ANF88604.1|CBM50	0	0	0	0	1	0	0	1	0	1	0	0	0	1	1	0	0	0	0	0	0	0	1	1	0	0	0	0	0	0	1	0	1	0	0	0	0	0	0	0	0	1	1	0	0	1	0	0	0
ANG62492.1|GT2	0	0	1	1	1	0	0	0	0	0	0	0	0	2	0	0	0	1	1	0	0	1	1	0	0	0	1	0	0	1	0	2	0	0	3	0	0	0	1	0	0	0	0	0	1	0	0	0	1
ANI27050.1|GH2	7	5	4	9	6	3	3	6	3	6	3	5	2	6	1	2	1	2	5	2	5	6	6	3	5	7	3	5	3	6	4	3	3	1	4	1	3	5	3	7	2	5	5	1	1	4	3	7	7
ANJ26142.1|CBM51	3	8	2	5	7	8	5	6	6	4	7	7	3	4	8	9	11	8	7	6	5	3	5	6	5	6	6	7	5	3	11	8	5	1	5	10	8	5	8	6	7	5	9	10	8	9	7	9	10
ANO51640.1|CBM50	1	2	0	0	0	3	1	0	1	0	1	2	2	0	1	2	1	0	0	2	0	0	0	0	2	0	1	1	2	1	0	0	0	1	0	1	1	1	1	1	0	1	2	3	2	0	0	1	1
ANQ51075.1|CE11	0	0	0	0	0	0	0	0	0	0	0	0	0	0	0	0	0	0	0	0	0	1	0	0	0	0	0	0	0	1	0	0	0	0	0	0	0	0	0	0	0	0	0	0	0	0	0	0	0
ANQ51586.1|CBM35	0	1	0	0	1	1	0	1	0	0	0	0	0	1	0	0	0	0	2	0	0	1	0	0	0	2	0	0	1	0	0	0	1	1	1	1	0	0	0	0	0	0	1	0	1	1	0	1	0
ANS52436.1|GH23	2	2	0	2	0	2	0	0	0	1	1	1	1	1	2	0	0	0	1	1	0	0	1	0	0	1	1	1	0	2	0	1	1	1	1	0	0	1	1	0	0	0	1	1	1	0	1	1	2
ANT62815.1|GT26	0	0	0	0	0	0	1	1	0	1	1	0	0	0	0	0	0	0	0	0	0	0	0	0	0	1	0	0	1	1	0	0	0	0	0	0	0	0	1	0	0	0	0	0	0	0	0	0	1
ANU17908.1|GT0	1	0	0	0	0	0	1	1	0	0	0	0	0	0	1	0	0	0	0	0	0	0	1	0	0	0	0	0	0	0	1	0	0	0	0	0	0	0	0	0	1	1	0	2	0	0	0	1	0
ANU46673.1|CBM50	0	1	1	0	1	0	0	1	0	3	0	0	1	3	0	0	0	2	1	0	0	0	1	1	1	0	0	0	0	0	0	0	2	0	0	0	0	0	0	0	0	0	0	1	0	0	1	0	1
ANU56569.1|GH43_10	0	0	0	0	0	0	0	0	0	0	0	0	0	0	0	0	0	0	0	0	0	0	0	1	0	0	0	0	0	0	0	0	0	0	0	0	0	0	0	0	0	0	0	0	0	0	0	0	0
ANU77168.1|GH39	1	0	0	0	1	0	0	0	0	0	0	0	0	0	0	0	0	0	1	0	0	0	0	0	0	1	0	0	0	0	0	0	0	0	0	0	0	0	0	0	0	0	0	0	0	1	0	0	0
ANU77319.1|CBM50	0	0	0	0	1	0	1	0	0	2	0	0	0	3	0	0	0	0	2	0	0	0	0	1	0	0	1	0	1	0	2	0	2	0	0	0	0	1	0	0	0	1	1	0	1	0	1	0	2
ANW96248.1|GH127	0	1	0	0	0	1	0	0	1	0	0	0	2	0	2	2	1	1	0	0	1	0	0	0	0	0	2	0	1	0	1	0	0	1	0	1	2	0	2	0	0	0	0	1	0	0	0	0	0
ANW98537.1|CBM50	0	0	0	1	0	0	0	0	0	0	0	0	0	0	0	2	0	0	0	0	0	1	0	0	0	0	1	1	0	1	0	0	0	0	1	1	0	0	0	0	1	0	2	2	0	0	1	0	1
AOA72452.1|GH43_1	1	0	0	1	0	1	0	0	0	0	0	0	0	1	0	0	0	0	0	0	0	1	0	0	1	0	0	0	0	1	0	0	0	0	0	0	0	1	0	0	0	0	0	0	0	0	0	0	0
AOG60880.1|GH32	0	0	0	1	0	0	0	0	0	1	0	0	0	0	0	0	0	0	0	0	0	0	0	0	0	0	0	0	0	0	0	0	1	0	0	0	0	0	0	0	0	0	1	0	0	0	0	0	0
AOH39727.1|CE11	0	0	0	0	0	1	0	1	0	0	0	0	0	0	1	0	0	0	0	0	0	0	1	0	0	0	1	0	0	0	1	0	2	0	0	1	0	0	0	0	0	0	0	0	0	0	0	0	0
AOR24122.1|GH73	0	0	0	0	1	0	1	0	0	1	0	0	0	1	0	0	1	1	0	0	0	0	0	0	0	0	1	0	0	0	0	1	0	0	0	0	1	0	0	0	1	0	0	0	0	0	0	1	0
AOW20486.1|GT2	0	0	0	0	0	0	0	0	0	0	0	0	0	0	0	0	0	0	0	0	0	1	0	0	0	0	0	0	0	0	0	0	0	0	2	0	0	0	0	0	0	0	0	0	0	0	0	0	0
AOW25396.1|GH55	16	13	10	16	15	17	13	16	7	18	8	9	11	12	8	16	10	8	18	11	11	15	13	8	15	10	9	14	11	13	9	13	17	9	18	6	12	14	11	16	5	13	10	10	12	10	13	14	12
AOY76295.1|CBM50	0	0	0	0	1	1	0	1	1	2	1	1	0	1	1	0	0	0	1	0	0	0	0	0	0	1	0	0	0	0	0	0	1	0	0	0	2	1	0	0	0	0	0	0	0	0	0	0	1
AOZ62830.1|GH25	0	0	0	0	0	0	0	0	0	0	0	0	0	0	0	0	0	0	0	0	0	0	0	0	0	0	0	0	0	0	0	0	0	0	0	0	0	0	0	0	0	0	1	0	0	0	0	0	0
AOZ96973.1|GH1	1	1	0	0	0	1	0	1	0	2	0	0	0	2	0	0	0	1	2	1	0	1	1	1	1	2	0	1	0	1	0	0	0	0	0	0	0	1	0	1	0	0	0	1	1	0	0	1	1
APA02813.1|GH23	1	0	0	2	1	0	1	1	0	0	0	1	0	2	0	0	0	1	0	0	0	0	1	0	1	1	1	0	1	1	0	1	0	2	1	0	1	0	1	1	1	1	0	0	0	1	1	0	1
APD06353.1|CBM35	2	0	1	3	2	1	0	0	1	1	0	0	0	1	1	0	1	0	3	0	0	3	1	0	0	2	0	0	0	0	0	1	2	1	1	0	1	1	1	3	0	0	2	1	0	1	1	1	1
APD08569.1|CBM50	0	0	0	2	0	1	0	0	0	1	0	1	0	0	0	0	0	0	2	0	0	0	0	0	0	0	0	0	0	0	1	0	0	0	1	0	0	0	0	2	0	0	0	0	1	0	0	0	0
APE42420.1|GT26	0	0	0	0	0	0	0	0	0	0	0	0	0	0	0	0	0	0	0	0	0	0	0	0	0	0	0	0	0	0	0	0	0	0	0	0	0	0	0	0	0	0	0	0	0	0	0	0	0
APF19360.1|CE11	0	0	0	0	0	0	0	0	0	0	0	0	0	0	0	1	0	0	0	0	0	0	0	0	0	0	0	0	0	0	1	0	0	0	0	0	0	0	0	0	0	0	0	0	0	1	0	0	0
APH07042.1|CBM50	0	0	0	0	1	0	0	0	0	0	0	0	0	0	0	0	0	0	0	0	0	0	0	0	0	0	0	1	0	0	0	0	0	0	0	1	0	0	0	0	0	0	0	0	0	0	0	0	0
APH16035.1|CBM50	0	0	0	0	0	1	0	0	0	0	0	0	0	0	0	0	0	0	0	0	0	0	0	0	0	0	0	0	0	0	0	0	0	0	0	0	0	0	0	0	0	0	0	0	1	0	0	0	0
API58417.1|GT4	0	0	0	0	0	0	0	0	0	0	0	0	0	0	0	0	0	0	0	0	0	1	0	0	0	0	0	0	1	1	0	0	0	0	0	0	0	0	0	0	0	0	1	0	0	0	0	0	1
API94179.1|GH23	1	0	3	1	0	0	0	1	1	1	2	1	1	1	1	2	0	0	1	0	2	2	0	0	0	1	1	2	2	0	1	2	1	1	0	2	2	2	3	1	0	2	0	2	1	1	1	0	1
APR82203.1|GT2	1	0	0	3	2	1	1	0	1	1	0	0	1	2	1	0	0	1	2	0	0	2	0	1	0	3	0	1	0	0	0	0	3	1	0	1	0	1	0	1	1	1	1	1	0	1	2	1	0
APW18536.1|GH25	2	2	4	2	3	5	0	1	0	3	1	1	0	3	4	1	1	5	2	0	0	2	0	2	3	8	3	2	0	1	4	2	3	2	2	2	3	1	4	1	0	1	2	3	2	3	7	1	2
APX25335.1|GT26	0	0	0	0	0	0	0	0	0	0	0	0	0	0	0	0	0	0	0	0	0	0	0	0	0	0	0	0	0	0	0	1	0	0	0	0	0	1	0	0	0	0	0	0	0	0	0	0	0
APX99601.1|GT2	0	0	0	0	0	0	0	0	0	0	0	0	0	0	0	0	0	0	0	0	0	0	0	0	0	0	0	0	0	0	0	0	0	0	0	0	0	0	0	0	0	0	0	0	0	0	0	0	0
APY07136.1|CE11	0	0	0	0	0	0	1	0	0	0	0	0	0	0	0	0	0	0	0	0	0	0	0	0	0	0	0	0	0	0	0	0	0	1	0	0	0	0	0	0	0	0	0	0	0	0	0	0	0
APZ95839.1|CBM32	2	2	5	2	2	3	1	1	3	3	4	1	0	2	1	4	5	1	2	2	2	2	3	1	3	3	3	2	5	2	2	1	2	4	2	4	5	5	5	2	3	3	3	2	3	4	4	1	1
APZ96155.1|GH5	2	1	1	1	2	0	3	1	1	5	1	1	2	2	1	2	1	0	6	1	2	1	2	2	2	1	1	0	1	3	1	1	6	1	2	1	2	2	1	1	1	2	1	1	2	1	1	0	1
AQQ01049.1|GT2	0	0	0	0	0	0	0	0	0	0	0	1	0	0	0	0	0	0	0	0	0	0	0	1	0	0	0	0	0	0	0	0	0	0	0	0	0	0	1	0	0	0	0	0	0	0	0	0	0
AQQ53340.1|CBM50	0	0	0	0	0	0	0	0	0	0	0	0	0	0	0	0	0	0	0	0	0	0	0	0	0	0	0	0	0	1	0	0	0	0	0	0	0	0	0	0	0	0	0	0	0	0	0	0	0
AQQ55302.1|CBM50	1	0	0	0	0	1	0	0	1	0	0	0	0	0	0	0	1	0	0	0	0	0	0	0	0	0	0	0	1	0	1	0	1	0	0	0	0	0	1	0	0	0	1	0	0	0	0	0	0
AQQ70104.1|CE11	0	0	0	0	0	0	0	0	0	0	0	0	1	1	0	0	0	0	0	0	0	0	0	0	0	0	0	0	0	0	0	0	0	0	0	0	0	0	0	0	0	0	0	0	0	0	0	0	0
AQR96725.1|GH39	0	0	0	0	0	0	0	0	0	0	0	0	0	0	0	0	0	0	0	0	0	0	1	0	0	0	0	0	0	0	0	0	0	0	1	0	0	0	0	0	0	0	0	0	0	0	0	0	0
AQR96747.1|GH39	0	0	0	0	0	0	0	0	0	1	0	0	0	0	0	0	0	1	1	0	0	0	1	0	0	0	0	0	0	0	0	0	0	0	0	0	0	0	0	0	0	0	0	1	0	0	1	0	0
AQR97239.1|GH39	0	1	1	0	0	0	0	0	0	0	0	0	0	0	0	1	0	0	1	0	0	0	0	0	0	0	0	0	0	0	0	0	0	0	0	0	0	0	0	1	0	0	1	1	0	0	0	0	0
AQS37827.1|CBM5	4	1	2	3	5	1	0	1	2	4	1	1	2	3	1	0	0	1	2	0	1	4	0	0	4	5	2	0	1	2	2	4	4	0	2	1	2	2	2	4	2	2	2	1	2	1	0	1	1
AQS54767.1|CBM50	4	2	3	4	3	3	3	3	4	3	2	3	2	3	1	2	2	2	3	2	2	3	3	1	4	4	2	2	2	4	2	1	3	3	2	1	4	3	3	4	2	4	2	1	2	1	2	3	3
AQS56211.1|CBM50	1	2	1	2	1	0	1	2	1	1	0	1	1	2	0	1	1	0	1	1	0	1	2	1	2	1	1	2	1	2	1	1	2	1	3	0	0	2	1	2	1	2	2	1	0	0	0	1	1
AQS93219.1|GT2	0	0	0	1	0	0	0	0	0	0	0	0	0	0	1	0	0	0	0	0	0	0	0	1	0	0	0	0	0	0	1	0	0	1	0	0	0	0	0	0	0	0	1	0	0	0	2	0	0
AQT58107.1|GH73	0	0	0	0	0	0	0	0	1	0	0	0	0	0	0	0	0	0	0	0	0	0	0	0	0	0	0	0	0	0	1	0	0	0	0	0	0	0	0	0	0	0	0	0	0	1	0	0	0
AQT67136.1|CBM48	12	5	2	12	10	6	6	3	5	10	5	4	3	7	4	4	4	3	5	2	5	8	6	3	11	10	2	5	1	8	3	8	8	7	9	5	4	3	4	10	4	2	6	1	6	5	2	1	7
AQW94523.1|GT0	4	7	9	11	9	7	4	6	8	9	4	5	9	9	5	6	7	6	9	5	5	10	7	6	8	9	12	4	5	5	6	11	10	7	12	13	7	8	6	7	7	8	7	5	10	8	8	6	5
AQX55064.1|CBM50	1	0	0	1	1	0	0	0	0	0	1	1	0	1	0	0	1	0	2	0	1	0	0	1	1	0	1	0	0	1	1	0	0	0	0	0	0	0	1	0	0	1	0	1	0	0	0	0	0
AQY00827.1|CE14	0	0	0	2	1	0	1	0	1	1	1	0	1	1	0	1	0	0	2	0	0	1	0	0	0	1	1	0	0	0	0	0	1	0	1	1	0	0	1	1	0	0	0	0	0	0	0	1	0
ARA85284.1|CE12	19	23	20	20	16	22	15	22	25	21	18	30	20	18	30	23	34	20	23	29	32	21	25	11	20	19	24	28	29	18	24	21	20	21	21	18	33	18	30	16	17	16	28	17	28	34	21	23	22
ARA92211.1|GH78	11	6	3	8	11	6	5	4	2	11	3	4	3	11	6	4	6	4	2	4	2	10	13	3	9	12	2	3	3	10	4	3	12	5	11	4	3	3	3	10	4	3	2	3	2	4	2	4	3
ARC16067.1|GT2	14	15	16	14	21	10	16	13	21	14	16	15	12	13	15	14	17	21	15	19	13	18	21	15	19	18	8	13	8	13	8	14	20	7	16	16	17	12	16	17	18	13	17	18	14	16	17	13	17
ARC58692.1|GH23	0	0	0	0	0	0	0	0	0	0	0	0	0	0	0	0	0	0	0	0	0	0	0	0	0	0	0	0	0	0	0	0	0	0	0	0	0	0	0	0	0	0	0	0	0	0	0	1	0
ARC67082.1|GH23	5	1	3	2	1	2	1	1	3	2	1	1	1	3	2	2	1	2	2	2	2	1	3	2	2	1	1	3	1	1	2	0	2	1	3	1	3	2	0	2	1	1	2	1	2	1	3	1	3
ARD21748.1|GT26	0	0	0	0	0	0	0	0	0	0	0	0	0	0	0	0	0	0	0	0	0	0	0	0	0	0	0	0	0	0	0	0	0	0	0	0	0	0	0	0	0	0	0	0	0	0	0	0	0
ARE74880.1|CBM51	3	1	1	4	1	0	0	0	3	2	0	1	1	2	0	0	0	2	0	0	0	3	2	0	3	3	1	2	1	2	2	3	2	0	1	1	1	0	0	2	0	0	1	2	1	0	1	1	0
ARF09632.1|GT2	1	4	3	3	0	4	3	3	3	1	1	2	3	1	3	1	4	0	2	0	1	2	1	3	4	2	3	4	1	2	0	3	0	2	2	1	3	2	1	2	2	3	2	2	2	1	2	1	3
ARF63689.1|GH23	0	0	0	0	0	0	0	0	0	0	0	0	0	0	0	0	0	0	0	0	0	0	0	0	0	0	0	0	0	0	0	1	0	0	0	0	0	0	0	0	0	0	0	0	0	0	0	0	0
ARF67765.1|GH39	3	2	0	1	7	1	2	2	1	4	1	3	0	4	2	1	0	1	3	2	1	2	1	1	2	3	2	2	1	2	1	1	4	2	4	1	1	1	3	0	2	2	1	1	0	3	1	1	1
ARN19855.1|CBM41	2	1	1	3	3	2	2	3	2	1	0	1	3	1	0	3	2	3	2	2	4	3	2	0	3	4	0	4	5	2	2	3	2	2	1	2	1	3	1	2	3	1	1	2	1	3	2	1	2
ARN78052.1|GH92	0	0	0	0	0	0	0	0	0	0	0	0	0	0	0	0	0	0	0	0	0	0	0	0	0	0	0	0	0	0	0	0	0	0	0	0	0	0	0	0	0	0	0	0	0	0	0	0	0
ARO27434.1|GH3	4	4	3	5	5	3	2	3	5	7	6	4	3	5	2	3	1	3	4	2	2	5	3	2	4	5	2	4	1	4	1	1	5	3	3	2	3	4	4	6	1	4	4	2	2	2	3	5	3
ARO29923.1|CBM50	3	4	1	2	6	3	1	2	4	6	3	3	3	4	2	2	3	3	4	5	2	4	3	4	3	4	2	3	4	2	4	4	3	3	6	2	3	3	3	6	3	4	3	4	3	3	3	3	3
ARP49658.1|CBM50	1	0	2	0	0	1	3	2	1	0	1	0	1	0	2	3	0	3	1	2	3	0	1	1	2	2	2	2	2	1	4	1	0	1	0	2	3	1	4	1	0	1	1	0	2	3	3	1	2
ARP50082.1|CBM50	0	1	1	0	0	0	1	1	0	0	0	0	0	0	0	0	0	0	0	0	0	0	0	0	0	0	0	0	0	0	0	0	1	0	0	1	2	1	0	0	0	0	0	0	1	0	0	0	0
ARS37843.1|GH0	2	1	0	1	1	1	1	1	0	1	0	0	0	1	0	0	1	0	0	0	1	2	3	1	1	1	0	0	1	2	0	0	0	1	1	0	0	3	0	1	1	1	0	0	0	1	0	2	0
ARS39664.1|GH95	1	1	1	6	5	1	1	2	1	5	1	0	1	4	0	2	0	1	6	0	0	3	2	1	1	3	1	2	0	1	0	2	6	0	4	2	0	0	1	0	2	1	2	2	0	1	1	0	1
ARU30127.1|CBM50	1	0	0	0	1	0	0	0	0	1	0	0	0	0	0	0	0	0	0	0	0	1	0	0	0	0	0	0	1	0	1	0	0	0	0	0	0	0	0	0	1	0	0	1	0	0	0	0	0
ARU55229.1|GT2	1	0	0	1	0	1	0	0	0	0	0	1	0	1	0	1	0	1	0	1	1	1	0	0	1	0	0	0	0	0	0	0	0	0	1	0	0	1	0	0	0	1	0	0	1	0	0	0	0
ARV05468.1|GT2	0	1	0	2	4	1	0	0	1	2	1	1	1	2	1	0	0	1	2	0	2	1	1	1	1	1	0	0	0	2	0	0	1	2	1	1	0	0	0	0	0	0	1	2	0	1	0	1	0
ARV10193.1|GT2	2	1	0	2	0	1	0	1	0	1	0	1	0	1	0	0	0	0	2	0	0	3	0	0	2	2	0	1	0	1	0	0	2	1	1	1	2	2	2	2	0	3	0	0	0	0	0	2	1
ARV14401.1|GT2	0	0	0	1	0	0	0	0	0	0	0	0	0	0	0	1	0	1	0	0	0	0	0	0	0	0	0	0	0	0	0	0	0	0	0	0	0	0	0	0	0	0	0	0	0	0	0	0	1
ARX88346.1|CE4	4	1	0	2	0	2	0	3	3	3	0	3	1	3	0	1	0	0	2	1	1	3	1	0	3	4	1	3	0	3	0	0	4	0	2	0	0	2	0	4	1	4	5	0	1	0	0	2	2
ASE58475.1|GH0	1	1	0	2	1	0	1	0	1	1	1	1	0	0	0	0	0	1	0	0	0	2	2	0	0	1	0	0	0	1	0	0	1	0	2	0	0	1	0	2	0	2	0	0	0	0	0	1	0
ASJ21970.1|CE11	1	1	0	1	1	1	0	0	0	2	0	1	1	0	1	1	0	0	1	1	0	0	1	1	0	1	0	1	1	0	1	0	0	0	0	1	1	1	1	1	0	1	0	0	0	1	0	0	0
ASJ97323.1|GT4	0	0	0	0	0	1	0	0	0	0	0	0	1	0	0	0	0	1	1	1	0	0	0	0	0	0	0	0	0	1	1	0	1	0	1	0	0	0	0	0	0	1	0	0	0	0	0	0	0
ASK61087.1|GH73	2	0	1	0	1	2	0	0	0	0	0	1	0	0	2	0	1	0	0	0	0	1	0	0	3	0	1	2	0	0	0	0	0	1	0	0	2	2	0	1	1	0	0	0	1	1	0	1	0
BAC15333.1|CE0	1	1	1	1	0	0	0	0	0	0	0	2	0	0	0	1	0	0	1	0	1	0	0	0	0	0	0	0	0	0	1	0	1	0	1	1	0	0	0	1	0	1	0	0	0	0	0	0	0
BAD41117.1|CBM50	0	0	0	0	0	0	0	0	0	0	0	0	0	0	0	0	0	0	0	0	0	0	0	0	1	0	0	0	0	0	0	0	0	0	0	0	0	0	0	0	0	0	1	0	0	0	0	0	0
BAD47132.1|GH88	0	0	4	0	0	2	0	3	1	0	0	2	3	0	0	1	3	1	0	2	0	1	0	1	0	0	1	2	1	4	3	1	0	0	0	1	0	2	0	0	2	1	1	2	2	0	0	2	2
BAD49172.1|CBM50	14	12	15	10	8	15	21	18	18	8	19	9	14	11	8	13	13	7	9	15	15	9	23	11	18	8	17	13	12	20	11	19	10	16	9	12	16	18	11	12	17	28	9	17	10	8	12	16	7
BAD50048.1|GH13	0	0	0	0	1	0	0	1	0	0	0	0	0	0	0	0	0	0	0	0	0	0	0	0	0	0	0	0	0	0	0	0	0	0	0	0	0	0	0	0	0	0	0	0	0	0	0	0	0
BAJ80814.1|CE9	10	10	3	11	10	13	4	10	6	9	11	8	6	10	6	3	6	3	12	8	9	11	5	7	7	10	4	10	6	9	6	8	13	1	12	5	3	8	5	12	7	5	10	6	6	5	2	8	5
BAK33193.1|CE14	1	2	0	6	3	0	1	0	1	4	1	1	0	3	1	1	1	1	2	0	1	5	1	0	0	5	0	2	1	1	0	1	0	1	3	1	1	0	1	1	0	1	1	1	1	1	0	1	1
BAL89511.1|CBM13	0	0	0	0	0	0	0	0	0	0	0	0	0	0	0	0	0	0	1	0	0	1	0	0	0	0	0	0	0	1	0	0	0	0	2	0	0	0	0	0	0	0	0	0	0	1	0	0	0
BAM00309.1|GT2	0	0	0	0	0	0	0	0	0	0	1	0	0	0	3	0	0	0	0	0	0	0	0	2	1	0	0	0	0	0	0	1	0	1	0	0	0	0	0	0	0	0	0	0	0	2	0	0	0
BAN03325.1|GT2	1	3	0	4	3	3	2	3	4	3	3	1	4	3	4	1	2	2	2	1	1	0	2	1	4	2	3	2	1	2	1	4	5	2	1	2	3	3	2	0	4	4	5	1	4	3	1	1	2
BAN75402.1|GH23	0	0	0	0	0	0	0	0	0	0	0	0	0	0	0	0	0	0	0	0	0	0	0	0	0	1	0	0	0	0	0	0	0	0	0	0	0	0	0	0	0	0	0	0	0	0	0	0	0
BAO77435.1|CE11	0	0	0	0	0	0	0	0	1	0	0	0	0	0	0	0	0	0	0	0	0	0	0	0	0	0	0	0	0	0	0	0	0	0	0	0	0	0	0	0	0	0	0	0	0	0	0	0	0
BAP86358.1|GH23	0	0	0	0	0	0	0	0	0	0	0	0	0	0	0	0	0	0	0	0	0	0	0	0	0	0	0	0	1	0	0	1	0	0	0	0	0	0	0	0	0	0	0	0	0	0	0	0	0
BAQ24005.1|CE0	0	0	0	1	0	0	0	0	0	0	0	1	0	0	0	0	0	0	0	0	0	1	0	0	0	0	0	0	0	0	0	1	0	0	0	0	0	0	0	0	0	0	0	0	0	0	0	0	0
BAQ97614.1|GH16	2	2	2	4	6	2	2	1	1	5	0	2	3	6	3	0	1	1	5	1	3	1	2	2	1	1	1	2	2	2	2	3	5	3	5	4	2	1	1	1	2	2	2	1	2	2	3	4	2
BAS08483.1|GT28	1	0	0	0	1	0	0	0	0	2	0	1	1	3	0	0	1	0	2	0	0	0	0	1	0	0	0	0	0	0	0	0	0	0	1	0	0	0	0	1	0	1	0	1	0	0	0	0	0
BAS15664.1|GH3	3	3	3	5	3	3	1	7	3	5	4	3	0	3	3	2	2	3	4	1	1	7	5	3	1	0	4	6	2	3	2	2	4	4	7	3	4	3	3	3	0	5	4	4	1	1	3	6	3
BAT27656.1|GT51	0	0	0	0	0	0	0	0	0	0	0	1	0	0	0	0	0	0	0	0	0	0	0	0	0	0	0	0	0	0	0	0	0	0	0	0	0	1	0	0	0	0	0	0	0	0	0	0	0
BAU23344.1|CBM50	7	2	2	4	2	6	1	1	3	3	6	4	3	3	7	7	5	4	4	5	4	4	1	2	4	2	3	4	3	2	3	3	2	4	4	2	5	1	3	4	4	4	2	2	3	3	3	2	5
BAU55879.1|GH127	1	4	3	2	1	2	2	3	2	2	0	3	2	3	1	2	2	3	1	2	2	1	1	0	2	2	2	2	2	3	2	2	2	2	1	2	2	1	1	0	1	2	2	1	2	2	4	1	1
BAV32841.1|CBM48	8	7	12	9	9	3	6	7	14	9	14	13	10	9	9	7	8	8	6	10	11	11	8	9	10	12	9	8	8	5	7	4	9	4	11	9	9	9	5	13	12	11	8	11	7	8	9	7	9
BAW00662.1|GT28	2	0	0	0	1	1	0	0	0	1	0	0	1	1	1	0	0	0	3	0	0	0	1	1	0	0	0	1	1	0	1	1	0	0	1	0	1	0	0	0	0	0	1	0	0	2	0	0	0
BAW92216.1|GH49	17	13	19	14	19	16	11	16	17	16	19	17	20	17	15	0	19	19	0	7	12	15	14	0	18	14	18	16	0	16	18	11	12	0	16	9	9	19	6	16	9	16	16	21	16	16	8	16	15
BAX54226.1|GT28	0	0	0	1	0	0	0	0	0	0	0	0	0	0	0	0	0	1	0	0	0	1	0	0	1	1	0	0	0	0	0	0	0	0	0	0	1	0	0	0	0	0	0	0	0	0	0	0	0
BAY20821.1|GH104	0	0	0	0	0	0	0	0	0	0	0	0	0	0	0	0	0	0	1	0	0	0	0	0	0	0	0	0	0	0	0	0	0	0	1	0	0	0	0	0	0	0	1	0	0	0	0	1	0
BAY30132.1|GT2	3	4	4	6	9	3	5	1	2	10	4	2	3	7	1	5	1	2	9	2	4	8	2	3	2	3	3	5	5	5	6	5	6	1	5	2	2	4	4	4	2	0	4	1	4	3	2	4	3
BAY46404.1|CBM50	0	0	1	0	0	0	0	0	0	0	0	1	0	1	1	0	0	0	0	0	0	0	1	0	1	1	0	0	0	0	0	0	0	0	0	0	0	1	0	1	1	0	1	0	0	0	0	1	1
BAY90071.1|GT2	0	0	0	0	4	0	1	0	1	4	1	0	0	4	0	0	0	0	4	0	0	0	0	0	0	0	0	0	0	0	0	0	2	0	0	0	1	0	0	0	0	0	0	1	0	0	0	0	0
BAZ00088.1|GT2	1	1	0	0	4	1	1	0	1	2	1	1	0	1	0	1	0	1	2	1	1	1	1	0	1	1	0	1	1	1	1	1	1	0	0	0	0	1	1	1	0	0	1	1	1	1	2	2	1
BAZ08880.1|GH104	0	0	0	0	0	0	0	0	0	1	0	0	0	0	0	0	0	0	0	0	0	0	0	0	0	0	0	0	0	0	0	0	0	0	0	0	0	0	0	0	0	0	0	0	0	0	0	0	0
BAZ13704.1|GH1	2	2	0	2	2	1	1	2	1	1	1	0	0	1	0	1	1	0	3	0	0	1	4	0	1	1	1	2	0	2	1	2	3	0	3	2	1	2	0	2	2	0	1	0	2	0	0	2	3
BAZ16927.1|GH65	3	2	1	4	5	3	1	1	3	3	1	1	2	4	3	3	1	2	4	4	2	4	3	2	2	2	2	2	2	3	3	5	7	1	4	2	3	4	4	2	3	2	2	1	1	2	2	3	3
BAZ24705.1|CBM50	0	0	2	0	0	0	1	0	0	0	3	0	3	0	0	1	0	2	0	0	1	0	0	0	1	0	2	0	0	0	0	1	0	0	0	4	0	0	0	0	1	0	1	2	0	0	0	0	0
BAZ27151.1|GH65	0	0	0	1	0	0	2	0	0	0	1	0	0	1	0	0	0	0	0	0	0	0	0	0	0	0	0	0	0	0	0	0	0	0	0	0	0	0	0	0	0	0	0	0	0	0	0	0	0
BAZ33184.1|GH65	0	0	0	0	0	0	0	0	0	0	0	2	0	1	0	0	0	0	0	1	0	1	0	0	2	0	3	0	1	1	1	0	1	0	0	0	0	0	0	0	0	0	0	0	0	0	0	0	1
BAZ43283.1|CBM50	0	0	0	0	1	0	0	0	0	0	0	0	0	0	0	0	0	0	0	0	0	0	0	0	0	0	0	0	0	0	0	0	0	0	0	0	0	0	0	0	1	0	0	0	0	0	0	0	0
BAZ81288.1|GH65	0	0	1	1	1	0	0	1	0	0	0	0	0	0	0	0	0	0	0	0	0	0	0	0	1	0	0	0	0	0	0	0	0	0	0	1	0	0	0	0	1	0	0	0	0	0	0	0	0
BAZ86276.1|GH65	0	0	0	1	1	0	0	1	1	0	1	2	0	1	1	0	0	0	0	2	1	2	0	1	0	0	1	0	0	1	1	0	1	1	1	0	0	0	1	0	0	1	0	1	0	0	0	0	0
CAL53384.1|CE11	0	4	2	5	1	5	1	4	6	4	1	6	3	5	2	1	1	2	5	2	1	0	5	0	7	4	2	4	1	3	2	2	4	4	6	1	0	0	1	6	2	4	5	3	2	2	1	5	5
CAN80640.1|GT47	18	10	26	13	14	15	14	14	16	18	18	20	27	19	14	17	18	15	18	11	11	17	27	16	21	19	17	23	22	13	12	21	18	10	15	15	13	11	21	15	21	12	19	24	10	18	19	16	20
CAN98014.1|GT2	0	0	0	0	0	0	0	0	0	0	0	0	0	0	0	0	0	0	0	0	0	2	0	0	0	0	0	0	0	0	0	0	0	0	0	0	0	0	0	0	0	0	0	0	0	0	0	0	0
CAO81234.1|CE11	1	1	2	1	2	2	0	3	4	1	1	2	3	1	2	5	3	1	1	3	0	2	2	0	2	4	3	1	0	3	5	4	1	1	1	2	0	0	4	1	5	1	3	3	3	1	5	2	1
CAZ29389.1|GH99	6	4	3	6	8	7	5	7	3	7	4	2	4	8	3	4	5	3	8	3	5	9	10	4	7	5	4	3	3	7	4	4	6	2	8	5	5	7	5	7	3	9	2	5	3	4	5	8	7
CAZ97137.1|GT2	1	0	1	4	2	1	1	1	1	3	1	1	0	2	1	1	1	1	2	2	0	4	3	0	2	3	2	2	0	1	1	1	3	3	2	1	1	3	0	4	0	0	1	1	1	1	2	2	1
CBJ22900.1|GT8	2	2	2	2	0	0	1	1	0	2	1	2	2	3	0	1	1	1	2	1	0	3	2	4	3	4	4	0	1	2	0	1	3	2	2	3	1	2	5	1	0	1	2	2	1	3	1	0	1
CBK69612.1|GH97	0	0	0	0	0	0	1	0	0	0	0	0	0	0	0	0	1	0	1	0	0	0	0	0	0	0	0	0	0	0	0	0	0	0	0	0	0	0	0	0	1	0	0	1	0	0	0	0	0
CBK98856.1|GH77	1	0	1	0	6	2	1	0	0	0	1	0	0	0	3	0	5	8	1	3	6	0	0	3	0	0	5	0	6	0	0	0	0	1	2	0	0	3	0	0	7	0	0	7	2	0	1	1	2
CBK98877.1|GH3	0	0	0	0	0	0	0	0	0	0	0	0	0	0	0	0	0	1	0	0	0	0	0	0	0	0	1	0	0	0	0	0	0	0	0	0	0	0	0	0	0	0	0	0	0	1	0	0	0
CBK98935.1|GT5	0	0	7	0	6	0	0	0	0	0	5	0	0	0	2	1	0	0	1	4	5	0	0	0	0	0	0	0	2	0	8	5	0	0	0	9	0	0	0	0	5	0	0	3	0	0	8	0	0
CBK99166.1|GH2	11	70	75	10	65	10	66	9	60	10	0	0	64	9	65	71	0	57	10	74	92	10	12	81	6	8	58	68	73	11	66	0	52	68	8	76	72	8	83	0	74	8	74	72	74	78	73	10	8
CBK99266.1|GH77	0	0	0	0	0	0	0	0	0	0	0	0	0	0	0	0	0	0	0	0	0	0	0	0	0	0	0	0	0	0	1	0	0	0	0	0	0	0	0	0	0	0	0	0	0	0	0	0	0
CBK99351.1|GH112	22	51	58	24	32	23	82	20	56	22	64	19	61	22	77	78	68	64	18	61	67	22	20	65	22	19	63	51	53	24	80	38	60	66	24	76	59	21	62	20	67	25	57	63	50	70	68	26	21
CBK99742.1|GH28	0	0	1	0	0	0	0	0	0	0	0	0	0	0	7	0	0	0	1	0	1	0	0	1	0	1	0	0	0	1	0	0	0	0	0	0	0	1	0	0	0	0	0	1	1	0	0	0	0
CBL00249.1|GH2	7	7	21	5	18	7	19	6	15	8	26	7	9	7	21	21	20	10	7	13	23	6	6	12	8	10	21	14	11	7	12	25	13	24	8	18	12	6	8	8	4	7	29	18	14	21	19	7	7
CBL00367.1|CBM13	5	4	2	6	5	3	3	3	4	3	4	4	1	4	7	2	4	3	5	3	2	4	3	4	5	3	2	2	4	4	4	1	4	2	4	3	1	3	1	3	2	3	5	2	2	4	3	4	4
CBL00503.1|GT2	35	32	32	38	29	34	37	33	34	37	31	34	34	38	73	37	33	35	33	35	36	36	36	36	33	38	33	35	36	35	35	31	36	36	37	33	37	32	37	32	38	36	32	38	37	38	33	35	37
CBL00656.1|GH28	29	32	30	32	29	29	30	34	34	35	32	36	28	32	57	32	29	28	33	34	33	28	33	31	30	27	28	28	32	30	30	28	27	30	31	28	32	31	31	33	32	34	32	30	32	36	36	27	32
CBL00698.1|GT4	20	23	21	22	20	22	19	19	21	21	22	16	22	20	37	23	22	17	19	25	23	18	23	20	23	22	23	23	20	17	23	21	23	19	23	21	22	23	22	19	22	26	23	22	26	23	24	18	19
CBL00720.1|GT2	51	48	47	52	51	54	53	47	50	49	52	54	53	48	96	46	54	51	47	57	47	44	48	48	49	53	51	51	48	52	48	52	54	47	58	54	49	47	55	56	47	52	52	46	48	54	48	51	49
CBL00883.1|GT2	20	21	18	20	21	19	17	20	22	18	18	18	18	18	28	19	20	22	18	16	20	19	22	21	23	21	21	18	21	23	20	20	19	21	19	19	23	13	22	24	26	18	21	18	22	21	18	18	21
CBL01100.1|GH31	45	41	41	0	114	43	44	44	46	39	38	41	40	44	107	42	113	90	46	40	93	45	45	39	0	41	43	41	0	41	47	0	42	44	36	45	43	42	0	44	112	44	42	99	46	42	43	43	44
CBL01313.1|GH3	68	68	70	74	172	63	64	68	67	61	70	71	61	63	173	175	182	157	68	140	142	61	66	163	63	69	70	63	164	66	69	162	69	66	66	60	64	65	65	70	156	66	61	176	163	176	67	60	64
CBL01314.1|GH3	50	50	49	55	114	53	49	55	52	56	52	49	51	51	131	113	117	114	53	115	147	56	48	105	50	54	88	57	97	62	55	108	52	48	57	45	51	58	53	49	119	50	53	133	97	128	48	54	58
CBL01340.1|GH77	30	30	27	31	64	32	30	29	0	32	32	34	35	0	59	0	70	58	32	74	72	28	31	72	35	28	66	31	78	32	30	0	34	35	33	0	31	33	31	30	72	26	30	58	61	53	29	30	30
CBL01352.1|CBM48	40	41	110	37	93	0	36	46	48	45	41	0	37	45	101	72	103	108	42	97	85	35	43	75	47	39	87	39	83	40	46	101	43	0	38	0	0	40	39	40	88	41	46	87	106	101	42	41	40
CBL01447.1|CE8	24	17	33	20	32	20	22	20	23	21	26	20	27	18	37	28	25	20	21	27	31	24	25	35	26	19	28	20	28	17	22	22	20	18	20	38	18	19	22	18	26	21	19	37	30	33	22	21	20
CBL01451.1|GT32	26	23	50	25	66	23	51	27	23	28	56	25	49	27	64	52	51	37	26	49	56	24	27	32	22	28	64	26	55	25	42	45	24	27	30	36	22	27	25	23	36	27	28	43	61	46	27	24	27
CBL01526.1|GT35	46	50	96	51	109	49	106	44	44	45	127	45	106	49	108	113	86	84	55	108	116	47	41	112	48	48	96	45	115	48	81	92	48	46	45	120	45	48	48	45	111	50	48	95	121	110	101	43	51
CBL01560.1|GT4	30	34	66	0	80	33	62	0	32	29	66	34	82	33	61	74	80	62	32	49	0	0	34	60	32	0	75	32	62	31	95	64	34	30	32	63	33	30	33	32	78	30	32	89	78	78	65	31	34
CBL01643.1|GT5	29	30	35	29	42	25	0	29	0	27	50	25	47	24	62	49	0	48	27	55	38	32	28	50	27	0	40	27	74	28	56	59	0	29	29	47	31	25	28	26	53	27	27	49	49	35	35	30	22
CBL01777.1|GH2	36	32	88	36	85	33	84	38	37	38	83	36	88	35	67	89	78	86	36	72	91	37	34	79	38	39	50	39	60	32	86	80	40	92	39	78	49	35	91	33	70	35	38	45	63	57	61	35	39
CBL01779.1|CE1	31	32	62	30	53	26	44	35	37	28	89	35	60	32	62	88	85	63	28	82	74	30	36	67	32	33	82	28	70	34	79	62	33	58	33	55	68	34	60	32	60	30	34	60	71	59	64	33	35
CBL01979.1|GH113	16	18	33	18	24	16	25	17	18	22	26	0	32	18	27	39	31	19	17	16	27	0	0	23	17	22	26	18	41	18	0	26	15	27	16	30	17	0	29	18	31	18	18	34	40	19	17	15	15
CBL02089.1|CBM13	2	2	6	3	5	2	5	3	1	2	8	4	5	2	7	1	7	6	1	7	5	4	2	6	2	2	4	3	3	3	5	9	4	4	2	4	4	3	8	2	5	2	1	6	4	4	5	2	3
CBL02152.1|GT2	12	15	18	19	20	15	18	20	15	15	15	15	21	17	25	12	30	13	16	25	17	12	16	17	20	20	25	14	19	20	23	24	22	30	16	34	28	13	22	23	24	15	13	33	21	19	33	14	15
CBL02577.1|GH77	31	26	50	29	67	29	46	26	28	30	51	29	49	36	58	46	40	67	27	52	52	33	30	40	24	30	71	29	68	27	39	64	29	57	36	60	55	31	54	28	46	28	53	54	57	44	55	28	29
CBL02658.1|GH1	35	29	43	25	58	34	59	34	32	28	47	35	64	35	53	71	59	60	29	82	60	26	33	65	31	34	77	27	61	30	68	61	69	58	26	64	71	37	45	34	77	32	68	51	73	62	60	35	28
CBL02671.1|GH2	20	19	33	17	42	20	20	20	35	22	28	17	45	18	30	27	34	23	21	35	37	22	18	38	18	17	34	33	31	18	39	33	24	32	20	38	34	18	30	21	34	19	33	31	39	46	30	22	19
CBL02680.1|GH78	53	54	149	53	150	59	132	54	135	58	139	65	136	50	130	130	123	126	55	122	134	59	57	137	52	59	135	129	139	60	146	127	118	120	56	101	139	61	103	48	156	55	142	123	123	130	139	56	55
CBL02685.1|GH1	23	26	57	26	51	25	22	24	50	27	49	28	52	26	49	46	52	56	22	53	40	27	26	44	23	24	39	45	38	25	41	38	58	71	27	35	67	25	47	27	55	28	51	46	38	56	42	25	25
CBL02866.1|GH112	26	17	36	22	30	25	51	23	31	24	28	23	35	21	21	33	40	31	22	27	45	24	24	35	23	24	32	33	29	23	40	35	27	41	27	30	27	25	32	21	43	24	33	21	27	31	32	20	24
CBL02867.1|GH2	61	76	93	55	77	59	101	57	92	60	0	0	87	61	82	92	0	98	57	106	99	58	58	100	64	55	87	95	86	57	75	0	95	90	58	90	99	70	109	0	111	56	98	99	98	86	96	65	55
CBL02956.1|GT4	25	43	53	27	34	24	52	18	28	25	26	29	37	24	47	43	45	36	21	40	33	24	25	41	27	32	48	40	37	25	39	43	47	34	22	44	43	28	49	21	41	22	48	34	41	39	40	25	25
CBL02958.1|GT4	20	29	36	22	30	18	22	16	19	17	47	21	41	21	31	28	28	29	20	27	25	22	22	48	20	19	39	34	39	21	47	34	32	31	18	28	31	19	28	18	41	18	25	26	32	36	38	22	21
CBL02960.1|GT4	23	38	33	27	44	24	0	0	35	0	38	22	42	27	0	34	22	21	20	42	40	19	20	0	25	25	44	52	37	23	34	37	37	27	18	38	21	21	39	23	44	20	55	38	30	33	46	21	26
CBL10433.1|GH1	1	1	0	0	1	2	0	1	0	1	0	2	1	0	0	0	1	0	1	0	1	2	0	0	1	3	1	1	0	1	0	0	0	0	1	0	0	1	0	1	1	0	1	0	0	0	0	1	1
CBL19332.1|GH31	0	0	0	0	0	0	0	0	0	0	1	0	1	0	0	0	0	0	0	0	0	0	2	0	0	0	0	0	0	0	0	0	0	0	0	1	0	0	0	0	0	0	0	0	0	0	0	1	1
CBL20549.1|GT35	0	0	0	0	0	0	0	0	0	0	0	0	0	0	0	0	0	0	0	0	0	0	0	1	0	0	0	0	0	0	0	0	0	0	0	0	0	0	0	0	0	0	0	0	1	0	0	0	0
CBL22846.1|GH13_31	5	3	6	0	0	1	3	5	5	0	6	5	3	0	4	6	5	4	0	2	3	0	5	4	2	5	5	3	5	1	5	6	0	4	1	3	4	4	4	4	3	4	5	6	7	6	6	4	4
CBL22847.1|GH31	3	1	4	0	0	2	0	2	3	0	0	1	3	0	4	1	2	3	0	1	0	0	3	0	2	2	4	3	1	0	1	1	0	3	0	1	1	1	0	1	1	3	3	0	0	0	2	2	2
CBL24900.1|CBM50	18	24	20	11	14	21	25	16	26	15	22	25	17	14	26	24	29	26	21	21	18	17	15	21	16	20	16	16	17	13	27	20	19	18	20	27	19	26	18	18	20	23	12	26	23	20	23	16	15
CBL24930.1|GH23	13	9	14	11	13	23	13	14	20	13	9	16	13	12	13	20	11	16	16	9	18	9	11	14	10	16	9	18	9	14	15	13	13	22	10	21	11	13	17	12	22	20	17	16	18	12	20	17	11
CBL24952.1|GT35	117	124	124	60	58	138	135	126	0	58	131	127	116	55	128	0	103	135	55	0	128	50	150	101	122	118	136	132	139	147	136	111	56	102	0	115	0	120	141	121	154	126	114	154	113	136	122	146	127
CBL25049.1|GH13_31	52	69	84	40	36	72	79	80	70	39	55	74	79	37	86	82	90	63	39	59	82	37	60	73	64	84	71	74	72	81	62	65	36	63	44	52	67	64	63	59	65	74	67	76	77	62	71	61	86
CBL25050.1|GH31	88	94	101	49	39	94	107	82	81	45	103	104	98	46	89	88	101	98	47	80	95	40	88	103	85	85	98	90	67	88	108	79	47	87	45	92	75	96	104	109	82	82	83	93	83	92	92	78	82
CBL25404.1|GH13_31	68	69	0	79	38	68	77	60	77	38	67	72	75	34	72	60	80	85	34	75	78	57	0	86	0	73	74	70	76	69	86	88	0	66	0	56	82	84	68	66	84	83	83	72	76	99	59	71	72
CBL25413.1|GH32	54	68	49	55	33	44	55	66	71	37	73	71	51	31	54	71	76	62	31	63	69	58	67	72	63	69	76	72	55	58	63	53	30	65	32	68	63	63	75	59	61	55	59	55	59	62	42	59	77
CBL25595.1|GH73	21	15	28	32	15	19	29	19	15	12	14	16	26	18	16	31	14	16	17	20	17	17	20	28	28	25	28	21	12	16	26	28	15	18	15	19	25	16	20	16	15	19	26	12	18	22	29	19	35
CBL25717.1|GT0	9	21	15	14	14	22	15	15	16	12	17	16	19	11	13	11	24	8	11	18	14	15	13	11	20	18	25	12	12	18	20	15	10	17	16	16	17	19	18	13	14	12	17	13	21	16	12	15	14
CBL26006.1|GH36	102	100	113	105	50	95	117	99	116	65	115	89	95	62	121	92	109	98	66	112	102	110	101	74	97	93	114	107	97	120	112	134	48	111	114	111	107	100	99	100	100	107	130	120	104	84	113	126	112
CBW23644.1|GH13	0	0	0	0	1	0	0	0	0	1	0	0	0	0	0	0	0	0	1	0	0	0	0	0	0	1	0	0	0	0	0	0	0	0	1	0	0	0	0	0	0	0	0	0	0	0	0	0	0
CBX90714.1|GH47	2	1	1	1	1	0	0	2	1	1	1	1	1	3	2	1	1	0	0	1	0	2	2	1	1	3	0	2	2	2	1	1	2	0	3	2	0	1	1	1	1	2	0	1	0	0	1	1	0
CCA15473.1|GH72	0	18	10	19	14	19	18	8	17	0	16	16	0	13	15	8	9	13	12	16	0	16	18	12	13	16	0	11	15	8	8	6	11	18	11	10	21	8	6	18	12	11	21	20	7	9	10	13	13
CCA60043.1|CBM51	2	4	2	1	1	1	0	2	1	3	4	2	1	2	3	0	1	3	3	1	2	0	2	2	2	3	1	0	2	1	2	0	0	0	0	1	3	2	5	0	2	1	1	3	2	4	3	1	0
CCG34911.1|GT35	0	0	0	0	0	0	0	0	0	0	0	0	0	0	0	0	0	2	0	0	0	0	0	0	0	0	0	0	0	0	0	0	0	0	1	0	0	0	0	0	0	0	0	0	1	0	0	0	0
CCG49746.1|GH23	4	1	1	2	1	1	0	2	2	3	0	3	0	1	0	0	1	0	1	1	0	2	1	1	3	3	0	2	0	2	0	0	1	0	1	0	0	3	1	2	0	2	0	1	0	1	0	1	3
CCH01442.1|CE0	1	0	0	1	0	0	0	0	0	0	0	0	0	1	0	0	0	0	0	1	1	0	0	0	0	1	0	0	0	0	0	0	0	0	0	0	0	0	0	1	1	1	0	0	1	1	0	0	0
CCH86478.1|GH23	0	0	0	0	0	0	0	0	0	0	0	0	0	0	0	0	1	0	0	0	0	0	0	0	0	0	1	0	0	0	0	0	0	0	0	0	0	0	0	0	0	0	0	0	0	0	0	0	0
CCO20957.1|GH97	6	1	2	4	5	2	4	2	2	3	3	2	5	4	3	3	1	3	4	2	4	4	8	4	6	5	5	5	5	4	1	3	7	5	4	3	3	3	3	6	4	2	4	5	3	3	4	3	3
CCO20977.1|GH97	3	11	10	2	2	16	6	2	11	1	12	8	7	3	9	14	3	7	11	11	15	4	1	7	9	3	13	12	10	1	7	10	2	10	3	11	11	3	15	1	8	2	16	15	8	6	14	2	8
CCO21038.1|GH11|3.2.1.8	0	0	0	1	1	0	0	0	0	1	0	0	1	0	0	0	0	0	2	0	0	1	0	0	0	1	0	0	1	0	0	0	1	0	2	0	0	0	1	0	0	0	0	0	1	0	0	0	0
CDN50445.1|GT51	0	1	0	1	0	1	0	0	0	0	0	0	0	0	0	0	0	0	0	0	0	0	1	0	0	1	0	0	0	0	0	0	1	0	0	0	0	1	1	0	0	1	1	0	0	0	0	0	1
CDN52232.1|PL0	10	8	14	9	15	11	14	9	9	8	10	14	8	12	16	11	14	12	7	12	24	10	9	14	12	11	20	9	12	14	9	16	16	17	11	9	19	8	16	14	11	9	16	11	14	11	16	10	10
CDO14464.1|GH2	0	1	0	0	5	0	0	0	0	4	0	0	0	6	0	0	1	0	2	0	0	0	0	0	0	0	0	0	0	0	1	0	6	2	0	0	1	0	0	1	0	1	0	0	0	1	0	1	0
CDS84815.1|GH73	0	0	0	0	0	0	0	0	0	1	0	0	0	0	0	0	0	0	0	0	1	0	0	0	0	0	0	0	0	0	0	0	0	0	1	0	1	0	1	0	0	0	0	0	0	0	0	1	0
CDZ96803.1|GT8	5	8	2	5	6	5	3	5	2	6	6	6	4	6	2	4	5	6	6	6	3	5	5	2	7	6	4	3	2	7	4	6	5	2	6	5	1	6	4	5	1	6	4	6	3	8	2	6	4
CEA14920.1|CBM50	0	0	0	0	1	0	0	1	1	1	0	0	1	1	0	0	0	0	1	0	1	0	0	0	0	0	0	0	0	0	0	0	0	1	0	0	0	0	0	0	1	0	0	0	0	1	0	0	0
CEJ74643.1|GT0	0	0	0	1	0	0	0	0	0	0	0	0	0	0	0	0	0	0	0	0	0	0	0	0	0	0	0	0	0	0	0	0	1	0	0	0	0	0	0	0	0	0	0	0	0	0	0	0	0
CQR54043.1|GH32	8	11	8	24	11	10	16	9	12	10	11	6	6	11	8	13	4	10	9	13	12	6	10	12	11	8	14	7	6	12	9	17	7	9	10	7	9	11	8	9	12	9	6	7	15	7	7	13	6
CUA18573.1|GT4	27	0	12	16	0	23	21	16	32	19	17	31	23	0	15	22	28	23	16	22	22	23	26	0	27	28	17	25	0	23	16	22	25	22	19	18	20	19	27	25	24	14	15	17	23	16	24	22	14
CUH93853.1|CBM50	5	5	4	2	6	4	3	5	3	5	5	3	4	6	3	4	3	4	7	2	6	5	4	2	4	2	6	5	5	2	5	6	7	7	5	6	4	2	3	6	7	5	6	3	4	4	5	5	4
CUI20840.1|CE0	0	0	0	0	2	0	0	0	0	0	0	0	0	0	1	0	1	0	0	1	1	0	0	1	0	1	0	0	1	0	0	0	0	1	0	0	1	0	0	0	0	0	0	0	1	1	1	0	0
CUI24525.1|GH19	32	31	66	31	55	52	79	28	51	28	39	45	44	28	45	28	80	60	42	48	41	53	29	73	14	27	22	38	38	30	38	61	13	40	30	62	44	29	43	28	34	27	55	56	48	44	30	28	45
EAA58990.1|GH71	2	2	0	3	0	1	1	2	3	2	0	2	0	5	1	0	1	1	2	0	2	2	2	1	2	2	0	2	0	2	2	0	2	1	1	0	1	3	2	3	1	2	2	2	0	0	0	2	3
EAA65188.1|GH78	1	0	0	1	1	0	0	0	0	0	0	0	0	1	0	0	0	0	0	0	0	1	1	0	2	1	0	0	0	1	0	0	2	0	1	0	0	0	0	1	0	0	0	0	1	0	0	0	0
EAP85992.1|CE11	0	0	0	0	0	0	0	0	0	0	0	0	0	0	0	0	0	1	0	0	0	0	0	0	0	0	0	0	0	0	0	0	0	0	0	1	0	0	0	2	1	0	0	0	0	0	0	0	0
EAQ41669.1|GT2	0	1	0	0	0	1	0	1	0	0	0	1	1	0	0	0	1	0	1	0	0	1	0	0	1	1	0	1	0	0	0	0	0	0	0	0	0	0	0	0	0	0	0	0	0	0	1	0	0
EAR02039.1|GH117	0	0	0	0	0	0	0	0	0	0	0	0	0	0	0	0	0	0	0	0	0	0	0	0	0	0	0	0	0	0	0	0	2	0	0	0	0	0	0	0	0	0	0	0	0	0	0	0	0
EDY95418.1|GH105	2	6	2	2	2	6	5	1	5	1	7	7	3	2	4	5	6	5	3	3	5	2	5	3	2	2	6	6	1	2	4	4	1	3	1	6	4	5	1	2	8	7	2	1	2	3	2	4	1
SCD19719.1|GH43_34	42	61	84	55	42	70	57	42	60	47	74	63	65	48	78	68	84	68	77	79	80	44	44	85	57	46	85	92	63	53	57	81	48	84	47	75	63	39	81	46	56	46	71	80	57	59	68	43	70
SCD21505.1|GH28	42	55	39	30	30	27	49	42	52	24	41	53	35	32	40	43	55	55	33	61	66	32	40	32	52	22	43	57	36	44	36	61	31	46	26	44	50	57	55	32	41	27	54	62	36	46	43	49	54
SCM56970.1|CE9	0	0	0	1	1	0	0	0	0	0	0	0	0	2	0	0	0	0	1	0	0	0	0	0	0	0	0	0	0	0	0	0	0	0	1	0	0	0	0	0	0	0	0	0	0	0	0	0	0
SDS61249.1|GT2	0	0	0	0	0	0	1	0	0	0	0	0	0	0	0	0	0	0	0	0	0	0	0	0	0	0	0	0	0	0	0	0	0	0	0	0	0	0	0	0	0	0	0	0	0	0	0	0	0
SDS82642.1|CBM50	0	0	0	0	0	0	0	0	0	0	0	0	0	0	0	0	0	0	0	0	0	0	0	0	0	0	0	0	0	0	0	0	0	0	0	0	0	0	0	0	0	0	0	0	0	0	0	0	0
SDT53150.1|CE4	0	0	0	0	0	0	0	0	0	0	0	0	0	0	0	0	0	0	1	0	0	0	0	0	0	0	0	0	1	0	0	0	0	0	0	0	0	0	0	1	0	0	0	0	0	0	0	0	0
SEU05358.1|CBM50	2	2	3	3	7	1	4	0	1	5	2	0	2	4	2	3	0	2	7	3	4	2	2	2	3	1	0	3	2	2	3	1	4	1	0	4	2	3	1	2	4	2	2	1	2	3	1	3	2
SFV72712.1|GT4	10	4	9	7	12	4	8	10	8	13	6	9	8	13	9	6	5	9	16	5	6	9	11	10	10	11	9	6	11	9	8	7	14	7	7	11	8	8	10	10	8	9	10	11	8	5	9	7	11
SHD75561.1|GH39	0	1	0	0	0	0	2	2	0	1	1	0	0	0	0	1	0	0	1	1	2	1	1	0	0	2	0	1	1	0	0	0	0	0	0	1	1	1	0	1	0	0	0	0	0	0	0	0	0
SMD43549.1|CE9	1	2	1	4	3	2	0	2	1	2	2	2	0	3	0	0	1	1	5	1	1	3	3	2	1	2	2	3	0	2	1	1	3	3	4	2	2	2	1	2	1	1	1	1	1	2	2	0	2
SMF85044.1|GH39	0	1	1	0	2	0	1	1	0	3	0	0	0	0	0	0	0	1	1	0	0	1	0	0	1	0	0	1	0	1	0	0	2	1	0	0	0	0	1	0	0	1	1	0	1	0	0	0	0
SMH65481.1|CBM50	0	0	0	0	0	0	0	0	0	0	0	0	0	0	0	0	0	0	0	0	0	0	0	1	0	0	0	0	0	0	0	0	0	0	0	0	0	0	0	0	0	0	2	0	1	0	0	0	0
SMQ54680.1|GH31	6	4	0	7	2	5	0	9	4	6	1	4	0	7	3	2	2	0	5	1	1	6	4	2	6	7	2	5	2	6	2	0	5	1	7	1	1	7	2	8	1	6	3	1	1	3	0	9	3
SMX54994.1|CBM50	0	0	0	0	0	0	0	0	0	0	0	0	0	0	0	0	0	0	0	0	0	0	0	0	0	0	0	0	0	0	0	0	0	0	0	0	0	0	0	0	1	0	0	0	0	0	0	0	0
SMY28328.1|GH31	0	1	0	0	0	0	0	2	0	1	0	1	1	1	0	0	0	0	0	0	0	1	1	0	1	0	0	1	0	1	0	0	1	0	1	0	0	0	0	0	0	0	2	1	0	0	0	0	1
[truncated: 164 more columns]
