# Supplementary material for: To assemble or not to resemble—A validated Comparative Metatranscriptomics Workflow (CoMW)
Source: Gigascience. 2019 Jul 30;8(8):giz096. doi: 10.1093/gigascience/giz096 (PMC6667343; doi:10.1093/gigascience/giz096)
Supplement: giz096_Supplemental_Files [file giz096_supplemental_files.zip › SupplementaryFile4_NCyC_DEAnalysis.xlsx]

## Sheet: FullLengthGenes
Ncyc Pathway	Ncyc GeneFamilies	Ncyc Genes	Sample_1_GroupA_1	Sample_2_GroupA_2	Sample_3_GroupA_3	Sample_4_GroupA_4	Sample_5_GroupA_5	Sample_6_GroupA_6	Sample_7_GroupA_7	Sample_8_GroupA_8	Sample_9_GroupA_9	Sample_10_GroupA_10	Sample_11_GroupA_11	Sample_12_GroupA_12	Sample_13_GroupA_13	Sample_14_GroupA_14	Sample_15_GroupA_15	Sample_16_GroupA_16	Sample_17_GroupA_17	Sample_18_GroupA_18	Sample_19_GroupA_19	Sample_20_GroupA_20	Sample_21_GroupA_21	Sample_22_GroupA_22	Sample_23_GroupA_23	Sample_24_GroupA_24	Sample_25_GroupA_25	Sample_26_GroupA_26	Sample_27_GroupA_27	Sample_28_GroupA_28	Sample_29_GroupA_29	Sample_30_GroupA_30	Sample_31_GroupA_31	Sample_32_GroupA_32	Sample_33_GroupA_33	Sample_34_GroupA_34	Sample_35_GroupA_35	Sample_36_GroupA_36	Sample_37_GroupA_37	Sample_38_GroupA_38	Sample_39_GroupA_39	Sample_40_GroupA_40	Sample_41_GroupA_41	Sample_42_GroupA_42	Sample_43_GroupA_43	Sample_44_GroupA_44	Sample_45_GroupA_45	Sample_46_GroupA_46	Sample_47_GroupA_47
Organic degradation and synthesis	glnA	226941127	160	182	160	159	144	196	188	183	183	142	170	119	150	183	147	178	231	215	142	135	135	134	137	154	182	164	156	154	157	183	164	203	166	139	178	191	129	187	170	145	156	177	165	174	193	182	138
Nitrogen fixation	nifD	240292.Ava_4251	321	332	327	330	384	306	320	314	267	388	340	318	324	329	273	341	309	388	310	299	348	324	309	311	351	319	333	391	296	356	336	346	307	345	400	326	357	320	288	297	300	327	311	296	360	310	345
Dissimilatory nitrate reduction	nrfC	325240.Sbal_3097	85	91	100	90	82	0	99	72	104	78	77	108	77	76	0	66	58	65	78	77	0	80	96	94	78	53	96	65	76	84	93	86	66	106	98	54	0	0	65	79	80	99	56	89	75	73	93
Organic degradation and synthesis	nmo	39946.BGIOSGA038296-PA	274	215	185	175	185	214	177	223	212	235	208	167	218	229	200	255	206	220	184	169	230	241	193	219	212	210	230	199	209	221	197	196	200	252	240	174	215	257	247	251	198	187	178	177	204	204	173
Organic degradation and synthesis	nmo	39946.BGIOSGA040387-PA	211	157	189	178	228	174	213	161	185	160	173	164	177	215	175	215	175	169	166	210	206	146	205	186	176	184	187	173	199	173	122	171	193	171	172	184	168	166	206	159	199	202	212	216	205	197	149
Organic degradation and synthesis	glsA	431895.XP_001747511.1	128	133	142	138	127	135	103	140	142	146	153	132	0	121	134	0	131	149	188	0	130	0	164	161	129	144	161	128	174	145	125	139	150	110	152	118	0	139	142	144	147	156	160	131	139	130	121
Organic degradation and synthesis	gs_K00266	457421.CBFG_01086	140	112	95	128	126	94	113	92	124	109	132	146	91	131	89	115	122	96	125	121	124	124	130	141	78	117	120	147	99	100	142	135	136	97	84	176	83	105	103	116	69	113	122	106	88	126	129
Organic degradation and synthesis	gs_K00264	4577.GRMZM2G045692_P01	279	292	304	264	276	237	276	253	266	265	198	243	251	251	288	280	234	291	290	279	235	221	364	316	245	288	282	260	301	270	278	262	305	278	261	211	241	270	256	268	262	258	297	252	260	305	265
Assimilatory nitrate reduction	nasB	5eb5051d162838d934f3fa32b02b5792	70	124	120	148	93	69	89	74	106	142	104	106	71	82	148	94	111	128	98	123	117	103	164	112	103	107	111	109	98	87	87	124	111	108	110	96	96	86	130	97	125	78	99	96	97	104	101
Organic degradation and synthesis	gs_K00266	6085.XP_002164598	376	459	209	391	386	314	358	413	442	343	394	330	363	347	388	233	357	189	286	451	332	297	173	347	319	324	349	377	386	404	346	371	375	172	332	407	358	374	460	384	442	360	405	430	394	396	347
Assimilatory nitrate reduction	nirA	858619.CVAR_0448	854	778	839	722	789	814	791	795	747	920	869	679	818	853	836	717	898	895	712	789	809	743	871	833	760	894	894	723	830	869	742	842	939	877	771	895	765	838	766	832	860	861	836	775	812	832	812
Organic degradation and synthesis	nmo	9a3eeece7ec0efbea59bbd6405a2930c	385	367	304	285	354	302	295	318	332	379	320	282	347	343	345	337	384	319	381	268	282	367	292	324	325	399	359	366	364	293	301	330	350	296	342	360	302	380	374	278	265	347	312	362	343	388	322
Organic degradation and synthesis	gs_K00266	A0A0F8VC66	133	176	154	153	122	201	183	135	202	187	207	126	159	207	160	160	103	163	160	159	134	197	161	185	165	163	148	124	155	147	139	166	154	125	122	122	153	122	151	164	170	177	206	190	132	109	192
Organic degradation and synthesis	asnB	A0A0X1KIX5	181	189	155	258	222	243	220	248	186	171	199	190	192	197	116	216	219	191	175	189	192	229	140	195	173	244	237	166	153	181	233	256	219	231	281	126	202	189	125	213	207	156	142	200	173	181	219
Organic degradation and synthesis	glsA	A0A174VRW2	169	141	132	109	120	153	154	141	124	121	118	141	93	136	146	147	128	140	139	178	99	155	100	163	133	153	99	146	136	157	105	195	159	127	124	104	116	125	141	100	159	101	97	125	133	105	131
Organic degradation and synthesis	glnA	A0A174VTN0	270	273	268	347	354	278	313	270	265	292	291	328	321	317	240	316	257	376	260	268	291	316	255	261	305	288	236	346	242	296	261	323	297	263	301	228	305	254	242	297	303	272	269	255	331	365	334
Dissimilatory nitrate reduction	nirB	A0A1L6L9J0	379	343	270	344	301	376	353	365	386	421	372	355	364	385	294	393	390	336	412	401	371	332	374	367	355	313	342	310	328	337	327	323	418	389	331	321	340	394	390	407	329	329	331	357	409	315	295
Organic degradation and synthesis	gdh_K00262	b4839dbb516fb30795d7063e3209e960	387	461	349	415	437	460	421	354	422	355	405	364	453	425	385	404	381	359	364	410	400	404	420	477	421	378	395	427	379	364	371	438	367	487	421	442	435	389	444	476	440	391	440	404	395	449	382
Organic degradation and synthesis	gs_K00266	B8F8A0	176	179	135	194	191	122	212	189	146	160	179	149	233	162	162	156	149	150	160	186	155	147	206	151	188	220	180	233	142	202	209	171	149	150	200	159	196	132	147	225	186	174	172	191	166	182	143
Organic degradation and synthesis	nmo	c79679a08ebb15e9d4e9d6fbdb5024d1	156	177	168	211	159	161	194	175	150	180	184	176	203	191	94	175	197	182	152	146	163	148	205	185	161	147	215	178	213	169	208	171	190	204	165	138	210	181	178	183	215	164	160	191	200	149	145
Organic degradation and synthesis	glnA	D4K5Y4	157	170	188	195	148	162	210	158	117	209	137	140	186	148	165	198	150	239	136	149	206	196	177	156	165	201	187	170	149	167	180	110	184	158	209	205	179	148	174	176	202	189	171	170	191	160	266
Organic degradation and synthesis	gs_K00266	D4KCP2	156	155	190	169	181	222	152	170	199	233	177	168	211	182	183	165	147	184	185	166	175	160	161	145	185	161	215	185	204	148	203	177	225	135	183	165	195	199	254	209	203	191	214	203	178	208	151
Organic degradation and synthesis	glnA	D4M496	250	262	314	318	318	367	245	301	315	305	285	284	328	296	283	261	264	290	286	305	211	292	327	313	316	297	298	271	312	314	220	242	234	273	283	196	253	355	247	288	299	282	319	315	300	280	260
Organic degradation and synthesis	gdh_K15371	d85db8794f25e5025b56ca40b1a1dbc4	287	320	387	348	350	363	394	315	379	386	385	359	427	404	370	301	377	445	424	390	392	362	365	398	342	427	386	337	398	332	374	363	420	415	421	430	313	427	392	323	376	403	391	368	339	374	362
Denitrification	norB	F4GR23	181	169	189	186	158	162	151	187	211	212	126	155	156	165	183	180	161	184	238	191	158	177	193	166	184	169	160	166	226	192	192	261	186	186	190	197	198	168	155	156	222	204	176	185	226	195	226
Denitrification	norB	G2PJH6	147	246	136	199	221	148	166	198	172	166	218	200	178	189	200	185	180	189	213	235	214	147	154	196	159	241	207	171	168	217	169	217	171	165	170	157	171	190	198	214	140	165	174	168	205	217	172
Dissimilatory nitrate reduction	nirB	Q0C013	102	151	172	153	119	113	133	114	148	110	118	110	106	144	93	143	132	129	140	142	147	152	131	139	154	150	132	124	152	122	141	168	164	123	120	119	144	144	156	142	146	120	125	116	157	115	118
Organic degradation and synthesis	gs_K00266	W0E951	139	189	130	209	178	197	158	151	0	153	124	158	0	148	150	142	157	166	153	143	0	187	140	211	132	155	185	161	147	135	145	0	151	205	147	243	182	201	174	0	156	153	177	172	163	164	202
[truncated: 166 more columns]

## Sheet: CoMW (assembly-based) Approach
Ncyc Pathway	Ncyc GeneFamilies	Ncyc Genes	Sample_1_GroupA_1	Sample_2_GroupA_2	Sample_3_GroupA_3	Sample_4_GroupA_4	Sample_5_GroupA_5	Sample_6_GroupA_6	Sample_7_GroupA_7	Sample_8_GroupA_8	Sample_9_GroupA_9	Sample_10_GroupA_10	Sample_11_GroupA_11	Sample_12_GroupA_12	Sample_13_GroupA_13	Sample_14_GroupA_14	Sample_15_GroupA_15	Sample_16_GroupA_16	Sample_17_GroupA_17	Sample_18_GroupA_18	Sample_19_GroupA_19	Sample_20_GroupA_20	Sample_21_GroupA_21	Sample_22_GroupA_22	Sample_23_GroupA_23	Sample_24_GroupA_24	Sample_25_GroupA_25	Sample_26_GroupA_26	Sample_27_GroupA_27	Sample_28_GroupA_28	Sample_29_GroupA_29	Sample_30_GroupA_30	Sample_31_GroupA_31	Sample_32_GroupA_32	Sample_33_GroupA_33	Sample_34_GroupA_34	Sample_35_GroupA_35	Sample_36_GroupA_36	Sample_37_GroupA_37	Sample_38_GroupA_38	Sample_39_GroupA_39	Sample_40_GroupA_40	Sample_41_GroupA_41	Sample_42_GroupA_42	Sample_43_GroupA_43	Sample_44_GroupA_44	Sample_45_GroupA_45	Sample_46_GroupA_46	Sample_47_GroupA_47
Organic degradation and synthesis	glnA	226941127	924	1004	986	824	852	866	904	998	366	962	340	762	938	888	972	854	960	994	854	924	942	268	880	308	984	832	846	876	984	1090	964	406	1108	856	910	912	954	912	820	964	976	1044	860	964	930	896	908
Nitrogen fixation	nifD	240292.Ava_4251	642	664	654	660	768	612	640	628	534	776	680	636	648	658	546	682	618	776	620	598	696	648	618	622	702	638	666	782	592	712	672	692	614	690	800	652	714	640	576	594	600	654	622	592	720	620	690
Dissimilatory nitrate reduction	nrfC	325240.Sbal_3097	170	182	200	180	164	0	198	144	208	156	154	216	154	152	0	132	116	130	156	154	0	160	192	188	156	106	192	130	152	168	186	172	132	212	196	108	0	0	130	158	160	198	112	178	150	146	186
Organic degradation and synthesis	nmo	39946.BGIOSGA038296-PA	548	430	370	350	370	428	354	446	424	470	416	334	436	458	400	510	412	440	368	338	460	482	386	438	424	420	460	398	418	442	394	392	400	504	480	348	430	514	494	502	396	374	356	354	408	408	346
Organic degradation and synthesis	nmo	39946.BGIOSGA040387-PA	422	314	378	356	456	348	426	322	370	320	346	328	354	430	350	430	350	338	332	420	412	292	410	372	352	368	374	346	398	346	244	342	386	342	344	368	336	332	412	318	398	404	424	432	410	394	298
Assimilatory nitrate reduction	nasA	3d82fe7d8eb346ee0eda112349852405	4928	4731	4410	5284	5017	4567	4901	4768	5156	4711	4737	4669	4674	4584	4524	4808	4656	5013	4740	4494	5030	4836	5297	4847	4823	4821	4728	4846	4771	4754	4941	4771	4479	4573	4728	5265	4825	4751	4834	4851	5125	4794	4898	5012	4867	5011	4999
Organic degradation and synthesis	glsA	431895.XP_001747511.1	256	266	284	276	254	270	206	280	284	292	306	264	0	242	268	0	262	298	376	0	260	0	328	322	258	288	322	256	348	290	250	278	300	220	304	236	0	278	284	288	294	312	320	262	278	260	242
Assimilatory nitrate reduction	narB	446fd64fa0ed27fe6d58e66df391c17a	280	253	191	221	293	250	205	242	308	260	192	228	217	213	216	251	237	219	217	357	281	250	223	241	220	248	261	216	201	256	291	230	257	216	230	221	221	249	216	289	197	331	248	283	224	249	249
Organic degradation and synthesis	gs_K00265	457427.SSOG_06644	4587	4967	4942	4442	4889	4793	4442	4352	4749	4318	4410	4586	4634	4909	4359	4827	4515	4155	4748	4658	4572	4428	4672	4706	4896	4340	4236	4508	4121	4581	4534	4799	4332	3902	4624	4400	4323	4573	4517	4655	4702	4975	4766	4819	4905	4677	4558
Dissimilatory nitrate reduction	nirD	57f44c0a6fe45d2aae205decb16c538a	169	140	175	181	162	173	162	166	192	125	107	132	99	153	152	148	165	159	162	159	163	171	159	166	214	143	194	141	148	136	223	193	156	166	156	156	138	171	143	162	163	139	172	132	164	183	196
Organic degradation and synthesis	gs_K00266	590998.Celf_2575	0	0	430	0	0	454	208	0	470	0	0	128	0	0	0	0	0	0	560	0	0	486	0	424	0	0	0	0	0	0	0	0	0	472	0	436	0	0	468	0	0	0	86	0	0	0	0
Organic degradation and synthesis	gs_K00266	6085.XP_002164598	752	918	418	782	772	628	716	826	884	686	788	660	726	694	776	466	714	378	572	902	664	594	346	694	638	648	698	754	772	808	692	742	750	344	664	814	716	748	920	768	884	720	810	860	788	792	694
Organic degradation and synthesis	gs_K00265	645465.SSTG_00793	815	763	859	848	892	767	625	776	885	648	712	787	874	884	795	678	760	798	768	893	910	685	769	722	761	623	848	724	775	752	881	557	814	656	533	882	637	622	737	785	782	973	710	945	748	801	812
Assimilatory nitrate reduction	narB	663019cc2806ef044708efe79b3869b8	379	343	270	344	306	376	353	365	386	421	372	355	364	385	310	393	390	331	412	401	373	332	374	367	355	313	342	310	328	337	327	323	418	389	331	321	340	394	390	407	311	329	331	373	409	315	295
Organic degradation and synthesis	nmo	9a3eeece7ec0efbea59bbd6405a2930c	770	734	608	570	708	604	590	636	664	758	640	564	694	686	690	674	768	638	762	536	564	734	584	648	650	798	718	732	728	586	602	660	700	592	684	720	604	760	748	556	530	694	624	724	686	776	644
Organic degradation and synthesis	gs_K00266	A0A0F8VC66	266	352	308	306	244	402	366	270	404	374	414	252	318	414	320	320	206	326	320	318	268	394	322	370	330	326	296	248	310	294	278	332	308	250	244	244	306	244	302	328	340	354	412	380	264	218	384
Organic degradation and synthesis	asnB	A0A0X1KIX5	362	378	310	516	444	486	440	496	372	342	398	380	384	394	232	432	438	382	350	378	384	458	280	390	346	488	474	332	306	362	466	512	438	462	562	252	404	378	250	426	414	312	284	400	346	362	438
Organic degradation and synthesis	glsA	A0A174VRW2	338	282	264	218	240	306	308	282	248	242	236	282	186	272	292	293	256	280	278	356	198	310	200	326	266	306	198	292	272	314	210	390	318	254	248	208	232	250	282	200	318	202	194	250	266	210	262
Organic degradation and synthesis	glnA	A0A174VTN0	540	546	536	694	708	556	626	540	530	584	582	656	642	634	480	632	514	752	520	536	582	632	510	522	610	576	472	692	484	592	522	646	594	526	602	456	610	508	484	594	606	544	538	510	662	730	668
Dissimilatory nitrate reduction	nirB	A0A1L6L9J0	1197	1029	1130	1348	1040	1240	1231	1201	1192	1263	1406	1131	1222	1265	1090	1057	1262	1088	1206	1197	1181	1150	1008	1205	1215	1053	1162	1064	1054	1253	1161	1113	1166	1235	1225	1165	1324	1232	1366	1301	1145	1209	971	1045	1347	1091	965
Organic degradation and synthesis	gs_K00266	B8F8A0	352	358	270	388	382	244	424	378	292	320	358	298	466	324	324	312	298	300	320	372	310	294	412	302	376	440	360	466	284	404	418	342	298	300	400	318	392	264	294	450	372	348	344	382	332	364	286
Organic degradation and synthesis	nmo	c79679a08ebb15e9d4e9d6fbdb5024d1	150	173	179	211	159	164	187	179	145	180	188	183	206	191	86	180	207	178	152	140	160	148	216	198	177	129	223	185	227	169	213	172	190	199	165	133	214	173	187	198	223	154	156	194	193	150	154
Organic degradation and synthesis	glnA	D4K5Y4	314	340	376	390	296	324	420	316	234	418	274	280	372	296	330	396	300	478	272	298	412	392	354	312	330	402	374	340	298	334	360	220	368	316	418	410	358	296	348	352	404	378	342	340	382	320	532
Organic degradation and synthesis	gs_K00266	D4KCP2	156	155	202	169	181	222	148	170	199	233	161	168	207	182	175	162	167	184	185	165	169	160	161	146	185	161	204	185	198	148	190	179	225	135	183	180	202	199	251	209	202	191	206	196	177	208	149
Organic degradation and synthesis	glnA	D4M496	500	524	628	636	636	734	490	602	630	610	570	568	656	592	566	522	528	580	572	610	422	584	654	626	632	594	596	542	624	628	440	484	468	546	566	392	506	710	494	576	598	564	638	630	600	560	520
Organic degradation and synthesis	gdh_K15371	d85db8794f25e5025b56ca40b1a1dbc4	352	338	312	350	302	384	364	296	332	436	414	356	452	452	382	316	358	462	378	456	428	406	412	374	342	572	302	372	464	376	380	370	322	478	484	518	240	502	380	266	406	436	418	342	376	420	360
Organic degradation and synthesis	nmo	e0700ac0ca6cad782d496bba7c446f06	162	181	157	211	159	158	201	171	155	180	180	169	200	191	102	170	187	186	152	152	166	148	194	172	145	165	207	171	199	169	203	170	190	209	165	143	206	189	169	168	207	174	164	188	207	148	136
Organic degradation and synthesis	gs_K00266	W0E951	278	378	260	418	356	394	316	302	0	306	248	316	0	296	300	284	314	332	306	286	0	374	280	422	264	310	370	322	294	270	290	0	302	410	294	486	364	402	348	0	312	306	354	344	326	328	404
[truncated: 166 more columns]

## Sheet: assembly-free Approach
Ncyc Pathway	Ncyc GeneFamilies	Ncyc Genes	Sample_1_GroupA_1	Sample_2_GroupA_2	Sample_3_GroupA_3	Sample_4_GroupA_4	Sample_5_GroupA_5	Sample_6_GroupA_6	Sample_7_GroupA_7	Sample_8_GroupA_8	Sample_9_GroupA_9	Sample_10_GroupA_10	Sample_11_GroupA_11	Sample_12_GroupA_12	Sample_13_GroupA_13	Sample_14_GroupA_14	Sample_15_GroupA_15	Sample_16_GroupA_16	Sample_17_GroupA_17	Sample_18_GroupA_18	Sample_19_GroupA_19	Sample_20_GroupA_20	Sample_21_GroupA_21	Sample_22_GroupA_22	Sample_23_GroupA_23	Sample_24_GroupA_24	Sample_25_GroupA_25	Sample_26_GroupA_26	Sample_27_GroupA_27	Sample_28_GroupA_28	Sample_29_GroupA_29	Sample_30_GroupA_30	Sample_31_GroupA_31	Sample_32_GroupA_32	Sample_33_GroupA_33	Sample_34_GroupA_34	Sample_35_GroupA_35	Sample_36_GroupA_36	Sample_37_GroupA_37	Sample_38_GroupA_38	Sample_39_GroupA_39	Sample_40_GroupA_40	Sample_41_GroupA_41	Sample_42_GroupA_42	Sample_43_GroupA_43	Sample_44_GroupA_44	Sample_45_GroupA_45	Sample_46_GroupA_46	Sample_47_GroupA_47
Organic degradation and synthesis	glsA	01192b09d53582782a93aea8265b206c	0	0	0	0	0	0	0	0	0	0	0	0	0	0	0	0	0	0	0	0	0	0	1	0	0	0	0	0	0	0	0	0	0	0	0	0	0	0	0	0	1	0	0	0	0	0	0
Denitrification	nosZ	0141d7929f638c276996113cd0fba353	0	1	0	0	0	0	0	0	0	0	0	0	0	1	0	0	0	0	0	0	0	0	0	0	0	0	0	0	0	0	0	0	0	0	0	0	0	1	0	0	0	0	0	0	0	0	0
Organic degradation and synthesis	gs_K00266	01982ee68b44437f302724479e49ac4e	1	1	0	2	0	2	2	0	1	1	2	2	1	1	0	0	1	0	1	0	0	1	2	0	3	1	0	0	0	1	2	0	1	2	1	2	1	1	1	1	0	1	0	0	0	2	2
Denitrification	nirK	020603a663aa3c6a4048c4b8e56e2a74	1	1	1	1	1	0	0	1	0	1	0	1	0	1	0	0	0	1	0	1	1	1	1	0	1	0	0	0	0	1	0	0	0	1	1	0	0	1	1	0	0	0	0	1	0	1	1
Denitrification	nirK	025a9ab011e02b3d96575e6bace29297	0	0	0	0	0	0	0	0	0	0	1	1	0	0	0	0	0	0	1	0	0	1	0	0	0	0	0	0	0	0	1	0	0	0	0	0	0	0	0	0	0	0	0	0	0	0	0
Denitrification	nosZ	0294fe645bcb1559db77fa4b1cef28a9	0	1	0	1	1	0	0	0	0	2	1	1	1	0	0	1	1	2	0	0	0	0	0	0	0	0	0	0	0	0	0	0	1	0	1	0	0	0	0	0	2	0	0	0	0	0	1
Others	hcp	02acb6d11deee41139c88eae44ebc120	0	0	1	0	2	0	0	0	0	3	0	0	0	3	0	0	0	0	2	1	0	0	0	0	0	0	0	0	0	0	0	0	2	0	0	0	0	0	0	1	1	0	0	0	0	0	0
Denitrification	nirK	038ac13258b98cf336f1cd4acbd8a28b	1	2	0	0	0	0	1	0	1	0	0	0	0	0	1	1	2	1	0	1	0	0	1	0	2	0	0	2	0	0	3	0	0	0	0	1	1	0	0	0	1	1	0	1	0	0	2
Denitrification	nirK	03b63d08ff624155c5ffbbfdf38d1f56	0	0	0	0	1	0	0	0	1	0	0	0	0	1	0	0	0	0	2	0	0	0	1	1	0	0	0	0	0	1	0	0	0	0	0	1	1	0	0	0	0	1	0	0	0	0	0
Assimilatory nitrate reduction	nirA	0400a606b23be1d58a75c910fc08d8ac	6	5	6	12	11	5	7	7	6	10	7	5	4	14	5	4	6	3	15	2	3	9	10	6	5	7	6	6	7	6	5	5	13	4	12	7	5	7	3	8	7	6	6	9	7	7	5
Denitrification	nirS	043344bd2b7258cb3c84145fcd3dc900	1	0	0	0	0	0	0	0	0	0	0	0	0	0	0	0	0	0	0	0	0	0	0	0	0	0	0	0	0	0	0	0	0	0	0	0	0	0	0	0	0	0	0	0	0	0	0
Denitrification	nirK	0610ab469a26f10a67f7c51b2bf2dd71	2	2	2	3	2	4	1	2	3	2	1	1	3	1	1	0	0	1	2	2	3	6	0	3	2	3	3	3	2	0	2	3	1	3	2	3	3	2	1	4	2	2	2	1	0	2	0
Denitrification	nosZ	0650022b0b47245f38c9d66867a68467	0	1	1	0	0	0	0	0	1	0	0	0	1	0	0	1	0	0	0	0	0	1	0	0	0	1	1	0	0	0	0	0	0	0	1	0	0	0	0	0	2	1	1	1	0	1	0
Organic degradation and synthesis	nmo	06d7bdc24e4b4925a413e613a8c318cb	0	0	0	0	0	0	0	0	0	0	0	0	0	0	0	0	0	0	0	0	0	0	0	0	0	0	0	0	0	0	0	1	0	0	0	0	0	0	0	0	0	0	0	0	0	0	0
Organic degradation and synthesis	asnB	070d7f3b771b97e44eeb756cf7d59e76	2	0	0	2	1	3	0	2	1	3	1	3	0	1	0	4	2	0	1	0	0	3	2	2	4	4	1	1	1	2	0	1	1	0	2	1	0	3	0	2	1	3	1	0	1	0	2
Organic degradation and synthesis	gdh_K15371	07ff4896af6d8895a4d9327dca67f3a5	0	2	0	5	0	2	1	3	1	3	2	2	2	2	2	2	1	0	2	3	0	4	0	2	3	1	1	1	0	4	1	2	2	1	1	3	3	1	1	3	1	2	5	3	2	1	2
Denitrification	nirS	086b72f0fad7e9f0dfe6ff6fb136b51f	0	0	0	0	0	0	0	0	0	0	0	0	0	0	0	0	0	1	0	0	0	0	0	0	0	0	0	0	0	0	1	0	0	1	0	0	0	0	0	0	0	0	0	0	0	0	0
Denitrification	nirK	0998d3e107a4311545fb9daf8ada9b05	0	0	0	0	0	0	0	0	0	0	0	0	0	0	0	0	0	0	0	0	0	0	0	1	0	0	0	0	1	1	0	0	0	0	0	0	0	0	0	0	0	0	0	0	0	0	1
Denitrification	nirK	09db85d8ccb95d5e2ab29c9d9efd91ef	0	0	0	1	0	0	0	0	0	0	0	0	0	0	0	1	0	0	1	0	0	0	0	0	0	0	0	0	0	0	1	0	0	0	0	0	0	0	0	1	0	0	0	0	0	0	0
Denitrification	nirK	0a74228220ffd968bc5d8ebb73461132	82	78	76	92	74	92	66	91	87	89	86	92	82	99	77	78	72	48	93	66	75	83	86	79	85	70	82	87	76	77	44	68	102	83	58	91	82	86	45	55	79	96	85	83	69	80	78
Denitrification	nirK	0d72375ca2475601cb5c2068f08cbd85	9	10	1	21	17	10	3	11	13	28	0	13	1	20	3	4	2	1	18	3	3	19	10	4	10	20	2	10	1	12	1	2	27	2	15	3	2	11	0	7	2	8	11	4	3	1	1
Organic degradation and synthesis	ureB	0d90e501c401f78f7558f29d284ae381	6	5	8	10	9	12	11	7	7	10	13	8	6	12	11	4	3	6	14	11	10	11	11	4	14	12	5	12	6	11	11	7	8	7	11	10	8	14	5	13	8	10	9	10	3	9	8
Denitrification	nosZ	0e1230a4f732aac97a5ef8bf0af9d74f	0	0	0	0	0	0	0	0	0	0	0	0	0	0	0	0	0	0	0	0	0	0	1	0	0	0	0	0	0	0	0	0	1	0	1	0	0	0	0	0	0	0	0	0	0	0	0
Dissimilatory nitrate reduction	napA	1_1478a85c5271b158aa7237a2fcd3e1fc	0	0	0	0	0	0	0	0	1	0	0	0	0	0	0	0	0	0	0	0	0	0	0	1	0	0	0	0	0	0	0	0	0	0	0	1	0	0	1	0	0	0	0	0	0	0	0
Dissimilatory nitrate reduction	napA	1_3c8ce1028d0a58c7f921c915c176e66f	0	0	0	0	0	0	0	0	0	0	0	1	0	0	0	0	0	0	2	0	0	0	0	0	0	0	0	0	0	0	0	0	0	0	0	0	0	0	0	0	0	0	0	0	0	0	0
Dissimilatory nitrate reduction	napA	1_76689cee8d23d542a8cf4b7b54687f93	0	0	0	0	0	0	0	0	0	0	0	0	0	0	0	0	0	0	3	0	0	0	0	0	0	0	0	0	0	0	0	0	0	0	0	0	0	0	1	0	0	0	0	0	0	0	0
Denitrification	nirK	1000565.METUNv1_02920	0	0	0	0	1	0	0	0	0	1	0	0	0	0	0	0	0	0	0	0	0	0	0	0	0	1	0	0	0	0	0	0	0	0	1	0	0	0	0	0	0	0	0	0	0	0	0
Denitrification	nosZ	1000569.HMPREF1040_1416	9	7	9	10	10	10	7	8	8	9	10	11	10	7	11	2	3	4	7	8	13	11	9	9	6	8	11	8	6	9	9	5	8	8	12	11	10	8	4	11	12	7	7	8	8	7	9
Denitrification	nirS	1001585.MDS_4641	1	0	0	3	1	2	1	0	1	2	0	0	0	2	0	0	0	0	2	0	0	1	2	0	2	2	0	1	0	2	0	0	1	0	2	0	0	2	1	2	0	2	1	0	0	0	0
Denitrification	nirS	1004836.SXCC_04160	0	0	0	0	0	0	0	0	0	0	0	0	0	0	0	0	0	0	0	0	0	0	0	0	0	0	0	0	0	0	1	0	1	0	0	0	0	0	0	0	0	0	0	0	0	0	0
Denitrification	nirS	1027371.GOALK_089_00360	0	0	0	0	0	1	0	0	0	0	0	0	1	0	0	1	1	1	0	0	0	1	0	1	0	0	0	0	1	0	1	0	0	0	0	1	0	0	0	0	1	0	0	0	1	0	0
Organic degradation and synthesis	gs_K00266	1033810.HLPCO_06040	0	0	0	0	0	0	0	0	0	0	0	0	1	0	0	0	0	0	0	0	0	0	0	0	0	0	0	0	0	0	0	0	0	0	0	0	0	0	0	0	0	0	0	0	0	0	0
Organic degradation and synthesis	nmo	103d782b917c14fd724b317243414b2d	3	5	5	5	4	4	4	7	5	5	4	6	5	6	2	5	4	6	7	1	3	6	6	4	5	6	3	8	8	7	3	4	4	4	6	3	7	5	3	6	4	4	3	3	5	1	7
Others	hcp	1040964.LRU_01907	0	0	0	0	0	0	0	0	0	0	0	0	0	0	0	0	0	0	0	0	0	0	0	0	1	0	0	0	0	0	0	0	0	0	1	0	0	0	0	0	0	0	0	0	0	0	0
Denitrification	nirS	1041504.RATSFB_0005	0	1	1	0	0	1	1	1	0	1	0	1	0	1	0	2	0	0	0	0	1	1	0	0	1	1	0	1	0	1	0	0	0	0	0	0	1	1	0	1	0	1	0	0	0	0	0
Denitrification	nosZ	1042156.CXIVA_00020	0	0	0	0	1	0	1	0	0	0	0	0	1	0	0	0	0	1	0	0	1	0	0	2	0	0	1	0	0	0	0	0	0	1	0	1	0	0	1	0	2	0	0	0	1	0	0
Organic degradation and synthesis	nmo	1047171.EFQ31265	1	0	0	0	0	0	0	0	0	0	0	0	0	0	0	1	0	0	1	0	0	0	0	0	1	1	0	1	0	0	0	0	1	0	0	0	0	1	0	0	0	1	0	0	0	0	0
Denitrification	nirK	1051075.PDI_0333	22	29	20	32	25	27	24	31	21	28	15	26	24	28	23	19	25	27	25	25	17	17	26	25	10	25	24	16	23	24	24	18	28	20	25	27	30	20	30	27	18	21	21	21	26	15	23
Denitrification	nosZ	1051075.PDI_0609	2	1	2	3	5	1	2	3	1	5	1	0	0	4	0	1	2	0	1	1	0	4	3	0	2	3	0	1	1	4	0	2	3	1	3	3	2	3	1	2	0	4	0	1	3	1	1
Organic degradation and synthesis	glnA	1051075.PDI_3358	0	0	0	0	0	0	0	0	0	0	0	0	0	0	0	0	0	0	0	0	0	0	0	0	0	0	0	0	0	0	0	0	0	0	0	0	0	0	0	0	0	0	0	0	0	0	0
Denitrification	nosZ	108761289	0	0	0	0	0	0	0	0	0	0	1	0	0	0	1	0	0	0	0	0	0	0	0	0	0	0	0	0	0	0	0	0	0	1	0	0	0	0	1	0	0	0	1	1	1	0	0
Denitrification	nirK	10acb678b4f8427774091173a595841d	0	0	0	0	0	0	0	0	0	0	0	0	0	0	0	0	0	0	0	1	1	0	0	0	0	0	0	0	0	0	1	0	0	0	0	0	0	0	0	0	0	0	0	0	0	0	0
Denitrification	nirK	110637838	0	3	0	0	1	1	1	0	1	2	0	3	3	0	4	1	2	2	1	1	0	0	3	2	2	2	1	2	1	1	1	0	1	1	0	0	0	1	1	0	3	1	3	1	1	4	0
Denitrification	nirK	110638364	0	1	0	0	0	0	0	0	0	1	0	1	0	0	0	0	0	0	1	0	0	0	0	0	0	0	0	0	0	1	0	1	0	0	0	0	0	1	0	0	0	0	0	0	0	0	0
Denitrification	nirS	110638382	0	0	0	0	0	1	0	1	0	0	0	1	1	0	1	2	2	0	0	2	2	0	0	2	0	0	1	0	2	1	1	0	0	1	0	0	2	0	1	1	2	0	0	0	0	1	1
Denitrification	nirK	110834185	0	0	0	0	0	0	1	1	0	0	0	0	1	0	0	0	0	1	0	1	0	0	0	0	1	0	0	0	0	0	0	0	0	0	0	0	0	1	0	0	0	1	0	1	0	0	0
Denitrification	nosZ	111021885	0	0	0	0	0	0	0	0	0	0	0	0	0	0	0	0	0	0	0	0	0	0	1	0	0	0	0	0	0	0	0	0	0	0	0	0	0	0	0	0	0	0	0	0	0	0	0
Nitrogen fixation	nifH	111027051	0	0	0	0	0	0	0	0	0	0	0	0	0	0	0	0	0	0	0	0	0	0	0	0	0	0	0	0	0	0	0	0	0	0	0	0	0	0	0	0	0	0	0	0	0	0	0
Organic degradation and synthesis	ureB	1127134.NOCYR_3655	0	0	0	0	0	0	0	0	0	0	0	0	0	0	0	0	0	0	0	0	0	0	0	0	0	0	0	0	0	0	0	0	0	0	0	0	0	0	1	0	0	0	0	0	0	0	0
Denitrification	nosZ	113476992	0	0	0	0	0	0	0	0	0	0	0	0	0	0	0	0	0	0	0	0	0	0	0	0	0	0	0	0	0	0	0	0	0	0	1	0	0	0	0	0	0	0	0	0	1	0	0
Denitrification	nirK	114321281	0	0	0	0	0	0	0	0	1	0	0	0	0	0	0	1	0	0	0	1	1	0	1	0	0	0	0	1	0	0	1	1	0	1	0	1	2	1	0	0	0	1	1	2	1	1	0
Denitrification	nirK	114567994	13	15	15	11	10	9	15	12	14	15	12	16	17	14	20	13	16	11	10	14	17	12	11	16	12	11	12	11	13	13	12	12	10	10	14	11	13	12	15	13	13	13	11	13	15	12	13
Denitrification	nosZ	114569201	0	0	0	0	0	0	0	0	0	0	0	0	0	0	0	0	0	0	0	0	0	0	0	0	0	0	0	0	0	0	0	0	0	0	0	0	0	0	0	0	0	0	0	0	0	0	0
Organic degradation and synthesis	gdh_K15371	114615.BRADO3087	6	6	3	6	4	6	3	6	6	5	3	4	3	4	4	4	2	3	5	3	2	5	5	2	5	4	4	5	3	5	2	1	5	4	4	2	3	5	5	4	3	4	5	2	3	3	3
Denitrification	nosZ	116619644	2	0	0	0	0	0	0	0	0	0	0	0	0	0	1	0	0	0	0	0	1	0	0	0	0	0	1	1	1	1	1	1	0	0	0	0	0	0	0	1	0	0	0	0	0	0	1
Denitrification	nosZ	116621396	0	0	1	0	0	0	1	0	0	0	0	0	0	0	2	0	0	2	0	0	1	0	0	1	0	0	1	0	0	0	0	2	0	0	0	0	1	0	2	0	0	0	1	3	0	0	0
Denitrification	nirK	116623241	15	13	6	23	20	15	7	12	12	17	7	7	2	17	12	7	5	5	13	7	12	21	16	11	11	21	6	10	6	15	16	10	19	8	19	8	6	12	8	20	13	13	9	4	4	6	7
Denitrification	nosZ	116623462	0	0	0	0	0	0	0	0	0	0	0	1	0	0	0	0	0	0	0	0	0	0	0	1	0	0	0	0	0	0	0	0	0	0	0	0	0	0	1	0	0	1	0	1	0	0	0
Denitrification	nosZ	116747712	0	0	0	1	0	0	0	0	0	0	0	0	0	0	0	0	0	0	0	0	1	0	0	0	0	0	0	0	0	0	0	0	0	0	0	0	0	0	0	0	0	0	0	0	0	0	0
Denitrification	nirK	117926964	0	0	0	0	0	0	0	0	0	0	0	0	0	0	0	0	0	0	0	1	0	0	0	0	0	0	0	0	0	1	0	0	0	0	0	0	0	0	0	0	0	0	0	0	0	0	1
Organic degradation and synthesis	gdh_K15371	119383411	3	4	3	6	2	2	2	3	4	3	3	5	3	1	2	2	2	4	3	1	1	1	3	2	4	5	5	3	3	3	2	2	3	3	3	3	2	4	2	3	2	4	1	2	4	4	4
Denitrification	nirK	119384668	1	2	0	0	0	1	0	0	0	1	0	1	1	0	0	1	1	1	0	0	1	0	2	1	0	0	2	0	1	0	1	1	0	1	0	2	1	1	0	0	1	0	1	1	1	2	0
Denitrification	nirK	119385641	0	1	1	2	4	2	2	1	0	6	0	0	0	4	1	1	0	1	4	0	2	0	0	0	0	4	1	1	1	1	0	0	3	0	5	2	2	0	1	4	1	1	0	1	0	0	0
Denitrification	nirS	11f6320751952967f722e2211ab54948	2	3	0	1	2	1	1	1	2	1	1	0	2	0	0	1	0	0	2	0	0	2	0	1	1	0	0	2	1	2	1	0	3	2	1	1	1	2	1	2	1	1	2	0	1	0	1
Denitrification	nosZ	12096d9ab5a5e95ca9f8b129ac233673	0	0	0	0	0	0	0	0	0	0	0	0	0	0	0	0	0	0	0	0	0	0	0	0	0	1	0	0	0	0	0	0	0	0	0	0	0	0	0	0	0	0	0	0	0	0	0
Denitrification	nosZ	1214033a6e7bfe4d2b4eea4f2294a6b2	0	0	0	0	0	0	0	0	0	0	0	0	0	0	0	1	0	0	0	0	0	0	0	0	0	0	0	0	0	0	0	0	0	0	0	0	0	0	0	0	1	0	0	0	0	0	0
Nitrogen fixation	nifH	121998142	1	0	0	1	1	1	1	1	1	0	0	1	2	1	1	0	0	0	0	0	2	1	1	0	1	2	1	2	0	0	1	1	1	0	0	0	0	3	1	2	1	1	1	1	0	2	2
Denitrification	nirK	1233dc2f6b3c8c71d4c847ccc44044c4	1	0	0	0	0	0	0	0	0	0	0	0	0	0	1	0	0	1	0	0	0	0	0	2	0	0	0	0	0	0	1	0	0	0	0	0	2	0	1	0	1	0	0	0	1	0	0
Denitrification	nosZ	12400105761275ec9a929ac078c3853f	0	0	0	0	0	0	0	0	0	0	0	0	0	0	0	0	0	0	0	0	1	1	0	0	0	0	0	0	0	0	0	0	0	0	0	0	0	0	0	0	0	0	0	0	0	0	0
Denitrification	nirK	124265509	1	2	2	2	2	3	2	1	2	2	2	2	3	2	1	2	2	1	1	0	1	2	0	1	2	2	2	1	2	3	1	1	2	1	0	2	3	1	2	3	2	3	0	4	2	0	1
Denitrification	nosZ	12509e21b806add4bae33a5584d281e5	3	2	2	5	4	3	5	3	0	1	3	2	3	1	5	0	0	6	2	1	4	2	3	7	4	2	5	3	0	3	0	2	1	4	2	4	3	2	5	4	2	5	5	4	3	1	1
Denitrification	nirK	126700314	0	0	0	1	1	2	1	0	0	0	0	0	0	1	1	0	0	0	0	1	0	0	0	0	0	0	0	0	0	0	1	1	1	0	1	0	1	1	0	0	0	0	1	1	0	1	0
Denitrification	nirK	135651.CBN10758	1	0	0	0	1	0	0	0	0	0	0	0	0	0	0	0	1	0	0	0	0	0	0	0	0	0	0	0	0	1	0	0	0	1	0	0	0	0	1	0	0	0	0	0	0	0	0
Denitrification	nosZ	137722.AZL_003050	0	0	0	0	0	0	0	0	0	0	0	0	0	0	0	0	0	0	0	0	0	0	0	0	0	0	0	0	0	0	0	0	0	0	0	1	0	0	0	0	0	0	0	0	0	0	0
Organic degradation and synthesis	gs_K00266	138119.DSY0936	0	0	0	0	0	0	0	0	0	0	0	0	0	0	0	0	0	0	0	0	0	0	0	1	0	0	0	0	0	0	0	0	0	0	0	0	0	0	1	0	0	0	0	0	0	0	0
Denitrification	nirK	145301104	0	0	0	0	0	0	0	0	0	0	0	1	1	0	0	1	0	1	0	0	0	1	0	0	0	1	1	0	0	0	0	0	0	1	0	0	1	0	0	0	0	0	0	0	1	1	0
Denitrification	nirK	145590158	0	0	0	0	0	0	0	0	0	0	0	0	0	0	0	0	0	0	0	0	0	0	0	0	0	0	1	0	0	0	0	0	0	0	0	0	0	0	0	1	0	0	0	0	1	0	0
Denitrification	nirK	147676728	0	1	0	4	4	1	2	1	0	4	1	0	2	4	0	2	2	1	3	0	1	3	2	2	0	0	1	1	0	2	1	1	4	1	3	0	0	0	0	1	2	1	0	1	1	0	0
Denitrification	nirK	147678593	0	2	0	1	2	1	1	1	1	2	1	1	1	2	0	0	0	0	4	0	0	4	1	0	2	2	1	0	1	1	1	0	1	0	3	2	2	0	1	2	0	1	2	1	0	2	0
Denitrification	napA	1478a85c5271b158aa7237a2fcd3e1fc	0	0	0	0	0	0	0	0	1	0	0	0	0	0	0	0	0	0	0	0	0	0	0	1	0	0	0	0	0	0	0	0	0	0	0	1	0	0	1	0	0	0	0	0	0	0	0
Denitrification	nirK	148380443	0	0	0	0	0	0	0	0	0	0	0	0	0	0	0	0	0	0	0	0	0	0	0	0	0	0	0	0	0	0	0	0	0	0	0	0	0	0	0	0	0	0	0	0	0	0	0
Denitrification	nirK	148555314	0	0	0	0	0	0	0	0	0	0	0	0	0	0	0	0	0	0	0	0	0	0	0	0	0	0	0	0	0	0	0	0	0	0	0	0	0	0	0	0	0	0	0	0	0	0	0
Denitrification	nosZ	148657799	8	11	9	8	3	9	4	9	9	3	6	8	4	12	4	3	5	4	14	7	3	8	10	3	8	10	8	6	2	9	4	1	9	4	8	3	2	4	9	10	6	11	8	4	6	5	6
Organic degradation and synthesis	gdh_K00262	150007162	0	0	0	0	0	0	0	0	0	0	0	0	0	0	0	0	0	0	0	0	1	0	0	0	0	0	0	0	0	0	0	0	0	0	0	1	1	0	0	0	0	0	1	0	0	0	0
Organic degradation and synthesis	glsA	150007570	0	0	0	0	0	0	0	0	1	0	0	1	0	0	0	0	0	0	0	0	0	0	0	0	0	0	0	0	0	0	1	0	0	0	0	0	0	0	2	1	0	0	0	0	0	0	0
Denitrification	nirS	150010490	0	0	5	0	0	1	4	5	0	1	3	4	6	0	4	3	5	4	0	5	5	0	3	6	0	0	6	2	3	4	5	2	0	0	0	0	0	1	0	4	1	4	0	4	1	2	0
Denitrification	nosZ	152990129	0	0	1	0	2	0	1	0	0	0	0	0	0	0	0	0	0	1	0	0	1	1	0	1	0	0	0	0	0	0	0	0	0	1	0	0	0	0	0	0	0	0	1	0	1	0	0
Denitrification	nosZ	152990623	0	0	0	0	0	0	0	0	0	0	0	0	0	0	0	0	0	0	0	1	0	0	0	0	0	0	0	0	0	0	0	0	0	0	0	0	0	0	0	0	0	1	0	0	0	0	0
Denitrification	nosZ	15368.BRADI1G50832.2	0	0	1	0	0	0	0	0	0	0	0	0	0	0	0	0	0	0	0	1	0	0	0	0	0	0	0	0	0	0	0	0	0	0	0	0	0	0	0	0	0	0	0	0	0	3	0
Denitrification	nirK	154252845	0	0	1	0	0	0	0	0	0	0	0	0	0	0	0	0	0	0	0	0	0	0	0	0	0	0	0	0	0	0	0	0	0	0	0	0	0	0	0	0	0	0	0	0	0	0	0
Denitrification	nirS	15604910	2	3	1	3	1	3	0	1	2	2	0	1	0	4	2	0	1	1	3	0	0	3	1	0	3	5	1	2	0	2	0	1	2	0	3	2	0	3	1	1	0	2	2	0	0	0	0
Denitrification	nirK	15606382	4	1	0	4	2	4	4	4	3	5	3	3	3	4	3	2	3	0	2	2	0	6	4	1	3	5	2	3	3	5	3	2	4	5	4	3	3	5	1	6	1	3	2	4	2	3	3
Denitrification	nirK	156586.BBFL7_00577	0	0	0	0	0	0	0	0	0	0	0	1	1	0	0	2	0	0	0	0	0	1	0	0	0	0	0	0	1	0	0	0	0	0	0	0	1	0	1	1	0	0	0	0	0	0	0
Denitrification	nirK	15669255	0	0	2	6	3	0	1	1	0	3	1	1	1	4	0	3	1	2	4	0	0	3	2	2	2	2	1	1	0	1	2	0	4	1	4	0	1	1	2	1	0	1	1	1	1	1	0
Denitrification	nosZ	158189.SpiBuddy_2869	1	0	0	1	0	1	0	1	0	1	0	0	0	0	0	0	0	0	0	0	0	1	1	0	1	1	0	0	0	0	0	0	0	0	1	0	0	0	0	0	0	1	0	0	0	0	0
Denitrification	nirK	158520444	2	0	0	0	0	0	1	0	2	0	0	0	0	0	0	0	0	3	0	0	0	0	1	0	0	1	0	0	1	1	0	0	0	2	0	0	0	1	0	1	0	1	1	1	0	0	1
Denitrification	nirK	158521375	1	0	0	0	0	0	0	0	1	0	1	0	0	0	0	0	0	0	0	0	0	0	0	0	0	0	0	0	0	0	0	0	0	0	0	0	0	1	0	0	0	0	0	0	0	0	0
Assimilatory nitrate reduction	nirA	15894655	0	0	0	1	0	0	0	0	0	0	0	0	0	0	1	0	0	0	0	0	0	0	0	1	0	0	0	0	0	0	0	1	0	0	0	1	0	0	0	0	0	0	0	0	0	0	0
Denitrification	nirK	15b73b979cc0eb4a054e5015238646c0	0	0	0	0	0	0	0	0	0	0	0	0	0	0	0	0	0	0	0	0	0	0	0	0	0	0	0	0	0	0	0	0	0	0	0	0	0	0	0	0	0	0	0	0	0	0	0
Denitrification	nirS	16120121	1	3	0	1	0	4	0	1	2	2	0	1	0	3	0	0	0	0	3	1	0	4	2	1	3	3	0	2	0	3	0	1	4	1	2	1	1	1	0	0	0	2	1	0	0	1	1
Denitrification	nosZ	164757.Mjls_0737	0	3	0	1	1	0	0	0	2	1	1	1	3	0	1	0	1	0	0	0	1	1	1	0	0	1	2	1	0	0	1	1	2	1	1	1	3	0	2	1	1	1	3	0	2	1	1
Organic degradation and synthesis	nmo	164757.Mjls_2866	0	0	0	0	0	0	0	0	0	0	0	0	0	0	0	0	0	0	0	0	0	0	0	0	0	0	0	0	0	0	0	0	0	0	0	0	0	1	0	0	0	0	0	0	0	0	0
Denitrification	nirK	1659cdb7b19bac41fb690ce739212f27	0	0	0	0	0	0	2	0	1	0	0	0	0	0	1	0	0	0	0	0	0	0	0	1	0	0	0	0	0	0	0	0	0	1	0	0	1	0	1	0	1	2	0	0	2	0	1
Denitrification	nirS	167629386	3	7	4	4	5	5	4	4	6	5	6	6	6	5	8	5	4	2	5	3	4	3	6	4	2	5	3	5	6	6	6	7	5	6	6	6	9	5	4	8	10	1	5	2	5	7	2
Denitrification	nirS	167a59dfb4ee13549c68ee496e0db7fb	0	0	0	1	2	0	0	0	0	0	0	0	0	0	0	0	0	0	0	0	0	0	1	0	1	2	0	0	0	0	0	0	0	0	0	0	0	0	0	1	0	0	0	0	0	0	0
Denitrification	nosZ	16801373	0	0	2	0	0	1	1	3	1	0	1	2	2	0	4	0	2	3	1	2	2	1	1	0	0	2	2	2	0	0	2	1	0	2	0	0	1	1	1	0	1	3	1	0	1	1	0
Nitrogen fixation	nifH	16801982	0	0	0	0	0	0	0	0	0	0	0	0	1	0	0	0	0	1	0	0	0	0	0	0	0	1	0	0	0	0	0	0	0	0	0	0	0	0	0	0	0	0	0	0	0	1	1
Denitrification	nosZ	169830395	0	0	0	0	0	0	0	1	0	0	0	0	0	0	0	0	0	1	0	0	0	1	1	0	0	0	0	0	0	0	0	0	0	0	0	0	0	1	0	0	0	1	0	0	0	0	0
Denitrification	nosZ	16aa8b89e39ccb028f84c7118c6f026e	5	4	4	4	5	4	5	1	0	3	3	3	4	0	1	0	0	0	0	3	1	1	2	4	1	4	3	4	4	3	3	3	1	5	1	4	4	2	0	2	3	3	4	3	3	5	2
Denitrification	nirK	16cc43e539401b046ec9c8e2d180bf28	1	5	5	3	5	7	8	7	3	2	6	3	9	4	7	4	4	7	3	1	5	4	5	7	2	4	3	7	6	8	3	6	3	3	5	5	8	8	8	3	5	7	6	7	7	5	7
Denitrification	nirK	171059944	1	0	0	0	0	0	2	1	0	0	0	1	1	0	2	0	0	0	0	0	0	0	1	0	0	0	0	1	0	0	1	2	0	0	0	2	1	0	1	0	0	1	1	1	0	1	1
Denitrification	nirK	17545013	0	0	0	0	0	0	0	1	0	0	0	0	0	0	0	0	0	0	0	0	0	0	0	0	0	0	0	0	0	0	0	0	0	0	0	0	0	0	0	0	0	0	0	0	0	0	0
Denitrification	nirK	17988042	0	0	0	0	0	0	0	0	0	0	0	0	0	0	0	0	0	0	0	0	0	0	0	0	0	0	1	0	0	0	0	0	0	0	0	0	0	0	0	0	0	1	0	0	0	0	0
Denitrification	nirS	180281.CPCC7001_1520	0	0	0	0	0	0	0	0	0	0	0	0	0	0	0	0	1	0	0	0	0	0	0	0	0	0	0	0	0	0	0	0	0	0	0	0	0	0	0	0	0	0	0	0	0	0	0
Denitrification	nirK	182082.CpB0610	1	0	0	1	0	0	0	0	0	0	0	0	0	0	0	0	0	0	2	0	0	0	0	0	0	0	0	0	0	0	0	1	0	0	0	0	0	1	0	0	0	0	0	0	0	0	0
Denitrification	nosZ	182414493	1	0	0	0	0	0	0	0	0	0	0	0	0	0	0	0	0	0	1	0	0	0	0	0	1	0	0	0	0	0	0	0	0	0	0	0	0	0	0	0	0	0	0	0	0	0	0
Denitrification	nirK	18301983ccf351dcb0a2d2b094e57cc7	0	0	0	0	0	0	0	0	0	0	0	0	0	0	0	0	0	0	0	0	0	0	0	0	0	0	0	0	0	0	0	0	0	1	0	0	0	0	0	0	0	0	0	0	0	1	1
Denitrification	nosZ	184201561	0	0	0	1	0	0	0	0	0	0	0	0	0	0	0	0	0	0	0	0	0	1	0	0	0	0	0	0	0	0	0	0	0	0	0	1	0	1	0	0	0	0	0	0	0	0	0
Denitrification	nirK	188577061	1	2	1	0	0	3	2	2	1	0	1	1	0	0	2	1	0	1	0	1	0	0	0	2	0	0	0	1	1	0	2	1	0	1	0	1	1	0	1	0	1	1	2	3	1	0	1
Denitrification	nirS	188626.HMPREF0321_2147	2	0	0	2	0	0	0	0	0	1	0	0	0	2	0	0	0	0	0	0	1	1	3	0	2	1	0	0	0	1	0	1	3	0	1	0	0	0	1	1	0	1	0	0	0	0	0
Denitrification	nirS	189485008	0	1	0	1	0	0	0	0	1	0	0	0	0	0	0	0	0	0	1	0	0	1	0	0	0	0	0	0	1	0	0	0	1	0	0	0	0	0	0	0	0	0	1	0	0	1	0
Denitrification	nirK	1916bf0fde6119e3648b4bf2e2d4d0d9	2	0	1	0	0	0	1	1	4	0	0	2	3	0	2	1	1	0	0	0	2	0	1	1	1	0	1	2	1	0	1	2	0	4	0	1	1	1	1	0	1	0	1	1	1	0	4
Denitrification	nirK	192361071	0	1	0	0	0	0	1	0	0	0	0	0	0	0	1	0	1	0	0	0	0	0	0	0	0	0	0	1	0	1	1	0	0	1	0	0	0	0	1	0	0	1	0	0	0	0	0
Denitrification	nirS	192952.MM_2419	0	0	0	0	0	1	0	0	0	0	0	0	0	0	0	0	0	0	0	0	0	1	0	0	0	0	0	0	0	2	0	0	0	0	0	0	0	1	0	0	0	0	0	0	0	1	0
Denitrification	nirK	193212017	0	0	0	0	0	0	0	0	0	0	0	0	0	0	0	0	0	0	0	0	0	0	0	0	0	0	0	0	0	0	0	0	0	0	0	0	0	0	0	0	0	0	0	0	0	0	0
Denitrification	nirK	193214040	0	1	0	0	1	0	1	0	0	1	0	0	1	0	0	0	0	0	0	1	1	1	0	0	1	0	0	1	1	0	0	0	0	1	2	0	0	1	0	0	0	0	0	0	0	0	0
Nitrogen fixation	nifH	193216346	0	0	0	0	1	0	0	0	1	0	0	0	1	0	0	1	1	0	0	0	0	1	0	0	0	0	0	2	0	0	0	0	0	0	0	1	0	0	0	1	0	0	0	0	1	0	0
Denitrification	nirK	194337470	1	1	0	0	0	0	0	0	0	0	0	0	0	0	0	0	0	0	0	0	0	0	0	0	0	0	0	0	0	0	0	0	0	1	0	0	0	0	0	0	0	0	0	0	0	0	0
Dissimilatory nitrate reduction	nrfC	197286794	1	2	1	2	1	0	2	2	1	1	2	2	1	2	0	1	1	2	3	1	0	0	3	2	1	2	3	2	1	0	1	1	3	1	3	2	0	0	1	1	1	2	1	2	2	0	2
Organic degradation and synthesis	asnB	19c45700ee872ad05fcf8c370817e175	9	25	17	6	8	18	15	23	11	11	19	17	16	7	18	23	17	14	27	14	25	8	10	29	7	6	16	20	12	9	27	14	9	7	10	26	27	24	24	7	12	22	26	20	9	20	16
Organic degradation and synthesis	asnB	1a36eed6307f82844513cc279e21e490	1	1	3	0	0	1	0	2	1	1	2	3	1	2	3	0	1	3	1	3	2	2	1	1	1	1	3	3	1	1	2	3	0	3	1	3	2	1	4	1	0	2	2	2	0	1	0
Denitrification	nirK	1b3cafc71cae22aec4ebbf584cc10135	56	49	58	59	55	49	57	62	44	56	59	52	62	60	51	55	59	36	56	52	53	62	54	64	53	58	63	57	56	58	46	46	63	63	57	42	52	62	58	48	37	56	49	51	33	59	50
Denitrification	nirK	1b5515fb44729c19deb0959646466dbb	1	0	2	0	0	0	0	0	0	0	0	0	1	0	0	1	1	1	0	1	0	0	1	0	1	0	0	0	0	0	1	1	0	0	0	2	1	0	0	0	1	0	1	0	1	0	2
Denitrification	nirK	1c758bc251fdc879453a9462d42d3b4b	0	0	0	0	0	0	0	0	0	0	0	0	0	0	1	0	0	0	0	0	0	0	1	0	0	0	0	0	0	0	0	0	0	0	0	0	0	0	0	0	0	0	0	0	0	0	0
Denitrification	nirK	1ca849af9d0e52cc71dc4c5ecc64bb66	0	0	0	0	0	0	0	0	1	0	0	0	0	0	0	0	1	0	0	0	0	0	0	0	0	0	0	0	0	0	0	0	0	0	0	0	0	0	0	0	0	0	0	0	0	1	0
Denitrification	nosZ	1d0a0dc76e3398a10b74ecc92350280b	0	0	0	0	0	0	1	0	0	0	0	0	0	0	0	0	0	0	0	0	0	0	0	0	0	0	0	0	0	0	0	0	0	0	0	1	0	0	0	0	0	0	0	0	0	0	0
Denitrification	nosZ	1e49b13d4295f43d1289381759238b62	0	0	0	0	0	0	0	0	0	0	0	0	0	0	1	0	0	0	0	0	0	0	0	0	0	0	0	0	0	0	0	0	1	0	0	0	0	0	0	0	0	0	0	0	0	0	0
Denitrification	nirK	1edaf01b4df5c7585a6250a7e5915f03	5	2	5	1	1	4	5	6	5	1	3	4	4	2	3	2	3	7	2	4	7	2	6	3	1	2	2	3	6	5	6	2	1	1	1	4	2	4	8	2	4	1	3	2	2	2	1
Denitrification	nosZ	1f31a3d85fc6f5acc71be475a2416880	4	3	5	3	5	4	5	4	0	3	7	3	7	3	5	0	0	3	3	5	9	4	4	7	3	3	4	3	0	4	0	5	4	4	2	6	4	2	5	4	6	2	3	2	1	4	3
Denitrification	nirS	1f415408b8cc6eae6722f2a2ae8103fc	0	1	0	1	0	1	0	0	0	0	0	1	0	1	0	0	0	2	1	0	0	0	0	0	1	0	0	1	1	0	1	0	0	1	0	0	0	0	0	1	0	1	0	0	0	0	0
Organic degradation and synthesis	gdh_K15371	1f4a274da9d32d27f03b592f63c90b4f	3	5	4	6	4	4	4	8	7	7	6	6	5	5	0	3	6	5	4	4	4	4	4	6	3	5	2	5	1	4	7	8	3	6	5	5	4	5	5	4	6	3	3	5	3	7	7
Denitrification	nosZ	1fbafb9bd516d6f4677941880ae9769e	0	1	1	1	2	1	0	0	0	0	1	1	0	1	0	0	0	1	0	1	1	1	1	0	0	2	1	0	1	2	1	1	1	0	2	0	0	2	1	4	0	1	1	0	0	1	0
Organic degradation and synthesis	gs_K00266	203119.Cthe_0948	4	2	1	2	1	3	2	3	3	3	1	3	1	4	0	2	0	0	4	1	1	4	2	1	4	6	0	4	2	2	1	2	4	3	5	2	1	3	0	4	1	5	4	1	1	0	2
Denitrification	nosZ	206895288	0	1	0	0	0	0	0	2	0	0	0	0	0	0	0	0	0	0	0	0	1	0	0	0	0	0	0	0	0	1	0	0	0	0	0	0	0	1	0	0	0	0	0	1	0	0	0
Dissimilatory nitrate reduction	nrfC	207559.Dde_1075	0	0	0	0	0	0	0	0	1	1	1	0	1	0	0	0	0	1	0	1	0	0	0	0	0	0	0	0	0	0	0	0	0	2	0	0	0	0	1	0	0	1	1	0	0	1	1
Denitrification	nirK	207954.MED92_04362	0	0	0	0	0	0	0	0	0	0	0	0	0	0	0	0	0	0	0	0	0	0	0	0	0	0	0	0	0	0	0	0	1	0	0	0	0	0	0	0	0	0	0	0	0	0	0
Others	hcp	20808404	1	0	0	0	0	0	2	1	0	1	0	1	0	0	0	1	0	1	1	1	3	0	1	1	1	1	1	0	0	0	1	1	0	1	1	1	0	1	1	0	4	1	1	0	1	0	1
Nitrogen fixation	nifH	20809120	0	0	0	0	0	0	0	0	1	0	0	0	0	0	0	0	0	0	0	0	0	0	0	0	0	0	0	0	0	0	0	0	0	0	0	0	0	0	0	1	0	0	0	0	0	0	0
Assimilatory nitrate reduction	nirA	212717.CTC00732	1	0	0	5	5	2	0	1	1	4	1	0	0	3	0	0	1	0	5	1	0	3	0	0	1	2	0	1	0	1	0	0	6	1	4	1	2	0	1	2	0	1	1	1	0	1	0
Others	hcp	212717.CTC02405	0	0	0	2	2	1	3	1	0	1	0	0	0	1	1	1	1	2	2	1	1	3	0	1	0	1	0	0	1	1	1	1	2	1	2	1	1	0	0	2	0	0	2	1	1	0	0
Denitrification	nosZ	213810.RUM_04040	2	4	0	3	1	2	4	4	3	2	4	3	0	0	5	3	3	3	1	3	2	1	1	3	1	0	3	0	3	2	0	3	1	3	3	3	3	4	3	0	2	3	3	5	2	2	4
Denitrification	nirK	216591.BCAS0708	0	0	0	3	3	0	1	0	0	2	0	0	1	2	1	0	1	0	2	0	0	1	1	0	1	2	0	1	0	0	0	2	1	0	2	0	0	0	0	0	0	1	0	0	1	0	0
Denitrification	nirK	21674670	2	1	1	0	0	1	0	1	0	0	4	3	0	0	2	2	1	3	0	0	0	0	1	0	2	0	2	1	2	1	1	1	1	0	0	2	2	0	2	1	2	1	3	1	3	1	2
Denitrification	nirK	216895.VV1_1423	0	0	1	0	0	0	1	1	2	0	0	1	1	0	0	0	0	0	0	2	0	0	2	0	0	0	0	2	1	1	0	1	1	1	0	1	1	0	0	0	1	1	1	0	1	1	1
Denitrification	nirS	217076995	4	2	0	2	1	1	0	2	3	4	1	3	1	4	1	1	1	2	3	1	1	2	1	0	2	3	1	5	1	3	1	2	1	3	1	1	2	2	0	1	1	4	1	3	1	0	2
Organic degradation and synthesis	nmo	217969623	0	0	0	0	1	0	0	0	0	0	0	0	0	0	0	0	0	0	0	0	0	0	0	0	0	0	0	0	0	0	0	0	0	0	0	0	0	0	0	0	0	0	0	0	0	0	0
Denitrification	nirS	218562317	0	0	0	0	0	0	0	0	0	0	0	0	0	0	0	0	0	0	0	0	0	0	0	0	0	1	0	0	0	0	0	0	0	0	0	0	0	0	0	0	0	0	0	0	0	0	0
Denitrification	nirK	218779139	1	0	0	0	0	0	0	0	1	0	0	0	0	0	0	0	0	0	0	0	0	0	0	0	0	1	0	0	0	0	0	0	0	0	0	0	0	0	0	0	0	0	0	0	0	0	0
Denitrification	nirK	21fe7d47c3cb409d693e58cc3473322b	0	0	0	0	0	0	0	0	0	0	0	0	0	0	0	0	0	0	0	0	0	0	0	0	0	0	0	0	0	0	0	0	0	0	0	0	0	0	0	0	0	0	0	0	0	0	0
Denitrification	nirS	220a959f2e9aa4d8f8bd61372fba6b72	0	0	0	0	0	0	0	1	0	0	0	0	0	0	0	0	0	0	0	0	0	0	1	0	0	0	0	0	0	0	0	0	0	0	0	0	0	0	0	0	0	0	0	0	0	0	0
Denitrification	nosZ	221633020	0	0	0	0	0	0	0	0	0	0	1	0	0	0	0	0	0	0	0	0	0	0	0	0	0	0	0	0	0	0	0	0	0	0	0	0	0	0	0	0	0	0	0	0	0	0	0
Denitrification	nirK	223926.VP2717	1	0	0	0	0	0	0	0	0	0	0	0	1	0	0	0	0	0	1	0	0	0	0	0	0	0	0	0	0	0	0	0	0	0	0	0	0	0	0	0	0	0	0	0	1	0	0
Denitrification	nirK	224911.bll5692	0	0	1	0	1	0	0	0	0	1	0	0	0	1	0	0	0	0	0	0	0	1	1	0	0	1	0	0	0	0	0	0	0	0	1	0	0	0	0	1	0	0	0	0	0	0	0
Denitrification	nosZ	225849.swp_1317	1	0	0	0	0	0	0	1	0	0	0	1	0	0	1	0	0	0	0	0	0	0	0	0	0	0	0	0	0	0	0	0	1	0	0	0	0	0	0	0	0	0	1	0	0	0	1
Denitrification	nirK	226226055	0	0	0	0	0	0	0	0	0	0	0	0	0	0	0	0	0	0	0	0	0	0	0	0	0	0	0	0	0	0	0	1	0	1	0	0	0	0	0	0	0	0	0	0	0	0	0
Denitrification	nirS	226226945	0	1	0	4	2	1	0	1	0	2	1	0	1	3	1	0	1	0	2	1	1	2	0	0	0	1	0	0	1	1	0	0	3	1	4	1	1	0	0	0	0	1	1	1	1	1	0
Denitrification	nirS	226228990	1	0	0	2	1	1	1	0	0	1	0	0	0	1	0	0	0	0	1	0	0	1	0	0	0	2	0	0	0	0	0	0	1	0	1	0	1	0	1	0	1	0	0	1	0	0	0
Denitrification	nirK	226939900	0	0	0	0	0	0	0	0	0	0	0	0	0	1	0	1	0	0	0	0	0	0	0	0	0	0	0	0	0	0	0	0	0	0	1	0	0	1	0	0	0	0	0	0	0	0	1
Denitrification	nirK	226943245	0	0	0	0	0	0	0	0	0	0	0	0	0	0	0	0	0	0	0	0	0	0	0	0	0	0	0	0	0	0	0	0	0	0	0	0	0	1	0	0	0	0	1	0	0	0	0
Denitrification	nirK	227941.CCA00155	0	1	3	2	0	1	3	1	0	0	1	2	1	2	1	0	1	1	0	1	0	2	2	1	1	2	0	1	1	3	0	1	2	1	2	1	2	2	2	3	1	1	2	1	0	1	1
Nitrogen fixation	nifW	228410.NE1695	3	2	3	2	3	0	1	2	2	2	4	1	1	2	2	1	1	3	2	1	1	3	2	2	2	3	1	1	3	2	5	0	2	1	2	2	1	3	2	2	1	2	2	2	1	1	1
Denitrification	nirK	228410.NE2030	0	0	0	0	1	0	1	0	0	1	0	0	0	0	0	0	0	0	2	0	1	1	0	0	0	0	0	0	0	0	0	1	0	0	0	0	0	1	0	0	0	0	0	0	0	0	0
Dissimilatory nitrate reduction	nirB	22f0f592efbd18027cbb5e4eb6af87e4	0	0	0	0	1	0	0	0	0	1	0	0	0	1	0	0	0	0	0	0	0	1	0	0	0	0	0	0	0	0	0	0	1	0	0	0	0	0	0	0	0	0	0	0	0	0	0
Denitrification	nosZ	22f1251d9971823e3190b8e0fc2b1a3e	0	0	0	0	2	0	3	0	0	0	1	0	0	1	1	0	0	0	0	0	0	0	0	1	0	0	1	0	0	0	0	0	0	2	0	1	1	0	1	0	0	0	0	0	1	0	0
Denitrification	nirS	23097461	0	0	0	0	0	0	0	0	1	1	0	1	0	1	0	0	0	0	0	0	1	0	1	0	0	0	0	0	0	1	0	0	1	0	1	0	0	0	0	1	0	1	2	0	0	0	1
Denitrification	nosZ	232e1cae35cbedabf1f90af3407c97c1	0	0	0	0	0	0	0	0	0	0	0	0	0	0	1	0	0	0	0	0	0	0	0	0	0	0	0	0	0	0	0	0	0	0	0	0	0	0	0	0	0	0	0	0	0	0	0
Denitrification	nirK	234831.PSM_A2007	0	1	2	1	2	0	2	2	0	2	1	1	0	2	0	0	0	1	0	0	0	1	0	0	1	1	1	1	0	1	0	2	0	0	0	2	2	1	1	1	1	1	0	0	0	1	1
Denitrification	nirK	237808872	0	2	0	0	0	0	1	0	0	0	1	0	0	0	0	0	0	1	0	0	0	0	0	0	0	0	0	0	0	1	1	0	0	0	0	2	0	0	0	0	1	1	1	0	0	0	0
Denitrification	nirS	238920509	0	0	0	1	0	0	0	0	0	0	0	0	0	0	0	0	0	1	0	1	1	0	0	0	0	0	0	0	0	0	1	0	0	1	0	0	0	0	0	0	1	0	0	0	2	2	1
Denitrification	nosZ	239618401	0	0	0	0	0	0	0	0	0	0	0	0	0	0	0	0	0	0	0	0	0	0	0	0	0	0	0	0	0	0	0	0	0	0	0	0	0	0	0	0	0	0	0	0	0	0	0
Denitrification	nosZ	240015.ACP_1894	0	0	0	0	0	0	0	0	0	0	0	0	0	0	0	0	0	0	0	0	0	0	0	0	0	0	0	0	0	0	0	0	0	0	0	1	0	0	0	0	0	0	0	0	0	0	0
Organic degradation and synthesis	ureB	240424fbd8f783b8fbb86cf5b708dd2e	0	0	0	0	1	0	0	1	0	1	0	1	0	1	0	0	0	0	0	0	0	1	0	0	1	0	0	0	0	0	1	0	0	0	0	0	0	0	1	1	0	0	0	0	0	0	0
Denitrification	nosZ	245018.CL2_28620	35	34	38	29	23	27	35	32	42	20	30	29	33	23	22	35	37	31	20	31	35	21	38	29	34	33	34	41	31	45	25	39	15	34	42	34	32	28	29	25	32	29	30	26	38	39	30
Organic degradation and synthesis	nmo	247639.MGP2080_04745	0	2	0	1	1	0	0	0	0	0	0	0	0	0	0	0	0	0	1	1	0	1	0	0	1	1	0	0	0	0	0	0	2	0	1	0	0	0	0	1	0	0	0	0	0	0	2
Denitrification	nosZ	24de92be3c67b3b9d2d4c93a303612b0	0	0	0	0	0	0	0	0	0	0	0	0	0	0	0	0	0	0	0	0	0	0	0	0	0	0	1	0	0	0	0	1	0	0	0	0	0	0	0	0	1	0	0	0	0	0	0
Organic degradation and synthesis	asnB	24e53c8f3351ac5ecad36cf038ef5052	0	0	0	0	0	0	0	0	0	0	0	0	0	0	0	0	0	0	0	0	0	0	0	0	0	0	0	0	0	0	0	0	0	0	0	0	0	0	0	0	0	0	0	0	0	0	0
Denitrification	nirK	254000285	0	0	0	0	0	0	0	0	0	0	0	1	0	0	0	0	0	0	0	0	0	0	0	0	0	0	0	0	0	0	0	0	0	0	0	0	0	0	0	0	0	0	0	0	0	0	0
Denitrification	nosZ	254785110	0	0	0	0	0	0	0	0	0	0	0	0	0	0	0	1	2	0	1	0	0	0	0	0	1	0	0	0	0	0	1	0	0	0	0	0	0	0	0	0	0	0	0	0	0	0	0
Denitrification	nirK	254786161	0	0	1	0	0	0	0	0	0	0	0	0	0	0	0	0	0	0	0	0	1	0	0	1	0	0	2	1	0	1	0	1	0	0	0	0	1	1	0	0	0	0	1	0	0	1	0
Denitrification	nirK	254bc30cd22543e57bfcefb1eb65e798	0	0	0	0	0	0	0	0	0	0	0	0	0	0	0	0	0	0	0	0	0	0	0	0	0	0	0	0	0	0	0	1	0	0	0	0	0	0	0	0	0	0	0	0	0	0	0
Denitrification	nosZ	255531360	0	0	0	0	0	0	0	0	0	0	0	0	0	0	1	0	0	0	0	0	0	0	0	0	0	0	0	0	0	0	0	0	0	1	0	0	0	0	0	0	0	0	0	0	0	0	0
Denitrification	nirS	255532401	0	0	0	0	0	0	0	0	0	0	1	0	0	0	0	0	0	0	0	0	0	0	0	0	0	0	0	0	0	0	0	0	0	0	0	0	0	0	0	0	0	1	0	0	0	0	0
Denitrification	nosZ	256372657	0	0	0	0	0	0	0	0	0	0	0	0	0	0	0	0	0	0	0	0	0	0	0	1	0	0	0	0	0	0	0	0	0	0	0	0	0	0	0	0	0	0	0	0	0	0	0
Organic degradation and synthesis	gdh_K15371	256374446	0	0	2	0	1	1	3	0	0	0	0	1	0	0	0	0	1	1	0	1	0	1	0	0	1	0	1	0	2	0	0	0	0	1	0	0	1	1	0	1	1	2	1	0	0	0	0
Denitrification	nirK	256821563	0	3	0	0	2	1	4	2	1	0	5	2	6	1	0	1	4	1	0	1	6	1	2	2	0	0	2	1	4	0	2	0	1	0	2	2	6	2	6	1	6	3	5	0	1	2	2
Denitrification	nirK	256822822	2	1	0	0	0	0	1	1	0	0	1	1	1	0	0	1	2	0	0	1	0	0	1	1	0	0	2	1	1	1	1	1	0	0	0	1	0	0	0	1	0	1	1	1	0	1	1
Denitrification	nosZ	257054452	10	13	14	14	12	16	15	10	15	14	15	18	15	14	15	3	2	1	3	16	9	12	17	17	10	10	20	18	12	9	17	13	17	19	12	14	20	10	2	10	10	20	16	17	17	13	17
Dissimilatory nitrate reduction	nrfC	257063420	0	0	0	0	0	0	0	0	0	0	1	0	0	0	0	0	0	0	0	0	0	0	0	0	0	0	0	0	0	0	1	0	0	0	0	0	0	0	0	0	0	0	0	0	0	0	0
Denitrification	nosZ	257066495	0	1	0	0	1	0	1	0	1	0	2	1	1	1	1	0	2	1	0	1	1	0	0	0	1	1	0	1	0	0	3	1	2	1	0	2	0	0	0	1	1	1	1	0	1	0	0
Denitrification	nosZ	257068481	0	0	0	0	0	0	0	0	0	0	0	0	0	0	0	0	0	1	0	0	0	0	0	0	0	0	0	0	0	0	0	0	0	0	0	0	0	0	0	0	0	0	0	0	0	0	0
Denitrification	nosZ	257093709	0	0	0	0	0	0	0	0	0	0	0	0	0	0	0	0	0	1	0	0	0	0	0	0	0	0	0	0	0	0	1	0	0	0	0	0	0	0	0	0	0	0	0	0	0	0	0
Denitrification	nirK	257784499	34	30	51	28	37	34	48	34	37	21	47	37	41	23	46	45	40	23	31	47	46	31	40	46	35	36	49	22	49	41	30	43	31	48	23	47	36	39	38	19	37	39	36	42	57	36	39
Organic degradation and synthesis	gdh_K00261	258652821	0	0	0	0	0	0	0	0	0	0	0	0	0	0	0	0	0	0	0	0	0	0	0	0	0	0	0	0	0	0	0	0	0	0	0	0	0	0	0	0	0	0	0	0	0	0	0
Denitrification	nosZ	25b27ebe715e8f822e1d257eb4efbbc3	0	0	0	0	0	0	0	0	0	0	1	0	1	0	0	0	0	0	1	0	1	0	0	0	0	0	0	0	0	0	0	0	0	0	0	1	0	0	1	0	0	0	0	0	0	0	0
Denitrification	nosZ	25dd51c41a256175c1a863ad0b87a260	0	1	0	0	0	0	0	0	1	0	0	1	0	0	0	0	0	1	0	0	1	0	0	0	1	0	0	0	0	0	0	0	0	0	0	0	1	1	1	0	1	0	1	0	0	1	0
Denitrification	nirS	25df2945aba7759a0acbba3a766ea06b	0	0	1	0	0	0	0	0	0	0	0	0	0	0	1	0	2	0	0	0	0	0	0	0	0	0	0	0	0	0	0	0	1	0	0	1	0	0	0	1	0	0	0	0	0	1	0
Denitrification	nirK	260753709	0	0	0	0	0	0	0	0	0	0	0	0	0	0	0	0	0	1	0	0	0	0	0	0	0	0	0	0	0	0	0	0	0	0	0	0	0	0	0	0	0	0	0	0	0	0	0
Denitrification	nosZ	260893780	3	4	0	3	0	3	0	4	0	2	0	4	0	2	2	0	0	0	3	0	0	2	3	0	1	3	0	4	0	3	0	0	5	0	3	0	0	2	0	3	0	3	0	0	0	0	0
Denitrification	nirK	261855389	0	0	1	0	0	0	0	0	0	0	0	0	0	1	0	0	0	0	0	0	0	0	0	0	0	0	0	0	0	0	0	0	0	0	0	0	0	0	0	0	0	0	0	0	0	0	0
Denitrification	nosZ	262198175	0	0	0	0	0	0	0	0	0	0	0	0	0	0	0	0	0	0	0	0	0	0	0	0	0	0	0	0	0	0	0	0	0	0	0	0	0	0	0	0	0	0	1	0	0	1	0
Denitrification	nirK	262198456	4	2	3	1	0	3	4	0	1	0	4	2	0	1	3	2	2	4	0	4	0	1	5	4	1	1	3	0	1	5	0	0	0	2	1	3	3	5	3	0	3	6	3	1	2	3	2
Denitrification	nirK	26476f2c4a42ffdecc4bc31f6427a068	4	5	3	14	12	3	4	1	4	11	4	4	2	14	4	2	1	5	9	4	4	10	1	4	3	13	3	4	5	2	4	2	4	5	11	4	3	5	5	3	3	4	3	3	2	3	6
Denitrification	nosZ	2649dde30cb80b70d765afcffeb7bb3c	0	0	0	0	1	0	1	0	0	0	0	0	2	0	0	0	0	1	0	1	0	0	0	1	0	0	1	0	0	1	0	1	0	1	0	1	0	0	0	0	1	0	0	0	0	0	0
Denitrification	nirK	268317980	0	1	1	2	0	1	0	0	1	2	2	1	2	2	0	1	1	2	0	0	2	0	2	2	1	2	0	1	2	3	0	2	1	0	1	0	1	2	0	1	1	0	1	0	1	1	2
Denitrification	nosZ	269125825	0	0	0	0	0	0	1	0	0	0	1	0	0	0	0	0	0	1	0	0	0	0	0	0	0	0	0	0	0	0	0	0	0	1	0	0	0	0	0	0	0	0	0	0	0	0	0
Denitrification	nosZ	269793011	0	0	0	0	0	0	0	0	0	0	0	0	0	0	0	0	0	1	0	0	0	0	0	0	0	0	0	0	0	0	0	0	0	0	1	0	0	0	0	0	0	0	0	0	0	0	0
Denitrification	nirS	269836525	3	4	6	2	3	2	2	4	5	4	5	4	5	3	5	4	5	3	4	6	4	3	3	2	3	4	5	1	3	3	5	5	8	6	3	6	7	3	5	3	4	3	6	7	7	5	1
Denitrification	nirS	269839123	0	0	0	0	0	0	1	0	0	1	1	1	1	0	0	0	0	0	0	0	0	0	0	0	0	0	0	0	0	1	0	1	1	0	0	0	0	1	1	0	0	0	0	0	1	0	0
Organic degradation and synthesis	nmo	269928493	0	0	0	1	1	0	0	0	1	1	2	0	0	2	0	0	1	0	2	0	0	1	1	1	0	2	2	1	0	1	0	1	1	2	3	1	0	2	0	2	0	0	0	0	0	0	1
Denitrification	nosZ	26a19a53c5a2ec445b2597800e8b683a	0	0	2	0	0	1	4	0	0	0	0	1	1	0	2	0	0	3	1	4	1	0	1	0	0	0	4	0	0	0	0	4	2	2	0	1	1	0	2	1	2	0	1	0	4	1	1
Denitrification	nosZ	26b591b0f4cf4361ec6ac9f07d3acc83	1	2	4	0	5	1	0	1	0	1	2	2	5	1	6	0	0	5	1	2	8	0	1	1	2	1	5	1	0	2	0	1	2	5	1	0	5	1	3	0	4	0	5	0	9	7	7
Denitrification	nirS	26c3efd5f3dbbe5e975ed7e8f1d008d9	0	0	0	0	0	0	0	0	0	0	0	0	0	0	0	0	0	0	0	0	0	0	0	0	0	0	0	0	0	0	0	0	0	0	0	0	0	0	0	0	0	0	0	0	0	0	0
Denitrification	nosZ	26e41f61219fcb86de866d73ae1374bf	0	0	1	0	3	0	2	0	0	0	1	0	4	0	4	0	0	0	1	0	0	0	0	1	0	0	2	0	0	0	0	1	0	3	0	0	2	0	4	1	2	0	2	1	2	3	2
Denitrification	nirK	270374.MELB17_13841	0	0	0	1	1	0	0	0	0	0	0	0	0	0	0	0	0	0	2	0	0	1	0	0	0	0	0	0	0	0	0	1	1	0	1	0	0	0	0	1	0	0	0	0	0	0	0
Organic degradation and synthesis	glsA	272559.BF0487	6	5	2	0	0	5	2	2	5	0	0	0	2	0	6	4	4	3	1	5	2	0	6	5	2	0	4	3	6	0	0	0	0	4	0	2	4	1	0	4	1	5	4	3	6	1	1
Denitrification	nirS	272559.BF0529	1	0	0	0	0	0	1	0	1	0	0	0	1	0	0	1	0	0	0	1	1	0	0	0	1	0	0	0	0	0	1	0	0	0	0	1	0	0	0	0	1	1	0	1	0	1	0
Denitrification	nirK	272559.BF2967	3	4	6	3	2	11	3	6	4	3	4	8	4	2	3	5	5	6	2	6	7	1	4	2	6	6	3	4	4	5	3	3	7	3	4	4	3	7	3	3	4	5	6	3	7	2	3
Organic degradation and synthesis	nmo	272559.BF3891	0	0	0	0	0	0	0	0	0	0	0	0	0	0	0	0	0	0	0	0	0	1	0	0	0	0	0	0	0	0	0	0	1	0	0	0	0	0	0	0	0	0	0	0	0	0	0
Nitrogen fixation	nifW	272560.BPSS1344	0	0	0	0	0	0	0	0	0	0	0	0	0	0	0	1	0	0	0	0	2	0	0	0	0	0	0	0	0	0	0	0	0	0	0	0	1	0	1	0	0	0	0	0	0	0	0
Denitrification	nirS	278af35364a6881dcef0168cbb3b86d2	0	0	0	0	1	0	0	0	0	0	0	0	0	0	1	0	0	1	0	1	0	0	0	0	0	0	0	0	0	0	0	1	0	1	0	0	0	0	0	0	0	0	0	1	0	0	0
Denitrification	nirK	279238.Saro_3206	0	0	0	0	0	0	0	0	0	0	0	0	0	0	0	0	0	0	0	0	0	0	0	0	0	0	0	0	0	0	0	0	0	0	0	0	0	0	0	0	0	0	0	0	0	0	0
Denitrification	nosZ	280eff8a2f635294e7e8328ee68dade0	20	14	12	14	5	14	14	16	12	7	16	19	23	9	25	19	18	11	9	17	14	19	20	20	12	13	22	6	17	16	20	11	8	25	17	19	18	15	12	18	13	13	8	15	10	19	19
Denitrification	nirS	281689.Dace_1479	0	0	0	1	0	0	0	0	0	0	0	0	0	0	0	0	0	0	0	0	0	0	0	0	0	0	0	0	0	0	0	0	0	0	0	0	0	1	0	0	0	0	0	0	0	0	0
Denitrification	nosZ	283779203	0	0	1	0	1	1	0	0	1	1	0	2	0	1	0	0	0	0	2	0	0	1	0	0	0	1	0	0	1	0	1	0	0	1	0	0	0	0	0	1	1	0	1	1	0	0	1
Denitrification	nirK	284039103	0	0	0	0	0	0	0	0	0	0	0	0	0	0	0	0	0	0	0	0	0	0	0	0	0	0	0	0	0	0	0	0	0	0	0	0	0	0	0	0	0	0	0	0	0	0	0
Denitrification	nirK	284991123	0	1	0	0	0	1	0	0	1	0	1	0	0	0	0	0	0	0	0	1	3	0	0	0	0	0	1	1	1	1	1	1	0	0	0	0	0	0	1	0	1	1	2	1	1	0	0
Denitrification	nirK	287752.SI859A1_00981	0	0	0	0	0	0	0	0	0	0	1	0	0	0	0	0	0	0	0	0	0	0	0	0	0	0	0	0	0	0	0	0	0	0	0	0	0	0	0	0	0	0	0	0	0	0	0
Denitrification	nirK	288000.BBta_7061	0	0	0	0	0	1	0	0	0	0	0	0	0	0	0	0	0	0	0	0	0	0	0	0	0	0	0	0	0	0	0	0	0	0	0	0	0	0	0	0	0	0	0	0	0	0	0
Denitrification	nirS	289596495	0	0	0	0	0	0	0	0	0	0	0	0	0	0	0	0	0	0	0	0	0	0	0	0	0	0	1	0	0	0	0	0	0	1	0	0	0	0	0	0	0	0	0	0	0	0	0
Denitrification	nirK	290315.Clim_2062	0	0	0	0	0	0	0	0	0	0	0	0	0	0	0	0	0	0	0	0	0	0	0	0	0	0	0	0	1	0	0	0	0	0	0	0	0	0	0	0	0	0	0	1	0	0	0
Denitrification	nirK	290318.Cvib_0382	2	1	2	0	0	1	1	4	3	0	1	3	3	0	2	1	3	4	2	2	2	0	0	1	3	0	3	1	3	2	3	1	1	2	0	1	4	2	2	1	1	4	0	0	1	2	1
Nitrogen fixation	nifH	290318.Cvib_0388	0	0	0	0	0	0	0	0	0	0	0	0	0	0	0	0	0	0	0	0	0	0	0	0	0	0	0	0	0	0	0	0	0	0	0	0	0	0	0	0	0	0	0	0	0	0	0
Denitrification	nirS	290339.ESA_02548	0	0	2	0	1	0	2	0	1	1	1	0	2	0	3	3	5	2	0	3	3	0	2	0	0	0	0	0	3	0	1	1	0	0	0	3	0	0	2	0	3	0	0	2	0	2	4
Denitrification	nosZ	290340.AAur_1880	0	0	0	0	2	0	2	0	0	0	1	0	3	0	1	0	0	2	0	5	2	0	0	1	0	0	2	0	0	0	0	1	0	3	0	2	2	0	1	0	0	0	2	3	3	3	2
Denitrification	nirS	290402.Cbei_0006	0	0	0	0	0	0	0	1	0	1	0	1	0	0	0	0	0	0	1	0	0	0	1	0	0	0	0	0	0	0	1	0	0	0	0	0	0	0	0	1	0	1	0	0	0	0	0
Others	hcp	290402.Cbei_4508	4	5	6	4	6	6	3	6	5	6	0	6	4	0	1	5	0	7	6	6	6	5	5	6	4	5	4	7	6	0	4	4	0	4	5	7	5	5	5	5	3	6	7	5	5	8	6
Denitrification	nirK	291286955	1	2	0	2	1	0	0	1	0	2	0	1	1	0	0	1	0	1	0	0	1	0	1	2	3	0	0	2	0	1	1	0	0	0	1	1	0	0	0	3	1	1	0	2	1	2	0
Denitrification	nirK	291614770	3	5	2	2	3	1	2	3	0	5	3	3	4	5	3	1	4	1	4	4	1	3	1	3	5	6	0	1	1	4	3	2	2	3	3	2	3	2	3	4	4	3	3	1	1	2	2
Denitrification	nirS	292898944	0	0	2	0	1	2	3	1	0	1	0	0	3	2	3	1	3	0	1	3	3	0	1	0	1	0	0	1	0	0	4	2	0	1	0	3	0	0	1	2	3	0	0	1	1	2	4
Denitrification	nirS	29347834	3	3	3	0	0	5	4	0	3	0	1	4	3	0	1	0	3	0	0	5	2	0	0	5	3	0	4	3	4	1	1	2	0	1	0	6	2	5	5	1	3	0	4	1	4	3	0
Denitrification	nosZ	29349251	0	0	1	0	0	2	0	0	0	0	1	0	1	0	1	1	1	0	1	0	1	0	0	1	0	0	1	1	1	0	0	0	0	1	0	0	4	1	1	0	1	0	0	2	0	0	1
Organic degradation and synthesis	nmo	29349253	0	10	9	0	0	10	8	0	13	0	12	14	8	0	18	10	7	12	13	1	11	0	0	5	2	0	4	8	6	0	8	7	0	12	0	9	6	1	3	0	11	0	10	8	10	9	7
Organic degradation and synthesis	nmo	29375390	1	5	3	2	1	2	3	5	4	1	3	2	3	0	3	3	2	2	2	2	3	2	1	4	1	0	3	4	3	0	6	3	1	2	1	4	7	5	4	0	6	3	6	3	5	3	2
Denitrification	nirK	294055143	0	0	0	1	0	0	0	0	0	0	0	0	0	0	0	0	0	0	2	0	0	0	0	0	0	0	0	0	0	0	0	0	1	0	0	0	0	0	0	0	0	0	0	0	0	1	0
Denitrification	nirS	294056345	0	1	0	0	0	0	0	0	1	0	0	0	0	0	0	0	0	0	0	1	0	0	0	0	0	0	0	0	0	0	0	0	0	0	0	0	0	0	0	0	0	0	0	0	0	0	0
Denitrification	nosZ	294495078	0	0	0	0	0	0	0	0	0	0	0	0	0	0	0	0	0	0	0	0	0	0	0	0	0	0	0	0	0	0	0	0	0	0	0	0	1	0	0	0	0	0	0	0	0	0	0
Denitrification	nirS	294495525	4	1	1	2	1	2	0	1	2	1	1	1	0	1	1	0	1	0	2	0	0	1	3	0	3	2	1	2	1	0	0	0	2	1	2	1	0	2	0	1	1	0	3	0	0	0	1
Denitrification	nirK	296110174	6	5	3	4	3	3	5	5	3	4	4	4	2	3	5	2	3	7	1	6	5	5	4	4	6	7	4	3	3	4	1	3	6	4	6	4	4	7	6	3	4	5	3	5	5	3	3
Denitrification	nirK	296134475	2	1	0	0	1	0	1	1	0	3	0	0	0	3	0	0	1	0	0	2	0	1	4	0	2	1	1	1	0	1	1	0	2	1	1	1	1	1	1	2	0	2	1	2	0	0	0
Organic degradation and synthesis	glsA	296268371	1	1	0	0	1	0	0	0	0	1	0	0	0	2	0	0	0	0	1	0	0	1	0	0	1	1	0	0	0	1	0	0	0	0	1	0	0	1	0	2	0	0	0	0	0	0	0
Denitrification	nosZ	296270396	2	3	3	1	5	2	1	3	2	3	3	2	3	0	2	5	0	2	0	1	4	4	0	3	1	3	0	1	1	0	3	0	2	1	3	4	0	2	1	0	1	4	1	1	3	4	0
Denitrification	nosZ	297538687	0	0	0	0	0	0	0	0	0	0	0	0	0	0	0	0	0	1	0	0	0	0	0	0	0	0	0	0	0	0	0	0	0	0	0	0	0	0	0	0	0	0	0	0	0	0	0
Denitrification	nosZ	297564892	0	0	0	0	1	0	0	0	0	1	0	0	0	0	0	0	0	1	0	1	0	1	1	0	1	0	0	1	0	0	0	0	0	0	0	0	0	1	0	0	0	0	0	0	0	0	0
Denitrification	nirS	297567832	0	0	0	0	0	0	0	0	0	0	0	0	0	0	0	0	0	0	0	0	0	0	0	0	0	0	0	0	0	0	1	0	0	0	0	0	0	0	0	0	0	0	0	0	0	0	0
Nitrogen fixation	nifW	297568884	1	1	0	2	1	0	1	1	0	2	0	0	0	2	0	1	1	1	0	0	0	2	0	2	3	2	2	0	1	1	2	0	2	0	3	0	0	0	0	1	0	1	2	0	1	0	1
Denitrification	nosZ	297618415	0	0	0	0	0	0	0	0	0	0	0	0	0	0	0	0	0	0	0	0	0	1	0	0	0	0	0	0	0	0	0	0	0	0	0	0	0	0	0	0	0	0	0	0	0	0	0
Denitrification	nirK	297624734	1	0	2	0	0	3	0	1	2	1	0	0	2	0	1	1	0	2	0	2	0	0	2	1	2	0	1	2	0	1	0	3	0	2	2	1	1	1	1	1	1	2	3	1	1	0	2
Denitrification	nirK	298292295	0	0	0	0	0	0	0	0	0	0	0	0	1	0	0	0	0	0	0	0	0	0	0	1	0	0	0	0	0	0	0	0	0	0	0	0	1	0	0	0	0	0	0	1	0	0	1
Denitrification	nirS	298675298	2	1	1	1	2	2	1	2	2	2	0	3	0	2	1	0	2	1	1	2	1	1	0	1	2	2	1	2	1	3	1	1	2	2	2	1	1	1	0	1	2	4	0	1	1	2	1
Denitrification	nirK	2afab45803dc19dcb3c132cf82685db3	0	0	0	0	1	0	0	0	0	0	0	0	0	0	0	0	0	0	1	0	0	1	0	0	0	0	0	0	0	0	0	0	0	0	0	1	0	0	0	0	0	0	1	0	0	0	0
Denitrification	nirK	2b1186873982197b10a58ee5736bc963	1	0	0	0	0	3	1	0	1	0	1	0	0	0	0	2	0	1	0	1	1	0	0	1	1	0	0	1	0	0	2	1	0	1	0	0	0	0	0	0	0	1	1	0	0	0	0
Denitrification	nosZ	2bb5422b9d8e110dce8b2940545ce3db	0	0	0	0	0	0	0	0	0	0	0	0	1	0	1	0	0	0	0	0	0	0	0	0	0	0	0	0	0	0	0	0	0	0	0	0	0	0	0	0	0	1	0	0	2	0	0
Denitrification	nirK	2bd4c1c147e53d2a6dcec6713356bf00	0	0	0	0	0	0	0	0	0	0	0	0	0	0	0	0	0	0	0	0	0	0	0	0	0	0	0	0	0	0	0	0	0	0	0	0	0	0	0	0	0	0	0	0	0	0	0
Organic degradation and synthesis	nmo	2c23eedcb1f5b3604b4b7e962b4aef56	1	0	0	0	0	0	0	0	0	1	0	0	0	1	0	0	0	0	1	0	0	2	2	0	0	1	0	0	0	0	0	0	0	0	1	0	0	0	0	1	0	0	0	0	0	0	0
Denitrification	nosZ	2c3b1e7967aaac37e666037319dd76e8	0	0	0	0	0	0	0	0	0	0	0	0	0	0	0	0	0	0	0	1	1	0	0	0	0	0	2	0	0	0	0	1	0	1	0	0	0	0	0	0	1	0	0	0	0	0	1
Denitrification	nirS	2ea6421cea42360f689bd83acb1ef000	0	0	0	0	0	0	0	0	0	0	0	0	0	0	0	0	0	0	0	0	0	1	0	0	0	0	0	0	0	1	0	0	0	0	0	0	1	0	0	0	0	0	0	0	0	0	0
Denitrification	nosZ	2ee0c18771594b38b0fef28d9c76fe61	2	2	3	3	4	2	1	2	2	3	2	1	1	1	2	2	1	1	1	2	3	3	3	0	2	2	1	2	1	2	1	1	2	1	1	2	1	3	2	2	3	3	2	2	3	4	1
Denitrification	nosZ	2f2509915f3478f7fce1f45d5675f6a6	0	0	0	0	0	0	0	0	0	0	0	0	0	0	0	0	0	0	0	0	0	0	0	0	0	0	0	0	0	0	0	1	0	0	0	0	0	0	0	0	0	0	0	0	0	0	0
Denitrification	nirK	2fcf29511d9e4154254a6afe27c83800	0	0	0	0	0	0	0	1	0	0	0	0	0	0	0	0	0	0	0	0	0	0	0	0	0	0	0	0	0	0	0	0	0	1	0	0	0	0	0	0	0	0	1	0	0	0	0
Denitrification	nosZ	2fdb30b7bd77efcdf16fa8e839a07b0b	1	0	0	0	0	0	0	0	0	0	0	0	0	1	0	0	0	0	0	0	0	0	0	0	0	0	0	0	0	0	0	0	0	0	0	0	0	0	0	0	0	0	0	0	0	0	0
Denitrification	nosZ	300088291	0	0	0	0	0	0	1	0	0	0	0	0	0	0	0	0	0	0	0	0	0	0	0	0	0	0	0	0	0	0	0	0	0	0	0	0	1	0	0	0	0	0	0	0	0	0	0
Denitrification	nirK	300313633	0	0	0	0	0	0	0	0	0	0	0	0	1	0	0	0	0	0	0	0	1	0	0	1	1	0	0	0	0	0	0	0	0	0	0	0	0	0	0	0	0	0	0	0	0	0	0
Denitrification	nosZ	302382576	1	0	1	0	0	0	0	1	0	0	0	0	0	1	0	0	0	0	1	0	0	1	1	0	0	1	0	0	0	0	0	0	1	0	0	0	1	1	0	0	0	0	1	0	0	0	1
Denitrification	nirK	302383430	0	0	0	0	0	0	0	0	0	0	0	0	0	0	0	0	0	0	0	0	1	0	0	0	0	0	0	0	0	0	0	0	0	0	0	0	0	0	0	0	0	1	0	0	0	0	0
Denitrification	nosZ	302390639	0	0	0	0	0	0	0	0	0	0	0	0	0	0	0	0	0	0	0	0	0	0	0	0	0	0	0	0	0	0	0	0	0	0	0	0	0	0	0	0	0	0	0	0	0	0	0
Denitrification	nirK	302878592	2	2	3	0	6	1	0	2	2	2	0	1	1	3	1	0	1	0	3	3	0	1	3	0	0	1	0	0	2	2	2	1	0	4	0	2	2	2	0	2	0	2	0	1	1	2	2
Denitrification	nirK	304320037	0	0	0	0	0	0	0	0	0	0	0	0	0	0	0	0	0	0	0	0	0	0	0	0	0	0	0	0	0	0	0	0	0	0	0	0	0	0	0	0	0	0	0	0	1	0	0
Denitrification	nosZ	308048519	0	0	0	0	0	1	0	0	0	0	0	1	0	0	0	0	0	0	0	0	0	0	0	0	0	1	0	1	0	0	0	0	0	0	1	0	0	0	0	0	0	1	0	0	0	0	0
Denitrification	nirK	310814602	1	0	0	0	0	0	0	0	0	0	0	1	0	0	0	0	0	0	0	0	0	0	0	0	0	0	0	0	0	0	0	0	0	0	0	0	0	0	0	0	0	0	0	0	0	0	0
Denitrification	nirK	310819156	0	0	0	2	0	0	0	0	0	1	0	0	0	1	1	0	0	1	1	0	0	0	0	0	0	1	0	0	0	0	0	0	1	0	1	0	0	0	0	1	0	0	0	0	0	0	0
Others	hcp	310826004	0	0	1	3	3	0	0	1	0	2	0	0	1	3	0	0	1	1	3	0	0	2	1	1	0	3	0	1	1	1	0	0	2	0	3	1	1	1	0	4	0	1	0	0	0	0	0
Denitrification	nirS	310827152	0	0	0	1	1	2	0	1	0	1	0	0	0	1	0	0	0	0	1	1	0	2	0	0	0	1	0	0	0	1	0	1	0	0	0	0	0	1	0	0	0	1	0	0	0	0	0
Denitrification	nirK	311104612	0	0	0	0	0	0	1	0	1	0	0	1	0	0	0	0	0	1	0	0	0	0	0	0	1	1	0	0	0	1	0	1	0	1	0	1	0	1	1	2	0	1	2	0	1	0	1
Denitrification	nirK	311403.Arad_2491	1	0	0	1	1	0	0	1	0	1	0	1	1	0	0	1	0	0	0	0	0	1	1	0	0	2	1	0	0	1	0	1	1	0	1	0	0	2	0	0	0	0	0	0	0	0	0
Denitrification	nirK	312129622	0	0	0	2	3	0	0	0	0	1	0	1	0	3	0	0	0	0	2	0	0	2	0	0	0	2	0	0	0	0	0	2	2	0	2	0	1	0	0	1	0	1	0	0	1	2	0
Denitrification	nosZ	312144275	0	0	0	0	0	0	0	0	0	0	0	0	0	0	0	0	0	0	0	0	0	0	0	0	0	0	0	0	0	0	0	0	0	0	0	0	0	0	0	0	0	0	1	0	0	0	0
Nitrogen fixation	nifH	31234.CRE27988	5	5	6	10	6	9	5	6	7	6	6	6	7	8	3	5	3	4	11	7	1	9	5	2	4	7	6	4	1	6	10	4	13	3	10	5	6	6	7	7	3	7	6	5	8	4	7
Dissimilatory nitrate reduction	nrfC	313203008	1	0	1	0	0	1	1	3	1	1	1	2	1	1	2	2	2	1	1	1	1	1	1	2	1	2	0	1	1	1	1	1	1	2	1	1	0	2	1	1	2	1	1	1	2	2	1
Denitrification	nirS	313589.JNB_02270	0	1	0	0	1	1	0	0	1	0	1	0	2	0	1	1	1	0	0	1	0	0	0	1	0	1	1	1	2	0	0	0	0	0	0	0	0	0	1	0	1	0	0	0	1	1	0
Denitrification	nirK	313590.MED134_00250	4	5	4	4	3	4	5	6	6	4	3	4	4	4	3	4	7	5	4	7	4	3	3	3	5	4	1	4	3	1	6	4	2	4	3	7	5	6	3	3	2	4	8	2	5	2	4
Denitrification	nirK	313677707	0	0	0	0	0	0	0	0	0	0	0	0	0	0	0	0	0	0	0	0	0	0	0	0	0	0	0	0	0	1	0	0	0	0	0	0	0	0	0	0	0	0	0	0	0	0	0
Denitrification	nirK	314254.OA2633_05516	3	2	2	0	0	1	1	2	1	0	3	3	2	0	0	3	1	2	0	1	2	0	2	0	2	0	2	3	2	0	2	2	0	2	0	1	2	0	4	0	2	1	2	1	2	2	2
Denitrification	nirS	314254.OA2633_05661	1	0	0	3	1	1	1	0	0	1	0	0	1	2	0	0	1	0	0	0	1	4	1	0	2	2	0	0	1	2	1	1	2	0	3	1	0	1	0	3	0	0	1	0	0	0	0
Denitrification	nosZ	314254.OA2633_12650	0	0	1	1	1	0	0	1	0	0	0	1	0	0	0	0	0	1	1	0	1	0	0	0	0	0	0	0	0	0	0	1	0	0	0	1	0	0	0	0	0	0	0	0	0	0	0
Denitrification	nosZ	314276.OS145_03568	0	0	2	0	0	0	0	0	0	0	0	0	0	0	0	0	0	0	0	0	0	0	0	0	0	0	1	0	0	0	0	0	0	0	0	0	1	0	0	0	1	0	0	0	0	1	1
Denitrification	nosZ	314278.NB231_03055	1	1	5	0	4	0	3	0	1	1	2	1	4	1	2	0	3	0	0	4	2	0	0	4	0	0	3	0	4	1	0	0	0	1	0	3	1	0	0	0	1	1	1	4	3	3	3
Denitrification	nirK	314283.MED297_01810	0	0	0	1	0	0	0	0	0	0	0	0	0	0	0	0	0	0	0	0	0	0	0	0	0	0	0	0	0	0	0	0	1	0	0	0	0	0	0	0	0	0	0	0	1	0	0
Denitrification	nirK	314285.KT71_04700	0	0	1	1	0	0	1	1	0	1	0	0	0	0	0	0	0	0	0	0	0	0	0	0	1	1	1	0	0	1	1	1	0	1	0	0	0	0	0	0	0	0	0	0	0	0	0
Organic degradation and synthesis	ansB	314292.VAS14_13399	0	0	0	0	0	0	0	0	0	0	0	0	0	0	0	1	0	0	0	0	0	0	0	1	0	0	0	0	0	0	0	0	0	0	0	0	0	0	0	0	0	0	0	0	0	0	0
Denitrification	nosZ	314345.SPV1_02057	0	1	0	0	0	0	0	0	1	0	0	0	0	0	0	0	0	0	0	0	0	0	1	0	0	1	0	0	0	2	0	0	1	0	0	0	0	0	0	0	1	1	1	0	0	0	0
Denitrification	nosZ	314608.KT99_04409	0	0	0	1	0	1	0	0	0	0	0	1	0	0	0	0	0	0	0	0	0	0	0	0	0	0	0	0	0	1	0	0	0	0	0	0	0	0	0	1	0	0	0	0	0	0	0
Denitrification	nirK	315499254	0	0	0	0	0	0	0	1	0	0	0	0	0	0	0	0	0	0	0	0	0	0	0	0	0	0	0	0	0	0	0	0	1	0	1	0	0	0	0	0	0	0	0	0	0	0	0
Denitrification	nosZ	315749.Bcer98_0885	1	0	0	0	0	0	0	0	0	0	0	0	0	0	0	1	0	1	0	0	0	0	0	0	1	0	1	0	1	1	0	1	0	0	0	0	1	0	1	0	0	1	1	1	0	2	1
Denitrification	nirK	316273.XCV1602	0	0	0	1	0	1	0	1	0	0	1	1	1	0	0	1	0	1	0	1	1	0	1	2	0	0	1	1	1	1	0	0	0	1	0	0	0	0	0	0	0	2	0	1	1	1	1
Denitrification	nirK	317050774	1	0	0	1	2	0	0	0	2	1	2	0	0	2	3	2	1	4	0	2	0	1	1	8	6	1	5	3	1	0	4	0	0	6	2	3	2	0	7	1	6	4	7	0	5	3	0
Nitrogen fixation	nifH	317051012	2	7	9	1	2	0	0	3	8	3	1	3	6	2	1	8	6	4	5	7	3	1	2	1	5	4	2	0	4	2	1	4	2	5	3	1	3	1	7	2	1	4	2	4	8	5	2
Denitrification	nosZ	317123126	0	0	0	0	1	0	0	0	0	0	0	0	0	0	0	0	0	0	0	0	0	0	0	0	0	0	0	0	0	0	0	0	0	0	0	0	0	0	0	0	0	0	0	0	0	0	0
Nitrogen fixation	nifH	317125934	0	1	0	1	0	0	0	1	0	1	0	1	0	1	1	0	1	0	0	0	1	0	1	0	0	1	0	0	1	0	0	0	1	1	0	0	0	0	0	0	0	0	0	0	0	0	1
Denitrification	nosZ	318167.Sfri_2162	0	0	0	0	0	0	0	0	0	0	0	0	0	0	2	0	0	0	0	0	0	0	0	0	0	0	0	0	0	0	0	0	0	0	0	0	0	0	0	0	0	0	0	0	0	1	0
Denitrification	nosZ	319224.Sputcn32_1251	0	0	0	0	0	0	0	1	0	0	0	0	0	1	0	0	0	0	0	0	0	0	0	0	0	0	0	0	0	0	0	0	0	0	1	0	0	0	0	0	0	0	0	0	0	0	0
Denitrification	nirK	319225.Plut_0315	0	0	0	1	3	0	0	0	0	3	2	0	0	2	0	0	0	0	0	0	0	2	0	0	0	4	1	0	0	0	0	0	3	0	2	0	0	0	0	2	1	0	1	0	0	0	0
Denitrification	nosZ	319956043	0	0	0	0	0	0	0	0	0	0	0	0	0	0	0	0	0	0	0	0	0	0	0	0	0	1	0	0	0	0	0	0	0	1	0	1	0	0	0	0	0	0	0	0	0	0	0
Denitrification	nosZ	320161971	4	2	1	3	1	0	0	8	2	5	1	1	0	8	0	1	0	1	5	0	1	2	5	0	2	4	0	1	0	8	0	1	7	0	3	0	0	3	0	6	0	3	3	1	0	0	0
Denitrification	nosZ	320162432	5	6	4	3	4	5	2	5	5	5	3	5	6	6	3	2	2	4	5	4	4	5	5	1	6	5	3	5	2	5	2	4	6	5	6	5	5	5	5	5	4	6	4	2	4	1	3
Denitrification	nirK	320353238	1	0	0	1	0	0	0	0	1	0	0	0	0	1	0	0	0	0	0	0	0	0	1	0	1	1	0	0	1	1	0	0	1	0	0	0	0	0	0	1	0	1	0	0	0	0	0
Denitrification	nirK	320353940	1	0	0	0	0	0	0	0	0	0	0	0	0	1	0	0	0	1	0	0	0	0	0	0	0	0	0	0	0	1	0	0	0	1	0	0	0	0	0	1	0	1	0	1	0	0	1
Denitrification	nirK	320771.Cflav_PD1466	0	0	0	2	0	0	0	0	0	1	0	0	0	0	1	0	1	0	2	0	0	1	0	0	1	2	0	1	0	1	0	0	1	1	2	0	0	0	0	0	1	0	0	0	0	0	1
Denitrification	nosZ	320771.Cflav_PD1749	0	0	0	0	0	0	0	0	0	0	1	0	0	0	0	0	0	0	0	0	0	0	0	0	0	0	0	0	0	0	0	0	0	0	0	0	0	0	0	0	0	0	0	0	0	0	0
Denitrification	nosZ	322436665	0	0	0	0	0	0	1	0	0	0	1	0	0	1	1	1	0	1	0	0	0	1	1	0	0	0	0	0	0	0	0	0	0	0	0	0	0	0	0	0	1	0	0	0	0	0	0
Denitrification	nirK	323098.Nwi_0243	0	0	0	0	1	0	0	0	0	1	0	0	0	0	0	0	0	0	0	0	0	0	0	0	0	1	0	0	0	0	0	0	0	0	0	0	0	0	0	0	0	0	0	0	0	0	0
Denitrification	nirK	323261.Noc_0905	0	0	0	0	0	1	0	0	0	0	0	0	0	0	0	0	0	0	0	0	0	0	0	0	0	0	0	0	0	0	0	0	0	0	0	0	0	0	0	0	1	0	0	0	0	0	0
Denitrification	nirK	323261.Noc_1206	0	0	0	0	0	0	0	0	0	0	0	0	0	0	0	0	0	0	0	0	0	0	0	0	0	0	0	0	0	0	0	0	0	0	0	0	1	0	0	0	0	0	0	0	0	0	1
Others	hcp	323d5ff9fe23e558aaf2aec5f82618ab	0	0	0	0	0	0	0	0	0	0	0	0	0	0	0	0	0	0	0	0	1	0	0	0	0	0	0	0	0	0	0	0	0	0	0	0	0	0	0	0	1	0	0	0	0	0	0
Denitrification	nosZ	324602.Caur_2056	1	0	0	1	1	0	0	1	0	2	0	1	0	0	0	0	0	0	1	0	0	0	1	1	0	2	0	1	0	0	0	0	1	0	2	1	0	1	1	0	0	1	0	0	0	0	1
Denitrification	nirK	32477101	1	0	0	0	0	0	1	0	0	0	1	0	0	0	1	0	0	0	0	1	0	1	0	0	0	1	0	0	0	1	0	0	0	0	1	1	0	1	1	0	0	0	0	0	2	0	0
Denitrification	nosZ	325280714	0	1	2	0	0	2	4	1	3	0	4	3	0	0	4	0	1	1	5	0	0	0	0	1	3	0	4	0	1	0	5	0	0	3	0	0	3	0	0	0	0	0	2	1	1	3	2
Denitrification	nosZ	326297.Sama_2450	0	0	0	1	0	1	0	0	0	0	0	0	1	2	0	0	1	0	0	0	0	1	1	0	1	0	0	1	0	1	0	0	0	0	1	0	0	0	1	1	0	0	0	1	0	0	0
Denitrification	nirS	326442.PSHAa1930	0	0	1	0	0	0	0	0	0	0	0	0	1	0	0	0	0	0	0	0	1	0	0	0	0	0	1	0	0	0	1	0	0	0	0	0	0	0	1	0	2	0	0	0	1	0	0
Denitrification	nirK	326797812	0	0	0	0	0	0	0	0	0	0	0	0	0	0	0	0	0	0	0	0	0	0	0	0	0	1	0	0	0	0	0	0	0	0	0	0	0	0	0	0	0	0	0	0	0	0	0
Denitrification	nirS	326798202	0	2	3	1	4	1	2	0	0	0	4	0	2	0	4	5	3	2	0	5	2	0	1	0	0	1	2	0	1	0	4	5	0	0	0	2	0	0	6	0	4	0	0	3	2	4	2
Denitrification	nirS	327402550	0	0	1	0	0	1	1	1	0	0	1	1	2	0	0	1	0	0	0	1	1	0	0	0	0	0	1	0	0	1	0	1	0	1	0	0	1	0	0	1	1	1	0	1	0	1	1
Denitrification	nirK	327403066	0	0	1	0	0	0	0	0	0	0	0	0	0	0	0	1	0	0	0	0	1	0	0	0	0	0	0	0	0	0	0	0	0	0	0	0	0	0	2	0	0	1	0	1	0	0	0
Denitrification	nosZ	3282f0e8b86769e5723cf3b8a3e5b248	0	0	3	0	2	1	2	0	0	0	0	0	2	0	3	0	0	2	0	2	1	1	0	0	0	1	1	1	0	0	0	1	1	3	0	0	0	1	3	1	1	1	3	0	1	0	3
Denitrification	nirK	328952234	0	0	0	0	0	0	0	0	0	0	0	0	1	0	0	0	1	0	0	0	0	0	0	0	0	0	0	1	0	0	0	0	0	0	0	0	0	0	1	1	0	1	0	0	0	0	0
Denitrification	nirS	32cad56e1720f75d97769400b4d2157a	0	1	0	0	0	0	0	0	0	0	0	0	0	0	0	0	0	1	0	0	0	0	0	0	0	0	0	0	0	0	0	0	0	0	0	0	0	0	0	0	0	0	0	0	0	0	0
Denitrification	nirS	331635.G5S_0863	0	0	0	1	0	0	0	0	0	0	0	1	0	0	0	0	0	0	0	0	0	0	0	0	0	0	0	1	0	0	0	1	0	0	0	0	0	0	0	1	0	1	1	0	0	0	0
Denitrification	nirS	331636.G5O_0542	0	1	0	1	0	0	0	0	1	0	0	0	0	0	0	0	0	0	1	0	0	0	1	0	1	0	0	1	0	0	0	0	1	0	0	0	0	1	0	0	1	0	0	0	0	1	0
Denitrification	nirK	332291392	0	0	0	0	0	0	0	0	0	0	0	0	1	0	0	0	0	0	0	0	0	0	0	0	0	0	1	0	0	0	0	0	0	0	0	0	0	0	0	0	0	0	0	0	0	0	0
Denitrification	nirS	332295674	0	0	1	0	1	0	0	1	0	1	0	1	0	1	0	0	0	0	0	0	0	0	0	0	0	0	0	0	0	1	0	0	0	0	0	0	0	0	0	2	0	0	0	1	0	0	0
Nitrogen fixation	nifH	332796655	2	3	1	3	2	3	1	2	2	4	1	2	0	2	2	2	0	2	2	1	1	1	4	1	1	2	0	4	0	3	0	0	2	0	3	1	1	2	0	1	2	1	1	1	1	0	0
Denitrification	nosZ	332981035	0	0	0	1	0	0	0	1	0	1	0	0	0	1	0	0	0	0	1	0	0	2	1	0	2	0	0	0	0	1	0	0	1	0	0	0	0	0	0	3	0	2	1	0	1	0	0
Denitrification	nosZ	332982904	0	0	0	0	0	0	0	0	0	0	0	0	0	0	1	0	0	0	0	0	1	1	0	0	0	0	0	1	0	1	0	0	1	0	0	0	0	1	0	0	0	1	0	0	0	0	0
Others	hcp	332d1802fd6da9a1d22bc9157e50bf66	0	0	0	0	0	0	1	0	0	0	0	0	0	0	0	0	0	0	0	0	0	0	0	0	0	1	0	0	0	0	0	0	0	0	0	0	0	0	0	0	0	0	0	0	0	0	0
Organic degradation and synthesis	nmo	333984729	0	0	0	0	0	0	0	0	0	0	0	0	0	0	0	0	0	0	0	0	0	1	0	0	0	0	0	0	0	0	0	0	0	0	0	0	0	0	0	0	0	1	0	0	0	0	0
Denitrification	nirK	333986157	1	4	0	0	1	0	2	4	2	1	1	4	1	0	0	0	1	1	0	4	2	0	1	1	0	0	1	3	1	0	1	2	1	1	0	2	1	1	1	0	0	3	2	0	2	3	2
Denitrification	nosZ	334147315	0	0	0	0	0	0	0	0	1	0	0	0	0	0	0	0	0	0	0	0	0	0	0	0	0	0	0	0	0	0	0	0	0	0	0	0	0	0	0	0	0	0	0	0	0	0	0
Organic degradation and synthesis	gdh_K00262	334147972	0	0	0	0	0	0	0	0	1	0	0	0	0	0	0	0	0	0	0	0	0	0	0	0	0	0	0	0	0	0	0	1	0	0	0	0	0	0	0	0	0	0	0	0	0	0	0
Denitrification	nirS	336477181	0	0	0	1	0	0	0	0	0	1	0	1	1	0	0	0	0	0	0	0	0	1	1	0	0	0	0	0	0	1	0	0	0	0	1	0	0	0	0	1	0	1	0	0	0	0	0
Denitrification	nirK	337277756	1	1	1	2	2	1	0	1	0	1	2	1	1	2	0	1	0	0	4	0	2	2	0	0	0	0	0	2	0	0	1	0	2	0	2	0	0	0	0	0	1	0	0	2	1	0	0
Organic degradation and synthesis	gdh_K15371	337281289	9	8	1	8	0	8	0	0	7	0	0	8	0	9	0	1	0	0	6	0	1	5	10	0	0	6	1	7	1	7	0	1	6	0	0	1	0	7	0	9	1	7	8	0	0	0	0
Denitrification	nirK	337287626	0	1	1	2	1	0	0	1	0	2	0	1	1	2	1	0	0	1	1	0	1	1	1	0	0	1	0	0	0	0	1	0	3	0	2	1	1	1	0	3	1	0	0	0	1	0	1
Denitrification	nirS	337752121	0	1	3	1	6	2	2	2	2	1	1	3	2	2	5	1	3	3	1	2	3	0	1	0	2	2	3	1	2	3	3	0	2	1	1	1	0	0	2	1	1	1	0	0	3	2	2
Denitrification	nirS	338175469	1	0	0	0	0	1	0	0	0	0	0	0	0	0	0	0	0	0	1	0	0	0	0	0	0	0	0	0	0	0	0	0	0	0	1	0	0	0	0	0	0	0	0	0	0	0	0
Denitrification	nirS	338213906	0	0	0	1	0	0	0	0	0	0	0	0	0	0	1	0	0	0	0	0	0	0	0	0	0	0	0	0	0	0	0	0	0	0	0	0	0	0	0	0	0	0	0	0	1	0	1
Denitrification	nosZ	338732349	0	0	1	0	0	0	0	0	0	0	0	0	0	0	1	0	0	2	0	0	1	0	0	0	0	0	1	0	0	0	0	1	0	0	0	0	0	0	2	0	0	0	2	1	1	0	0
Denitrification	nirS	338733306	0	1	0	0	0	0	0	0	0	0	1	0	0	0	0	0	0	0	0	0	0	0	1	0	1	1	0	0	0	1	0	0	0	0	0	0	0	0	0	0	0	0	0	0	0	0	0
Denitrification	nirK	338963.Pcar_0346	2	1	2	1	2	1	2	2	2	2	1	2	2	2	3	1	1	1	2	3	2	1	1	3	2	1	3	1	1	1	0	1	3	3	2	3	2	2	3	2	1	1	1	2	2	2	2
Nitrogen fixation	nifW	339629083	0	0	0	0	0	0	0	0	0	0	0	0	1	0	0	0	0	0	0	0	0	0	0	0	0	0	0	0	0	0	0	0	0	0	0	0	0	0	0	0	0	0	0	0	1	0	0
Denitrification	nirK	340789340	1	0	0	0	1	0	1	0	0	2	2	0	0	3	1	0	1	0	2	2	2	3	0	2	1	1	1	2	2	1	1	2	4	1	0	0	4	1	1	1	0	1	0	0	1	0	1
Denitrification	nirS	342731691	0	0	0	0	0	0	0	0	0	0	0	0	0	0	0	0	0	0	0	0	0	0	0	0	0	0	0	0	0	0	0	0	0	0	0	0	0	0	0	1	0	0	0	0	0	0	0
Denitrification	nosZ	344747.PM8797T_11094	0	0	0	0	0	0	0	0	0	0	0	0	1	0	0	0	0	0	0	0	0	0	0	0	0	0	0	0	0	0	0	0	0	0	0	0	0	0	0	0	0	0	0	0	0	0	0
Denitrification	nirK	344747.PM8797T_28509	0	1	1	0	0	0	0	0	0	0	1	0	0	0	0	0	0	1	0	0	0	0	0	0	0	0	0	0	0	0	0	0	0	0	0	0	0	0	0	0	0	1	0	0	0	0	0
Denitrification	nosZ	345219.Bcoa_0365	0	0	0	0	0	0	0	0	0	0	0	0	0	0	0	0	0	0	0	0	0	0	0	0	0	0	0	0	0	0	0	0	0	0	1	0	0	0	0	0	0	1	0	0	0	0	0
Denitrification	nosZ	34556772	0	0	0	0	0	0	1	0	0	0	0	0	0	0	0	0	0	0	0	0	0	0	0	0	0	0	0	0	0	0	0	0	0	0	0	1	0	0	0	0	0	0	0	0	0	0	0
Denitrification	nirK	347539504	3	0	1	3	1	2	0	0	1	4	1	2	0	4	1	2	1	0	1	2	1	4	2	2	3	3	1	1	0	0	1	0	2	1	4	1	1	1	3	2	0	1	1	0	2	1	2
Nitrogen fixation	nifW	347755746	0	0	0	0	0	2	0	0	0	0	0	0	0	0	3	0	0	2	0	0	2	0	0	0	1	0	0	0	0	0	2	1	0	0	0	0	1	2	1	0	0	0	2	1	2	0	1
Denitrification	nirK	347756088	2	1	3	0	0	1	3	1	2	0	0	1	4	0	1	1	2	0	0	1	2	0	3	4	3	1	0	1	3	2	3	2	0	5	0	7	5	0	2	0	3	2	5	3	3	3	4
Organic degradation and synthesis	gdh_K15371	347758872	1	1	3	1	1	1	1	1	1	2	2	1	1	1	1	1	1	1	1	1	1	1	2	0	1	1	2	1	2	2	1	1	1	1	1	1	1	1	2	3	1	2	2	1	1	1	1
Denitrification	nirK	349161.Dred_1312	0	1	0	0	1	1	1	0	2	1	0	1	0	2	0	2	1	0	1	0	1	1	0	0	0	0	0	0	1	1	0	0	0	0	3	1	0	1	1	0	1	0	0	2	0	0	0
Denitrification	nirK	34924d87b106070c8a2adb274e46c014	0	0	0	0	0	0	0	1	0	0	0	1	0	0	0	0	0	0	0	0	0	0	0	0	0	0	0	0	0	0	0	0	0	1	0	0	0	1	0	0	0	0	0	0	0	0	0
Denitrification	nosZ	349519.LCK_01606	0	0	1	0	1	0	0	0	0	0	0	0	1	0	0	0	0	0	0	1	0	0	0	1	0	0	0	0	0	0	0	1	0	0	0	1	0	0	0	0	0	0	0	0	1	1	1
Denitrification	nosZ	350688.Clos_0484	92	78	78	80	62	70	65	86	80	51	61	79	77	53	61	57	71	63	40	62	78	76	87	70	83	79	71	60	86	79	78	72	54	77	83	83	80	79	52	81	83	70	69	82	65	74	83
Denitrification	nirK	351348.Maqu_2826	0	1	0	0	0	0	0	0	0	0	0	0	0	0	0	0	0	0	0	0	0	1	0	0	1	1	0	0	0	0	0	0	0	0	0	0	0	0	0	0	0	0	0	0	0	0	0
Denitrification	nirK	351605.Gura_3365	1	2	2	0	1	2	5	3	1	2	2	3	0	2	2	1	2	2	4	2	1	3	1	2	1	2	1	5	2	0	2	0	2	1	2	2	1	1	1	1	2	2	3	1	4	0	1
Denitrification	nosZ	352165.HMPREF7215_0268	0	0	0	0	0	0	0	0	0	0	0	0	0	0	0	0	0	0	0	0	0	0	0	0	0	0	0	0	1	1	0	0	0	0	0	0	0	0	0	0	0	0	0	0	0	0	0
Denitrification	nosZ	352516241	1	0	0	0	1	0	2	1	0	1	0	0	2	0	0	0	0	2	0	1	1	0	1	0	1	1	0	0	0	0	0	0	0	1	1	0	0	0	1	0	2	1	1	0	2	2	1
Denitrification	nosZ	353c19ef70f3d3589ff2d885e47d6e19	0	0	0	0	0	0	0	0	0	0	0	1	0	0	0	0	0	0	0	0	0	0	0	0	0	0	0	0	0	0	0	0	0	1	0	0	0	0	0	0	0	0	0	0	0	0	0
Denitrification	nirS	357390542	1	0	0	0	0	0	0	1	0	1	0	0	1	0	0	0	0	0	0	0	0	0	0	0	0	0	0	0	0	0	0	0	0	0	0	0	0	0	0	0	0	0	0	0	0	0	0
Denitrification	nirS	357391280	3	3	7	3	2	5	2	2	3	6	6	4	4	6	1	4	4	1	6	3	2	5	5	5	6	3	4	5	3	5	4	6	4	6	4	5	2	5	4	3	3	4	4	0	4	3	4
Denitrification	nirK	357404269	1	0	2	1	1	1	0	1	0	2	0	0	0	1	0	1	1	0	0	0	2	1	1	2	0	0	1	0	0	1	1	0	1	1	1	0	0	0	0	2	1	0	0	1	0	0	0
Denitrification	nosZ	357420426	0	1	0	0	0	0	0	0	0	0	0	0	0	0	0	0	1	0	0	0	0	0	0	0	0	1	0	0	0	0	0	0	0	0	0	1	0	0	0	0	0	1	0	0	0	0	0
Assimilatory nitrate reduction	nirA	357809.Cphy_1382	0	0	1	1	0	0	0	0	1	0	1	0	1	1	1	0	0	0	0	0	0	0	1	0	1	0	0	0	0	0	0	0	2	0	0	3	1	0	0	1	0	0	0	1	0	2	0
Denitrification	nosZ	360105.CCV52592_1904	0	0	0	0	0	0	0	0	0	0	0	0	0	0	0	0	0	0	0	0	0	0	0	0	0	0	0	0	0	0	0	0	0	0	0	0	0	0	0	0	0	0	0	0	0	0	0
Denitrification	nirS	360911.EAT1b_1726	0	0	0	0	0	0	0	1	0	0	0	0	0	0	0	0	0	0	0	0	0	0	0	0	0	0	0	0	0	0	0	0	0	0	1	0	0	1	0	0	0	1	0	0	0	0	0
Denitrification	nirK	36322f5704347ec435afead78f4e743a	0	0	0	0	0	0	0	0	0	1	1	2	0	1	5	0	1	1	1	2	1	1	0	5	0	0	1	0	2	3	5	1	0	5	0	0	1	0	1	2	1	4	3	1	3	1	4
Denitrification	nirS	367336.OM2255_08736	0	0	0	0	0	1	0	0	0	0	0	0	0	0	0	0	0	0	0	0	0	0	0	0	0	0	0	0	0	0	0	0	0	0	0	0	0	0	0	0	0	0	0	0	0	0	0
Organic degradation and synthesis	nmo	3711.Bra027370.1-P	0	0	0	0	1	0	0	0	0	1	0	0	0	1	0	1	0	0	2	0	0	1	0	0	0	0	0	0	0	0	0	0	1	0	0	0	0	0	0	0	0	0	0	0	0	0	0
Others	hcp	372a59fa99f2ba773d9a9977a9d93fac	0	0	0	0	0	0	0	0	1	0	0	0	0	0	0	0	0	0	0	0	0	0	0	0	0	0	0	0	0	0	0	0	0	0	0	1	1	0	0	0	0	0	0	0	0	0	0
Denitrification	nosZ	3738b619b143036d5f4161123d36ed1a	0	0	0	0	0	0	0	0	0	0	0	1	0	0	0	0	0	0	0	0	0	0	0	0	0	0	0	0	0	0	0	0	0	0	0	0	0	0	0	0	0	0	0	0	0	0	0
Denitrification	nirK	374289888	0	0	2	3	3	0	1	1	2	3	1	0	0	1	1	1	1	1	2	0	0	2	0	1	0	3	0	0	0	1	1	0	2	0	2	0	1	0	1	2	0	0	1	0	0	1	0
Denitrification	nirS	374308968	0	0	0	0	0	0	0	0	0	0	0	0	0	0	1	0	0	0	1	0	2	0	0	0	0	0	0	1	0	1	0	0	0	0	0	0	0	0	0	0	0	0	0	0	0	0	0
Nitrogen fixation	nifH	374330920	1	4	1	4	2	3	0	2	7	4	2	2	1	5	1	0	3	2	4	1	0	4	3	4	4	2	3	2	1	4	0	2	5	0	1	5	2	2	2	4	1	1	1	1	1	1	0
Denitrification	nirK	374334621	1	1	2	0	1	2	2	3	0	0	2	2	0	0	3	0	2	4	0	1	0	0	3	0	2	1	1	3	3	2	4	4	0	1	0	3	2	0	3	0	1	4	1	0	1	4	3
Denitrification	nirS	374339279	1	0	0	1	2	1	1	0	0	1	0	0	0	2	0	0	0	0	0	0	0	2	2	1	2	1	0	1	0	2	0	0	2	1	2	0	0	0	0	1	0	0	0	0	0	0	0
Denitrification	nosZ	374992943	1	0	0	0	0	0	0	0	0	1	0	1	0	1	1	0	0	0	1	0	0	0	1	0	0	1	0	0	0	1	0	0	0	0	1	0	0	1	0	1	0	0	0	0	1	0	0
Dissimilatory nitrate reduction	nrfC	374993494	0	1	0	0	0	0	1	0	2	0	0	0	1	0	0	0	1	0	1	1	0	0	0	2	1	0	2	0	2	2	2	0	0	0	1	1	0	0	0	1	0	0	0	1	2	1	0
Denitrification	nirK	374996561	0	0	0	0	0	0	0	0	0	0	0	0	0	0	0	0	0	0	0	0	0	0	0	0	0	0	0	0	0	0	0	0	0	0	0	0	0	0	0	1	0	0	0	0	0	0	0
Denitrification	nirS	375147369	0	1	0	0	0	0	0	0	0	0	0	0	0	0	0	0	0	0	0	0	0	0	0	0	0	0	0	0	0	0	0	1	0	0	0	0	0	0	0	0	0	0	0	0	0	0	1
Denitrification	nirK	375149207	0	1	0	1	0	1	0	0	0	0	0	0	0	0	1	0	2	0	0	1	3	0	1	0	1	0	2	0	1	1	0	1	0	1	0	1	1	0	0	0	1	0	1	0	0	1	2
Organic degradation and synthesis	nmo	37522417	0	0	0	1	0	0	0	0	0	1	0	0	0	3	0	1	0	0	2	0	0	0	0	0	0	0	0	0	0	0	0	0	2	1	0	1	0	0	0	0	0	1	0	0	1	1	0
Organic degradation and synthesis	gdh_K00262	375253992	1	0	0	0	0	0	1	1	1	0	0	0	0	0	0	0	2	0	0	1	0	0	0	1	0	0	1	0	0	0	0	0	0	0	0	0	1	0	0	0	1	0	0	0	0	0	3
Denitrification	nirK	375451.RD1_3138	0	2	0	0	1	1	1	0	0	1	1	2	0	2	0	1	0	0	0	0	0	0	0	0	2	3	0	1	0	1	0	0	1	0	0	1	0	0	2	1	0	1	0	0	2	0	1
Denitrification	nirK	377431.CferDRAFT_2119	1	0	0	0	0	2	2	0	1	0	0	1	1	0	2	2	0	1	0	0	0	0	0	0	0	0	3	0	2	1	1	2	0	0	0	2	0	0	1	0	1	3	2	0	0	1	1
Denitrification	nirS	379009896	0	0	1	0	0	1	2	1	0	0	0	0	0	0	2	2	1	1	1	0	0	0	0	1	0	0	1	0	1	0	0	2	0	0	0	0	1	1	0	0	1	1	0	0	2	0	0
Denitrification	nirK	379011971	0	0	0	0	0	0	1	1	1	0	0	1	0	1	0	0	0	0	0	1	0	2	0	0	0	1	0	1	0	0	0	0	2	1	1	0	0	0	0	0	0	0	1	0	0	0	0
Nitrogen fixation	nifH	379731209	2	3	1	4	2	1	1	4	1	4	3	2	1	2	2	3	1	2	2	1	2	2	4	2	3	2	2	3	1	5	2	2	3	0	2	2	2	1	2	4	1	1	1	1	2	2	2
Denitrification	nosZ	37e47f2858b7db705a087c350ff6814e	0	0	0	0	0	0	0	0	0	0	0	0	0	0	0	0	0	0	0	0	0	0	0	0	0	0	0	0	0	1	0	0	0	1	0	0	0	0	0	0	0	0	0	0	0	0	0
Organic degradation and synthesis	ureB	380e5f2016456e6e539c922a89222297	1	0	1	0	0	0	1	0	0	0	0	0	0	0	0	0	0	0	0	0	0	1	0	0	0	0	0	0	0	0	0	0	0	1	1	0	0	0	1	0	0	1	0	0	0	0	0
Organic degradation and synthesis	nmo	381666.H16_B0389	0	0	0	0	0	0	0	0	0	0	0	0	0	0	0	0	1	0	0	0	0	0	0	0	0	0	0	0	0	0	0	0	0	0	0	0	0	0	0	0	0	1	0	0	0	0	0
Denitrification	nirK	383317124	0	0	0	0	0	0	0	0	0	0	0	0	0	0	0	0	0	0	0	0	0	0	0	0	0	0	0	0	0	0	0	0	0	0	0	0	0	0	0	0	0	0	1	0	0	0	0
Denitrification	nosZ	383372.Rcas_0946	1	1	1	0	3	3	0	0	0	2	0	0	0	3	1	0	0	0	3	1	0	2	1	1	0	0	2	1	2	1	0	1	0	0	0	0	1	1	0	1	2	2	1	0	1	0	0
Denitrification	nosZ	383372.Rcas_1200	0	0	0	0	0	0	0	0	0	0	0	0	0	0	0	0	0	0	0	0	0	0	0	0	0	0	0	0	0	0	0	0	0	0	0	0	0	0	0	0	0	0	0	0	0	0	0
Denitrification	nosZ	383455187	0	0	0	0	1	0	1	0	0	0	1	0	0	0	1	0	0	1	0	0	0	0	0	1	0	0	2	0	0	0	0	0	0	1	0	1	1	0	3	0	0	0	0	0	0	0	1
Denitrification	nirK	383459066	0	0	0	0	0	0	0	0	0	0	0	0	0	0	0	0	0	0	0	0	0	0	0	0	0	0	0	0	0	0	0	0	0	0	0	0	0	0	0	0	1	0	0	0	0	0	0
Nitrogen fixation	nifW	383757866	0	0	0	0	0	0	0	0	0	0	0	0	0	0	0	0	0	0	0	0	0	0	0	0	0	0	0	0	0	0	0	0	0	0	0	0	0	0	0	0	0	0	0	0	0	0	0
Denitrification	nosZ	383758760	0	0	0	0	0	0	0	0	1	0	0	1	0	0	0	0	0	0	0	0	0	1	0	0	0	0	0	0	0	0	0	0	0	0	0	0	0	0	0	0	0	0	1	0	0	0	0
Denitrification	nosZ	383768114	0	0	0	0	0	0	1	0	0	0	0	0	0	0	0	0	0	0	0	0	0	0	0	0	0	0	0	0	0	1	0	0	0	0	0	0	0	0	0	0	0	0	0	0	0	0	0
Organic degradation and synthesis	gs_K00266	383788619	0	0	0	1	0	0	0	0	0	1	0	0	0	0	0	0	0	0	1	0	0	0	0	1	0	0	0	0	0	1	0	0	0	0	0	0	0	0	0	0	0	0	1	1	0	0	0
Denitrification	nosZ	384133985	0	0	0	0	0	0	0	0	0	0	0	0	0	0	0	0	1	1	0	0	0	0	0	0	0	0	0	0	0	0	0	1	0	1	0	0	0	0	0	0	0	0	2	0	1	1	1
Nitrogen fixation	nifH	384136985	0	0	2	1	0	0	1	0	1	0	0	1	1	1	0	0	0	0	1	0	0	0	0	0	0	0	0	0	0	0	0	0	1	1	2	0	0	0	0	0	0	0	0	1	0	0	0
Denitrification	nirK	384676.PSEEN0087	2	0	0	0	0	0	0	0	0	0	0	0	0	0	0	0	0	0	0	0	0	0	0	0	0	0	0	1	0	0	0	1	0	0	0	0	1	0	0	0	0	0	0	0	0	0	0
Denitrification	nirK	384765.SIAM614_17489	3	2	0	3	2	2	2	1	1	3	2	2	2	2	0	1	0	1	5	2	2	3	2	3	1	2	0	0	0	1	1	1	2	1	2	1	0	2	1	2	0	0	1	0	3	1	1
Denitrification	nirK	385811767	0	0	0	0	0	1	0	0	3	0	0	0	0	0	1	0	1	0	1	1	1	0	0	0	0	0	0	1	2	0	0	1	0	1	0	1	0	0	1	0	0	1	1	0	1	1	0
Denitrification	nosZ	386415.NT01CX_1087	0	0	0	0	0	0	0	0	0	0	0	0	0	0	1	0	0	0	0	1	0	0	0	0	0	0	0	0	0	0	0	0	0	0	0	0	0	0	0	0	0	0	0	0	0	0	0
Denitrification	nirK	386415.NT01CX_1462	0	0	0	0	0	0	0	0	0	0	0	0	0	1	0	0	0	0	0	0	0	0	1	0	0	0	0	0	0	0	0	0	0	0	0	0	0	0	0	0	0	0	0	0	0	0	0
Denitrification	nosZ	386715016	0	0	2	0	1	0	0	0	0	0	0	1	1	0	0	1	0	0	0	0	1	1	0	0	1	0	0	1	0	0	1	0	0	1	0	1	0	0	1	1	0	1	1	1	2	1	0
Dissimilatory nitrate reduction	nrfC	386744572	0	0	0	0	0	0	0	0	0	0	0	0	0	0	0	0	0	0	0	0	0	0	0	0	0	0	0	0	0	1	0	0	0	0	0	0	0	0	0	0	0	0	0	0	0	1	0
Organic degradation and synthesis	glnA	387127844	12	7	8	16	20	3	8	13	6	13	8	12	9	13	10	8	6	9	8	10	6	10	14	6	12	14	7	8	3	12	11	6	13	8	12	6	5	9	6	13	13	6	5	12	5	4	10
Denitrification	nosZ	387128387	0	0	0	0	0	0	0	0	0	0	0	0	0	0	0	0	0	0	0	0	0	0	0	0	0	0	0	0	0	0	0	0	0	0	0	0	0	0	0	0	0	0	0	0	0	0	0
Denitrification	nirK	3871ba33fe5fbe3c594ec4c0cbfc2d5a	0	0	0	0	0	0	0	0	0	0	0	0	0	0	0	0	0	0	0	0	0	0	0	0	0	0	0	0	0	0	0	0	0	0	0	0	0	0	0	0	0	0	0	0	1	0	0
Denitrification	nirK	387792331	0	1	0	0	0	0	0	0	0	0	0	0	1	0	0	0	0	0	0	0	0	0	1	0	0	0	0	0	0	1	0	0	0	0	0	0	0	1	1	0	1	1	0	0	0	2	1
Denitrification	nirS	387792887	4	4	2	0	0	1	2	1	3	0	7	2	3	0	5	5	0	0	0	4	1	0	3	1	1	0	6	4	1	3	6	3	0	2	0	3	1	0	4	5	4	3	1	2	1	6	1
Organic degradation and synthesis	gdh_K15371	388401.RB2150_07113	0	0	0	0	0	0	0	0	0	0	0	0	0	0	0	0	0	0	0	0	0	0	0	0	0	0	0	0	0	0	0	0	0	0	0	0	0	0	0	0	1	0	0	0	0	0	0
Denitrification	nosZ	388919.SSA_1136	0	0	1	0	0	0	0	0	0	0	1	0	1	0	1	0	0	1	0	0	1	0	0	1	0	0	1	0	0	0	0	1	0	0	0	1	1	0	1	0	1	0	0	0	0	0	0
Denitrification	nosZ	389842947	0	0	0	0	0	0	0	0	0	0	0	0	0	0	0	0	0	0	0	0	0	0	0	0	0	0	0	0	0	0	0	0	0	0	0	0	0	0	0	0	0	0	0	0	0	0	0
Denitrification	nirS	389862999	0	0	0	0	0	0	0	0	0	0	0	0	0	0	0	0	0	0	0	0	0	0	0	0	0	0	0	0	0	0	0	0	0	0	0	0	0	0	0	0	0	0	0	0	0	0	0
Denitrification	nosZ	390395732cfaaf17f3d6de68ee68bea5	0	0	0	0	0	0	0	0	0	0	0	0	0	0	0	0	0	0	0	0	0	1	0	0	0	0	0	0	0	0	0	0	0	0	0	1	0	0	0	0	0	0	0	0	0	0	0
Denitrification	nirS	390941064	0	0	0	0	0	0	0	0	0	0	1	0	0	0	0	0	0	0	0	0	0	0	0	0	0	0	1	0	0	1	0	0	0	1	0	0	0	0	0	0	1	0	0	0	0	1	1
Denitrification	nirK	390954574	2	2	2	0	0	2	5	1	3	0	2	1	1	0	0	2	0	0	0	2	3	0	1	2	2	0	2	0	3	3	5	0	0	0	0	0	3	3	1	0	2	4	0	1	0	2	0
Denitrification	nirK	391009.Tmel_0509	0	1	0	0	0	0	0	0	0	0	0	1	1	0	0	1	0	1	1	0	0	0	0	1	0	0	0	1	1	0	0	0	0	1	0	0	0	1	1	1	0	1	0	1	1	0	0
Denitrification	nirS	391009.Tmel_0671	0	0	1	0	0	0	0	0	0	0	0	1	0	1	0	0	0	0	2	0	0	0	0	0	0	0	0	1	0	1	0	0	0	0	1	0	0	0	0	0	0	0	1	0	0	0	0
Denitrification	nirS	391295.SSU05_1510	2	1	3	1	3	1	7	3	3	2	1	1	1	1	4	4	1	4	1	1	4	3	2	2	3	1	2	2	3	2	1	1	2	3	1	2	4	2	3	2	1	1	1	3	0	0	0
Denitrification	nirK	391596.PBAL39_04658	1	2	1	0	0	3	0	0	0	0	2	1	2	0	2	1	1	2	0	1	1	0	1	3	1	0	1	1	1	2	2	1	1	1	0	1	1	1	1	0	1	2	2	2	1	2	1
Organic degradation and synthesis	asnB	391598.FBBAL38_01215	10	14	7	7	7	8	14	11	16	7	12	7	8	8	13	9	13	5	6	17	10	8	6	11	9	6	8	5	5	5	6	12	8	13	8	4	8	15	8	7	8	15	8	16	5	10	14
Denitrification	nirK	3921445f29538170318ad79d1939d706	0	1	0	1	0	0	0	1	0	2	1	1	0	0	0	0	1	0	1	1	0	0	1	1	1	0	0	0	0	1	0	0	0	0	0	0	1	2	0	0	0	1	1	0	0	0	2
Denitrification	nirK	392375014	3	2	3	4	2	2	2	1	0	2	2	2	1	2	3	2	1	1	3	2	1	2	3	5	4	2	1	4	2	1	1	4	3	4	3	2	2	0	4	3	4	1	4	1	2	4	4
Denitrification	nirS	392375985	0	0	0	0	0	0	0	0	0	0	0	0	0	0	1	0	0	1	0	0	0	0	0	0	0	0	0	0	0	0	0	0	0	0	0	0	0	0	0	0	0	0	0	0	0	0	0
Denitrification	nosZ	392380683	2	1	0	1	0	1	0	3	0	0	0	0	0	2	0	0	0	0	0	0	1	2	2	0	2	0	0	2	0	2	0	0	1	0	2	0	0	0	1	3	0	1	1	1	0	0	0
Denitrification	nosZ	392390637	0	0	0	0	0	0	1	0	0	0	3	2	0	0	2	0	0	0	1	1	2	0	0	0	1	0	1	0	0	0	0	0	0	2	0	0	2	0	0	0	1	0	2	0	0	2	2
Denitrification	nirK	392410263	0	1	0	1	1	1	1	1	2	1	0	2	1	1	1	0	1	1	1	1	2	1	0	1	2	1	0	0	1	0	1	1	2	1	3	2	0	0	1	1	1	1	0	2	1	0	1
Organic degradation and synthesis	gdh_K00262	393480.FNP_0019	1	1	1	1	1	1	1	0	1	1	0	2	1	2	1	1	0	1	1	1	1	0	1	1	1	2	0	1	1	0	1	1	1	1	1	1	1	1	1	1	2	1	1	1	1	1	1
Denitrification	nirK	394.NGR_c30540	1	1	0	0	0	0	1	0	1	0	0	0	0	0	1	1	0	0	0	1	0	0	1	1	0	0	1	1	1	0	0	0	0	1	0	0	1	1	0	0	1	0	0	0	0	1	1
Organic degradation and synthesis	gdh_K15371	395019.BMULJ_01211	0	0	0	0	0	0	0	0	0	0	0	0	0	0	0	0	0	0	0	0	0	0	0	1	0	0	0	0	0	0	0	0	0	0	0	0	0	0	0	0	0	0	0	0	0	0	1
Denitrification	nosZ	396595.TK90_1529	0	0	0	0	0	0	0	1	0	0	0	0	0	0	0	0	0	0	0	0	1	0	0	0	0	0	0	0	0	0	0	0	0	0	0	0	0	0	0	0	0	0	0	0	0	0	0
Denitrification	nirK	397690670	1	3	4	1	0	3	2	2	1	0	1	0	0	0	1	0	2	1	0	2	0	0	3	3	2	0	3	1	1	2	1	0	1	1	1	2	4	1	2	0	1	4	2	0	0	4	3
Denitrification	nirS	397781161	1	0	0	0	0	0	0	0	0	0	0	0	0	0	0	1	1	0	1	0	1	1	0	0	0	1	0	1	0	1	1	0	0	1	0	0	0	0	0	1	1	1	0	0	0	0	0
Denitrification	nirK	398720.MED217_02100	2	1	2	0	1	3	2	4	2	0	3	3	1	0	1	3	0	1	0	2	1	0	1	3	2	0	0	1	3	0	5	0	0	0	0	0	5	2	1	0	0	2	0	0	0	1	2
Denitrification	nosZ	398767.Glov_1844	1	1	0	1	0	0	0	0	1	1	1	2	0	0	0	1	0	0	0	0	0	1	1	0	0	0	0	0	0	1	0	0	0	1	1	0	2	1	1	1	0	1	1	0	0	0	0
Denitrification	nosZ	398767.Glov_1996	1	1	1	0	0	0	0	0	0	1	0	0	1	0	0	0	0	0	0	1	0	0	0	0	0	0	0	0	0	0	0	0	1	1	0	0	0	0	0	0	0	1	1	0	0	1	1
Denitrification	nirK	39939165	2	3	1	4	0	3	3	3	4	6	3	3	2	4	3	7	3	5	4	3	3	6	5	5	5	6	4	2	2	3	0	2	5	4	7	0	0	2	3	0	2	1	2	4	3	3	3
Denitrification	nirK	39946.BGIOSGA016007-PA	0	0	0	0	0	0	0	0	0	0	0	0	0	0	0	0	0	0	0	0	1	0	0	0	0	0	0	0	0	0	0	0	0	0	0	0	0	0	0	0	0	0	0	0	0	0	1
Organic degradation and synthesis	nmo	39946.BGIOSGA038296-PA	20	26	35	29	27	23	25	23	27	28	23	30	24	28	16	29	19	23	27	23	27	28	37	28	23	30	29	17	21	33	19	30	29	26	27	12	27	23	27	32	19	24	21	27	21	26	30
Denitrification	nirK	39946.BGIOSGA040320-PA	3	4	0	3	2	0	0	0	0	4	0	0	0	2	1	0	0	0	1	0	0	4	2	1	3	3	0	0	0	4	0	0	2	0	3	0	0	0	1	4	1	0	1	0	1	0	0
Organic degradation and synthesis	nmo	39946.BGIOSGA040387-PA	1	0	0	2	3	0	2	3	0	2	1	0	1	3	2	1	0	0	0	1	1	3	2	1	0	3	0	0	0	2	0	0	2	0	3	1	1	3	1	2	0	2	0	0	0	0	1
Denitrification	nirK	39d5888e1e553230bf74d7225dae2877	0	0	0	0	0	0	0	0	0	0	0	0	0	0	0	0	0	1	0	1	0	0	0	0	0	0	1	0	0	0	0	0	0	0	0	1	0	0	0	0	0	1	0	0	0	0	0
Denitrification	nirS	3a14a2cbae040515abc01669cbe58e94	3	2	2	1	3	4	2	3	2	3	3	4	2	1	0	3	2	0	3	1	1	4	4	0	3	3	0	2	3	4	2	3	2	2	0	1	2	4	2	4	3	3	2	3	2	3	3
Denitrification	nosZ	3a2f7b6cb0534d2a79f4af1f5ce1adcf	1	1	0	0	0	0	0	0	0	2	0	1	0	0	0	0	0	0	0	0	0	1	1	0	1	0	0	1	0	1	0	0	1	0	1	0	0	0	0	0	0	1	0	0	0	1	0
Denitrification	nirK	3b723e3f765090b6693960349ed4e151	0	0	0	0	0	0	0	0	0	0	0	0	0	0	0	0	0	1	0	0	0	0	0	0	0	0	0	0	0	1	0	0	0	0	0	0	0	0	0	0	0	0	0	0	0	0	0
Denitrification	nirK	3b8b56ea1edf93ae56a1f1d1724bfffb	3	1	0	0	0	0	0	0	2	0	3	0	0	0	0	4	3	1	0	2	1	0	4	0	0	0	0	0	1	0	4	4	0	0	0	0	1	0	1	0	1	0	4	4	1	3	1
Denitrification	nirK	3c2943aa0838e6b81d0853f6366d7fc1	1	0	0	0	0	0	0	0	0	0	0	0	0	0	0	0	0	0	1	0	0	0	0	0	0	0	0	0	0	0	0	0	0	0	0	0	0	0	0	0	0	0	0	0	0	0	0
Others	hcp	3c606a5e70d81bebca6489368eef96b3	0	0	0	0	1	0	0	0	0	0	0	0	0	0	0	0	0	0	0	0	1	0	0	0	0	0	0	0	0	0	0	0	0	0	0	0	0	0	0	0	0	0	0	0	0	0	0
Denitrification	napA	3c8ce1028d0a58c7f921c915c176e66f	0	0	0	0	0	0	0	0	0	0	0	1	0	0	0	0	0	0	2	0	0	0	0	0	0	0	0	0	0	0	0	0	0	0	0	0	0	0	0	0	0	0	0	0	0	0	0
Denitrification	nirK	3e15faed90e0e264585ab870e3d06e4b	0	0	0	0	0	0	0	0	0	0	0	0	0	0	0	0	0	0	0	0	0	0	0	0	0	1	0	0	0	1	0	0	0	0	0	0	1	0	0	0	1	0	0	0	0	0	0
Denitrification	nosZ	3ea6cd88f5129bfca7ce23f6d444dfef	0	0	0	0	0	0	0	0	0	0	0	0	0	1	0	0	0	0	0	0	0	0	0	0	0	0	0	0	0	0	0	0	0	0	0	0	0	1	0	1	0	0	0	0	0	0	0
Denitrification	nirK	3ec05dca601e40597990940beda958ab	0	0	0	0	0	0	0	0	0	0	0	0	0	0	0	0	0	0	0	0	0	0	1	0	0	0	0	0	0	0	0	0	0	0	0	0	0	0	0	0	0	0	0	0	0	0	0
Denitrification	nirK	3f6fbd7184d297b3e5f5561a155750b8	1	0	0	1	1	0	1	1	0	0	0	0	0	1	0	0	0	0	0	0	0	0	0	0	1	0	0	0	0	0	0	0	0	0	0	0	0	1	0	0	0	0	0	0	0	0	0
Denitrification	nirK	400682.PAC_15706241	0	0	1	0	0	0	0	2	1	0	0	0	1	0	4	0	0	0	0	1	2	0	2	0	0	0	0	1	3	1	0	0	1	0	0	0	0	2	0	0	0	0	3	1	0	0	0
Denitrification	nosZ	401053.AciPR4_3076	1	2	0	1	0	1	0	2	2	0	0	1	1	1	0	0	0	1	1	0	0	0	1	0	1	1	1	0	1	1	0	0	1	0	1	1	0	0	1	2	0	0	1	0	2	1	0
Denitrification	nosZ	401526.TcarDRAFT_0137	0	0	1	0	1	0	0	0	0	0	1	0	0	0	0	0	0	0	0	1	1	0	0	1	0	0	0	0	0	0	0	0	1	1	0	2	1	0	0	0	0	1	2	1	1	1	1
Nitrogen fixation	nifH	402770885	4	3	2	3	1	3	3	3	5	1	1	4	1	3	2	3	2	1	5	1	1	2	1	2	5	2	0	4	3	2	2	1	1	3	2	3	2	3	4	2	1	4	0	2	4	2	1
Organic degradation and synthesis	ureB	404214757	13	13	13	10	19	11	19	14	13	9	32	9	14	9	15	16	13	20	9	20	22	14	9	15	10	10	15	11	14	6	13	14	17	12	8	15	13	9	12	8	12	10	15	11	9	16	11
Organic degradation and synthesis	nmo	404215544	6	7	7	9	12	6	7	7	11	9	9	11	9	10	7	9	8	9	7	14	7	9	7	7	6	6	11	6	9	11	7	5	11	6	12	7	7	5	12	10	9	9	10	7	8	6	9
Denitrification	nirK	404496965	3	1	2	0	1	1	1	0	1	2	2	3	0	1	0	1	1	1	1	1	1	1	0	0	1	1	2	0	0	1	1	3	1	1	1	1	2	1	0	0	0	0	1	2	1	0	0
Organic degradation and synthesis	nmo	405566.lhv_1726	0	6	7	3	2	0	7	3	5	1	11	9	9	1	10	7	3	6	5	8	4	0	2	6	1	2	4	8	8	3	4	7	1	7	1	7	3	7	7	0	6	7	4	7	7	6	3
Denitrification	nosZ	406124.Bm3-1_010100002359	0	2	1	0	0	0	0	0	2	0	1	0	1	0	0	0	1	1	0	0	0	2	0	1	1	1	1	0	2	1	0	0	0	1	0	1	0	1	1	3	1	1	0	1	0	1	1
Denitrification	nirK	406124.Bm3-1_010100021644	1	0	0	0	1	3	0	0	0	0	0	0	0	0	0	0	0	0	0	1	0	0	0	0	0	0	0	0	0	0	0	0	1	0	0	0	1	0	0	0	0	0	0	0	0	0	0
Organic degradation and synthesis	nmo	406818.XBJ1_2953	0	0	0	0	0	0	0	0	0	0	1	0	0	0	0	0	0	0	0	0	0	0	1	0	0	0	0	0	0	0	0	0	0	0	0	0	0	0	0	0	0	0	0	0	0	0	0
Denitrification	nirK	407450846	0	0	0	0	0	0	0	0	0	0	0	0	0	0	0	0	0	0	0	0	0	0	0	0	0	0	0	0	0	0	0	0	0	0	0	0	0	0	0	0	0	0	0	0	0	0	0
Others	hcp	408357117	1	0	0	1	1	0	0	0	0	3	0	0	1	3	1	0	1	0	1	0	0	0	0	0	0	1	0	0	1	0	0	1	2	0	2	0	0	0	0	2	0	0	0	0	0	1	1
Denitrification	nirK	410663969	0	0	0	0	0	1	0	0	0	0	0	0	0	1	1	0	0	0	0	0	0	0	0	0	1	0	0	0	0	0	0	0	1	0	1	1	1	1	1	0	0	0	1	0	0	0	1
Denitrification	nosZ	410666747	0	0	0	0	1	0	0	0	0	0	1	0	1	0	0	0	0	1	0	0	0	0	0	0	0	0	0	0	0	0	0	0	0	1	0	0	1	0	1	0	0	0	1	0	0	0	0
Organic degradation and synthesis	gs_K00266	410668489	0	0	0	0	0	0	0	0	1	0	0	0	0	0	0	0	0	0	0	0	0	0	0	2	0	0	0	0	0	0	0	0	0	0	0	1	0	0	1	0	0	0	0	0	0	0	0
Denitrification	nirS	410671946	0	0	0	0	0	0	0	0	0	0	0	0	0	0	0	0	0	0	0	0	1	0	0	0	0	0	0	0	0	0	0	0	0	0	0	0	0	0	0	0	1	0	0	0	0	1	0
Denitrification	nosZ	410671947	0	0	0	0	0	0	0	1	0	0	0	0	0	0	0	0	0	0	0	0	0	0	0	0	0	0	1	0	0	0	0	0	0	0	0	0	0	0	0	0	0	0	0	0	0	0	0
Denitrification	nirS	410672047	1	0	0	0	0	0	0	0	0	0	0	0	0	0	0	0	0	0	1	0	0	0	0	1	0	0	0	0	0	1	0	0	0	0	0	0	0	0	0	0	0	0	0	0	0	0	0
Denitrification	nosZ	411461.DORFOR_00296	0	0	0	0	0	1	0	0	2	0	2	0	0	0	0	2	0	0	0	3	0	0	0	1	0	1	0	1	2	1	0	0	0	1	0	0	0	2	3	2	3	3	0	0	1	0	3
Assimilatory nitrate reduction	nirA	411461.DORFOR_02299	3	3	6	4	4	5	4	3	4	3	5	6	2	4	3	6	5	3	3	3	4	3	4	8	14	4	3	6	4	5	3	4	5	6	5	4	6	5	4	8	3	7	7	7	7	7	5
Nitrogen fixation	nifH	411467.BACCAP_00782	1	2	1	1	0	1	1	0	0	0	0	1	1	0	1	1	1	1	1	2	1	1	0	1	0	1	1	0	1	0	1	0	0	1	2	0	1	2	0	0	2	0	1	0	0	1	2
Assimilatory nitrate reduction	nirA	411468.CLOSCI_03606	5	4	5	1	2	2	5	2	4	2	1	2	3	0	2	2	3	2	3	5	3	2	2	2	4	4	2	1	3	3	5	2	2	1	5	2	1	5	2	3	3	4	3	1	3	3	1
Others	hcp	411471.SUBVAR_04640	0	1	0	1	3	0	0	0	0	1	0	0	1	1	0	0	0	2	1	0	0	0	0	0	0	0	1	0	0	0	0	0	1	0	1	0	1	1	0	0	0	1	0	1	0	0	1
Denitrification	nosZ	411474.COPEUT_01505	7	8	8	3	0	7	10	8	10	0	5	1	8	2	7	7	5	7	1	7	9	4	6	3	4	3	8	5	5	9	8	9	0	9	8	6	8	7	0	2	8	6	6	9	2	2	5
Organic degradation and synthesis	nmo	411476.BACOVA_00338	0	0	0	0	0	0	0	0	0	0	0	0	0	0	0	0	0	0	0	0	0	0	0	0	0	0	0	0	0	0	0	0	0	0	0	0	0	0	0	0	0	0	0	0	0	0	0
Denitrification	nirK	411476.BACOVA_00398	2	2	0	4	2	5	8	4	7	4	0	0	2	2	3	3	7	1	3	2	4	2	1	1	3	2	1	2	7	3	2	2	1	1	3	4	4	3	2	2	2	6	4	1	1	1	5
Organic degradation and synthesis	glnA	411477.PARMER_02154	0	0	0	0	0	0	0	0	0	0	0	1	0	0	0	0	0	0	0	0	0	0	0	1	0	0	0	0	0	0	0	0	0	0	0	0	0	0	0	0	0	0	0	0	0	0	0
Organic degradation and synthesis	glsA	411477.PARMER_03642	0	0	0	0	0	0	0	1	0	0	0	0	0	0	1	0	0	0	0	0	0	0	0	0	0	0	0	0	0	0	0	0	0	0	0	0	0	0	0	0	0	0	1	0	0	0	0
Organic degradation and synthesis	gs_K00266	411483.FAEPRAA2165_00732	0	0	0	1	0	0	0	0	0	0	0	0	0	0	0	0	0	0	0	0	0	0	0	0	0	0	0	0	0	0	0	0	0	0	0	0	0	0	0	0	0	0	0	0	0	0	0
Denitrification	nosZ	411483.FAEPRAA2165_00794	0	1	1	1	0	1	0	0	2	0	3	2	0	0	3	3	1	0	0	1	1	0	0	0	0	0	1	2	1	2	0	0	0	0	1	3	1	1	1	0	0	3	0	0	0	1	1
Denitrification	nosZ	411483.FAEPRAA2165_02379	0	0	0	0	0	0	0	0	0	0	0	0	0	0	0	0	0	0	0	0	0	0	0	0	0	0	0	0	0	0	0	0	0	0	0	0	0	0	1	0	0	0	0	0	0	0	0
Others	hcp	411490.ANACAC_01028	0	0	0	0	1	1	0	0	0	1	0	0	0	1	0	0	0	0	3	0	0	0	1	0	0	0	0	0	0	0	0	1	2	0	0	0	0	0	0	0	0	0	1	1	0	0	0
Assimilatory nitrate reduction	nirA	411490.ANACAC_01561	3	4	3	4	3	3	5	3	3	1	3	4	3	4	2	2	1	2	4	1	2	4	2	1	2	3	3	3	3	3	3	3	4	5	4	2	4	1	2	2	1	7	2	3	2	1	8
Denitrification	nirK	411901.BACCAC_02247	0	0	1	0	0	0	1	0	0	0	1	1	0	1	0	0	0	1	1	1	0	1	0	0	0	0	0	0	0	0	0	0	1	0	0	0	1	0	0	0	1	0	1	0	0	0	1
Organic degradation and synthesis	gdh_K15371	412597.PaTRP_010100004817	0	1	0	0	0	1	1	0	0	0	1	0	1	2	0	1	1	2	1	0	2	0	0	0	0	1	0	1	0	2	0	1	1	0	2	0	1	1	0	0	1	1	0	2	1	0	2
Denitrification	nirK	412597.PaTRP_010100009488	1	3	1	0	0	0	2	1	2	0	2	0	2	0	3	1	0	1	0	2	3	0	2	1	0	0	3	3	2	1	2	1	1	3	0	0	3	3	3	0	3	2	3	2	2	1	2
Others	hcp	420336.Epulo_010100003577	0	2	0	1	2	0	0	1	0	2	1	0	1	3	1	0	0	0	5	0	2	0	0	1	0	1	0	1	0	0	0	0	4	0	1	0	0	0	0	1	0	0	0	0	2	0	0
Organic degradation and synthesis	nmo	426355.Mrad2831_3263	0	0	0	1	0	0	0	1	0	0	0	0	0	0	1	0	1	0	0	0	0	0	0	0	0	0	0	0	0	0	0	0	1	0	1	0	1	0	0	1	0	1	1	0	0	1	0
Nitrogen fixation	nifW	427702335	2	2	2	2	1	2	1	2	1	1	2	1	3	2	2	1	2	2	2	1	1	1	3	2	1	2	1	1	2	1	4	2	3	1	1	0	2	3	1	2	1	1	1	2	4	1	1
Denitrification	nosZ	428125.CLOLEP_00281	1	1	1	1	0	2	0	0	1	0	0	0	0	0	0	0	1	0	0	0	0	0	0	1	0	3	0	0	2	1	0	2	0	1	0	0	1	1	0	0	1	1	1	0	1	0	0
Denitrification	nosZ	428125.CLOLEP_00542	0	2	0	0	0	1	0	1	0	0	0	2	0	0	0	0	0	0	0	0	0	0	1	0	1	1	0	1	0	1	0	0	0	0	0	0	0	1	0	1	0	1	0	1	0	0	0
Nitrogen fixation	nifW	428203693	0	0	0	0	0	0	0	0	0	0	0	0	0	0	0	0	0	0	0	0	0	0	0	0	0	0	0	0	0	0	0	0	1	0	0	0	0	0	0	0	0	0	0	0	0	0	0
Denitrification	nirS	428771456	0	0	0	0	0	0	0	0	0	0	0	1	0	0	0	0	0	0	0	1	0	0	0	0	0	0	0	0	0	0	0	0	0	0	0	0	0	0	0	0	0	1	0	0	0	0	0
Denitrification	nirS	429217072	1	1	1	0	2	1	1	0	1	1	1	1	0	0	0	0	0	0	1	1	1	1	0	1	0	0	0	0	1	0	0	1	1	0	0	1	1	1	1	1	0	1	1	1	1	1	3
Denitrification	nirK	42b9836917a1990ddf552fad3a7375ff	0	0	0	0	0	0	0	0	0	0	0	0	0	0	0	0	0	0	0	1	0	0	1	0	0	0	0	0	0	0	0	0	0	0	1	0	0	0	0	0	0	0	0	0	1	0	0
Denitrification	nosZ	430747124	0	0	0	0	0	0	0	0	0	0	0	0	0	0	0	0	0	0	0	0	1	0	0	0	0	0	0	0	0	0	0	0	0	0	0	0	0	0	0	0	0	0	0	0	0	0	0
Denitrification	nirK	430759732	0	0	0	1	1	0	0	0	0	1	0	0	0	1	0	0	0	0	0	0	0	0	0	0	0	1	0	0	0	1	0	0	1	0	2	0	0	0	0	1	0	0	0	0	0	0	0
Denitrification	nirK	431895.XP_001746756.1	0	0	0	0	0	0	0	0	0	0	0	0	0	0	0	0	0	0	0	0	0	0	0	0	0	0	0	0	0	0	0	0	0	0	0	0	1	0	0	0	0	0	0	0	0	0	0
Organic degradation and synthesis	glsA	431895.XP_001747511.1	1	2	1	3	3	2	1	0	1	3	1	2	0	3	1	0	1	2	2	0	1	0	1	0	1	4	2	2	2	2	2	1	3	1	3	2	0	1	1	5	2	2	0	1	1	2	1
Denitrification	nirK	431929934	1	0	0	0	0	0	0	0	0	0	0	0	0	0	0	0	0	0	0	2	1	0	0	1	0	0	0	0	0	0	0	1	0	0	0	0	0	0	0	0	0	0	0	0	0	0	0
Denitrification	nirK	431932306	1	0	0	1	0	0	0	1	0	0	0	1	2	1	1	1	1	0	0	1	0	0	1	0	1	2	1	0	1	0	0	0	1	1	0	0	0	1	2	0	1	1	1	1	2	1	1
Denitrification	nirS	432331601	0	0	1	0	0	0	0	0	1	0	0	0	0	0	0	0	0	0	1	0	0	0	0	0	0	0	0	0	0	0	0	0	1	0	0	0	0	0	0	0	0	0	1	0	0	0	0
Denitrification	nosZ	433654066	0	2	0	1	1	0	0	1	0	1	1	0	2	0	0	0	0	0	0	1	1	0	0	0	1	0	0	0	0	0	0	0	0	0	0	0	2	0	0	1	0	0	0	2	2	1	2
Others	hcp	433654264	0	0	0	0	2	0	0	0	0	0	0	0	0	0	2	0	0	0	0	0	0	0	0	0	0	0	0	0	0	0	0	0	0	0	0	0	0	0	0	0	1	0	0	0	0	0	0
Organic degradation and synthesis	nmo	435590.BVU_0428	28	44	42	26	26	50	35	29	32	27	43	38	36	25	43	49	46	51	44	34	39	35	25	32	43	29	42	30	45	30	55	41	30	55	31	35	31	23	41	28	33	30	42	31	37	52	27
Denitrification	nosZ	435590.BVU_0443	26	37	44	29	26	39	55	27	39	23	68	41	43	29	55	41	47	34	40	45	59	26	25	47	40	31	44	52	39	24	45	32	26	52	24	28	28	26	34	22	49	25	49	41	62	28	32
Organic degradation and synthesis	ansB	435590.BVU_2792	25	28	41	20	20	0	0	26	30	18	25	27	22	20	30	41	25	31	20	35	0	20	38	26	25	19	32	20	0	37	31	36	20	29	19	27	27	43	22	0	35	20	31	38	62	31	29
Organic degradation and synthesis	gdh_K00262	435590.BVU_3243	28	24	30	22	0	23	51	28	47	21	32	48	32	24	41	37	36	39	23	30	34	27	0	44	0	26	32	0	20	40	40	35	26	31	0	46	22	39	38	39	37	52	32	45	33	26	41
Denitrification	nirS	435590.BVU_3266	81	81	75	36	40	89	109	75	85	45	87	69	90	38	69	70	82	64	45	83	72	40	86	78	78	45	91	76	79	80	107	87	42	71	46	78	82	80	73	81	73	93	95	77	86	74	67
Organic degradation and synthesis	nmo	435590.BVU_3607	6	9	7	4	0	10	12	7	5	5	7	6	6	5	4	5	8	5	0	0	7	6	7	6	6	6	6	6	4	0	5	7	6	0	4	11	7	4	5	4	8	6	7	4	5	6	6
Organic degradation and synthesis	glsA	435590.BVU_3901	70	61	59	26	30	57	67	53	71	31	55	89	51	29	67	55	53	32	31	32	53	34	65	66	69	25	70	50	69	56	59	45	28	37	32	76	67	69	55	44	67	66	48	46	74	64	62
Denitrification	nirS	435848705	0	0	0	1	0	1	0	1	0	0	0	0	0	0	0	0	0	0	0	0	0	0	1	0	0	0	0	0	0	0	0	0	0	0	0	0	0	0	0	0	0	0	0	0	0	0	0
Denitrification	nosZ	435850931	0	0	0	0	3	0	1	0	0	0	2	0	0	0	2	0	0	3	0	0	0	0	0	0	0	0	1	0	0	0	0	2	0	1	0	2	1	0	3	0	0	0	2	2	2	2	1
Denitrification	nirS	435852049	0	3	4	3	3	3	3	5	7	1	6	5	10	6	4	7	7	8	4	7	6	0	4	0	4	3	8	3	5	2	6	11	6	4	5	7	0	0	2	3	4	4	4	6	5	7	5
Denitrification	nirK	436017.A4RUZ2	0	0	0	0	0	0	0	0	0	0	0	0	0	0	1	0	0	0	0	0	0	0	1	0	0	0	0	0	0	0	0	0	0	0	0	0	0	0	0	0	1	0	0	0	0	0	0
Denitrification	nirK	436838759	0	0	0	0	0	0	0	0	0	0	0	0	0	0	0	0	0	0	0	0	0	0	0	0	0	0	0	0	1	0	0	1	0	0	1	0	0	0	0	0	0	0	1	0	0	0	1
Denitrification	nirK	439292.Bsel_0202	0	0	0	0	0	0	0	0	0	0	0	0	0	1	0	0	0	0	0	0	0	0	0	0	0	0	0	0	0	0	0	0	0	0	1	0	0	0	0	0	0	0	0	0	0	0	0
Denitrification	nirS	4401e281d058620cfb6b49a211f9d010	1	0	0	1	0	0	0	0	1	1	0	0	0	0	0	0	0	0	0	0	0	2	1	0	0	0	1	0	0	0	0	0	0	0	0	0	0	0	0	1	0	0	0	0	0	0	0
Organic degradation and synthesis	gdh_K15371	443143.GM18_0860	2	3	3	2	2	4	4	2	4	3	2	3	3	2	3	3	3	3	3	4	3	3	2	2	3	4	3	3	2	2	3	2	3	2	4	2	3	3	4	2	3	2	3	3	3	3	2
Organic degradation and synthesis	nmo	443144.GM21_2113	2	1	0	1	0	2	0	1	1	1	1	1	0	1	0	0	0	0	1	0	0	2	1	0	0	1	0	1	0	1	0	0	2	0	2	0	0	1	0	2	0	1	1	0	2	1	0
Denitrification	nirK	443242235	10	2	4	12	13	5	6	7	5	14	4	4	4	16	8	10	5	5	4	4	4	17	18	4	15	19	6	2	1	18	2	4	13	5	18	7	9	3	2	16	5	3	7	5	5	6	4
Denitrification	nirK	443255.SclaA2_010100004713	6	4	0	6	1	5	5	7	6	8	7	5	4	7	0	3	0	1	9	1	0	6	4	0	8	8	0	5	1	5	1	0	10	5	7	6	6	3	6	9	0	7	5	2	1	0	6
Denitrification	nirS	443255.SCLAV_5145	0	0	0	0	0	0	0	0	0	0	0	0	0	1	0	0	0	0	0	0	0	0	1	0	0	0	0	0	0	0	0	0	0	0	0	0	0	0	0	0	0	0	0	0	0	0	0
Denitrification	nosZ	445337.CBC_0047	0	1	0	1	1	0	1	0	0	0	1	0	1	0	0	0	0	1	0	1	3	0	0	2	0	0	0	0	0	0	0	0	0	2	0	2	0	0	1	0	1	0	0	0	2	0	0
Denitrification	nirS	445970.ALIPUT_01018	0	0	1	0	1	1	1	0	0	1	1	1	2	3	2	1	1	2	0	2	2	0	2	0	1	0	1	2	2	0	1	1	0	4	1	1	0	0	1	2	1	1	0	2	1	0	1
Others	hcp	445970.ALIPUT_01541	3	3	3	4	4	5	6	6	4	5	3	4	3	5	4	4	1	4	5	5	2	5	3	3	3	5	5	5	2	2	2	4	3	4	6	4	4	5	3	4	4	2	5	4	3	2	4
Nitrogen fixation	nifH	445970.ALIPUT_02109	15	14	11	15	14	15	18	15	13	12	14	19	13	14	16	19	11	16	15	9	14	15	13	12	17	15	13	14	9	18	15	17	13	20	17	10	10	19	19	11	12	15	13	22	9	14	13
Others	hcp	445971.ANASTE_01330	1	0	1	3	2	1	0	1	2	3	0	1	1	3	1	2	0	0	2	2	0	3	1	2	0	2	1	1	1	1	2	0	4	2	3	0	2	1	0	4	0	1	2	0	2	1	0
Denitrification	nosZ	445972.ANACOL_04337	2	4	6	0	2	2	1	0	1	3	1	2	1	2	0	1	2	1	3	5	3	1	0	3	3	3	1	0	2	1	1	3	1	3	0	0	4	3	2	2	3	2	4	2	0	2	4
Nitrogen fixation	nifW	445973.CLOBAR_02044	0	0	0	0	1	0	0	0	0	0	0	0	0	0	1	0	0	0	0	0	0	0	0	0	0	0	0	0	0	0	0	0	0	0	0	0	0	0	0	0	0	0	0	0	0	0	0
Denitrification	nirK	448385.sce2881	0	0	0	1	1	0	0	0	0	0	0	0	0	0	1	0	0	0	0	0	0	1	0	0	0	0	0	0	0	0	0	0	0	0	0	1	0	0	0	0	0	0	2	1	0	0	0
Denitrification	nirK	448385.sce5791	0	0	0	0	0	0	0	0	0	0	0	0	0	0	0	0	2	3	0	1	0	0	0	0	0	0	0	0	1	0	1	1	0	0	0	0	1	0	0	1	2	0	1	1	1	0	0
Denitrification	nirK	449673.BACSTE_00145	36	21	31	28	22	36	31	32	47	23	38	38	33	25	35	33	22	20	28	36	33	27	28	43	34	27	44	42	40	32	41	46	22	44	31	38	38	30	38	35	38	39	46	36	31	53	36
Organic degradation and synthesis	nmo	449673.BACSTE_03825	0	1	0	0	0	0	0	0	0	0	1	0	0	0	0	0	0	0	0	0	0	0	0	0	0	0	0	0	0	0	0	0	0	0	0	0	0	0	0	0	0	0	0	0	0	0	0
Assimilatory nitrate reduction	nirA	451757.AC7_1478	1	2	0	2	2	1	1	2	0	2	1	0	0	2	0	1	1	1	2	1	1	3	1	0	1	5	1	0	1	0	2	0	3	0	4	0	1	0	0	4	2	0	0	1	1	1	0
Denitrification	nirS	456442.Mboo_0444	0	0	0	0	0	0	0	0	0	0	0	0	0	0	0	0	0	0	0	0	0	0	0	0	0	0	0	0	0	0	0	0	0	0	1	0	0	0	0	0	0	0	0	0	0	0	0
Denitrification	nirS	456442.Mboo_1634	0	2	0	0	0	1	0	0	0	1	0	0	0	1	0	0	0	0	0	0	0	0	1	0	0	0	0	0	0	0	0	0	0	0	0	0	1	0	0	1	0	0	0	0	0	0	0
Organic degradation and synthesis	nmo	457412.RSAG_01720	0	0	0	0	0	0	0	1	0	0	0	1	1	0	0	0	1	0	0	0	0	0	0	0	0	0	0	0	0	0	0	1	0	0	0	0	0	1	0	0	1	0	0	0	0	0	0
Denitrification	nirK	457424.BFAG_03172	2	2	2	1	1	2	1	2	3	1	1	3	2	2	2	6	3	3	0	2	1	3	0	2	2	2	1	4	5	1	3	7	1	2	2	1	0	0	3	0	0	2	6	2	0	5	2
Denitrification	nosZ	457424.BFAG_04372	0	0	0	0	0	0	0	0	0	0	1	0	0	0	0	1	0	0	0	0	0	0	0	0	1	0	0	0	0	0	0	0	0	0	0	0	0	0	0	0	0	0	0	0	0	0	0
Organic degradation and synthesis	nmo	457424.BFAG_04374	0	4	4	0	0	1	2	0	0	0	5	6	1	0	1	2	1	3	0	0	2	0	0	5	4	0	4	4	4	0	0	1	0	4	0	0	1	0	0	0	3	0	1	0	1	0	1
Denitrification	nosZ	4577.GRMZM2G104269_P01	0	0	0	0	0	0	0	0	0	0	0	0	0	0	0	0	0	0	0	0	0	0	0	0	0	0	0	0	0	0	1	0	0	0	0	0	0	0	0	0	0	0	0	0	0	0	0
Organic degradation and synthesis	glsA	45de6fdd8d6bafd897167bebcf9f7c66	0	1	2	2	1	1	1	1	1	1	2	0	1	0	1	1	0	2	1	1	2	0	1	1	0	1	1	1	2	1	0	2	0	2	1	2	2	1	1	0	1	1	1	1	1	0	1
Denitrification	nosZ	464a742d20493041b9663118897553cf	0	0	0	1	0	0	0	1	0	0	0	0	0	0	0	1	0	0	0	0	0	0	0	0	0	0	0	0	0	0	0	0	0	0	0	0	0	0	0	0	1	1	0	0	0	0	0
Denitrification	nirS	465541.SSAG_00132	0	0	1	0	0	0	0	1	0	0	0	0	0	0	0	0	0	0	0	0	1	1	0	0	0	2	0	0	0	0	0	1	0	0	0	0	0	0	0	0	1	0	0	0	0	0	0
Denitrification	nosZ	46580283	0	0	0	0	0	0	0	0	0	0	0	0	0	0	0	0	0	0	0	0	0	0	0	0	0	0	0	0	0	0	0	0	0	0	0	0	0	0	0	1	0	1	0	0	0	0	0
Denitrification	nirK	46915323d4303714f7d550626e574723	1	0	0	2	1	0	0	2	0	1	1	0	0	1	1	0	0	0	0	0	1	2	1	0	2	1	0	1	0	1	1	1	1	0	1	0	0	1	0	1	0	0	1	0	0	0	0
Denitrification	nirS	469613.HMPREF0864_00364	0	0	0	1	1	0	0	0	0	0	0	0	0	0	0	0	0	0	0	0	0	0	0	0	0	1	0	0	0	0	0	0	0	0	0	0	0	0	0	0	0	0	0	0	0	0	0
Denitrification	nosZ	469613.HMPREF0864_03741	2	2	1	0	0	0	1	3	2	0	0	3	0	0	1	0	2	0	0	1	0	0	0	0	0	4	1	0	1	1	1	0	0	2	0	2	0	0	0	0	0	0	2	1	0	2	1
Denitrification	nirS	469618.FVAG_01381	0	0	0	0	0	0	0	0	1	0	0	0	0	1	0	0	0	0	0	0	0	0	0	0	0	0	0	0	0	0	0	0	0	0	0	0	0	0	0	0	0	0	0	0	0	0	0
Denitrification	nosZ	46bbe81c0fa253edc31a873754610713	0	0	0	0	0	0	0	0	0	0	1	0	0	0	0	0	0	0	0	0	0	0	0	1	0	0	0	1	0	0	0	0	0	0	0	0	1	0	1	0	0	0	0	0	0	0	0
Denitrification	nirS	470145.BACCOP_00983	0	0	0	0	0	0	0	0	0	1	0	0	0	0	0	0	0	0	0	0	0	0	0	0	0	0	1	0	0	1	0	0	0	0	0	0	0	0	0	1	1	0	0	0	0	0	0
Organic degradation and synthesis	nmo	470145.BACCOP_02284	0	0	0	0	0	0	0	0	0	0	0	0	0	0	0	0	0	0	0	0	0	0	0	0	0	0	0	0	0	0	0	0	0	1	0	0	0	0	0	0	0	0	0	0	0	0	0
Denitrification	nirK	470145.BACCOP_03281	4	0	3	2	1	5	8	4	2	1	1	1	2	3	6	3	5	3	2	5	5	2	4	3	6	1	2	4	2	3	3	3	1	4	3	5	1	6	1	0	1	3	6	3	1	3	4
Assimilatory nitrate reduction	nirA	470146.COPCOM_01376	1	0	1	0	0	1	1	1	1	0	1	1	0	0	0	1	1	0	0	3	1	0	2	0	2	1	0	0	2	0	2	1	0	1	0	1	1	1	0	0	1	1	1	1	1	0	0
Nitrogen fixation	nifH	470146.COPCOM_01975	1	1	0	0	0	1	0	0	1	0	0	0	1	0	2	1	2	1	0	0	0	0	0	0	0	1	1	0	0	0	1	1	0	1	0	2	2	1	0	2	0	1	1	1	0	2	0
Organic degradation and synthesis	nmo	470146.COPCOM_03274	0	0	0	0	0	0	0	0	0	0	0	0	0	0	0	0	0	0	0	0	0	1	0	0	0	0	0	0	0	0	0	0	0	0	0	1	0	0	0	0	0	0	0	0	0	0	0
Denitrification	nirS	470155374	0	0	0	0	1	0	0	0	0	0	0	0	1	0	0	0	1	0	0	1	0	0	0	0	0	0	1	0	1	0	0	0	0	0	0	0	0	0	0	0	0	0	0	0	0	1	0
Denitrification	nirK	470168233	0	1	0	1	0	0	0	1	0	0	2	0	1	1	1	0	0	1	0	0	0	0	0	0	1	1	0	0	2	3	0	1	0	0	0	1	0	1	1	0	4	3	0	1	0	0	2
Denitrification	nirK	470168579	0	0	0	0	0	1	0	0	1	0	0	1	0	0	1	1	0	1	1	1	0	0	0	0	0	0	1	0	1	0	0	0	0	1	0	0	0	1	0	0	0	0	0	0	1	0	1
Denitrification	nosZ	470179902	0	0	0	0	0	0	0	0	0	0	0	0	0	0	0	0	0	0	0	0	0	0	0	0	0	0	0	0	0	0	0	0	0	0	0	0	1	0	0	0	0	0	0	0	0	0	0
Denitrification	nirS	470e47c7184df1dd8c0f71428c75c071	0	1	1	1	1	1	1	1	2	1	0	1	0	1	1	0	0	1	0	0	2	0	2	0	1	1	1	1	0	1	0	0	0	0	1	0	0	0	0	1	0	0	1	0	0	0	0
Organic degradation and synthesis	nmo	471870.BACINT_00019	0	0	0	0	0	0	0	0	0	0	0	0	0	0	0	0	0	0	0	0	0	0	0	0	0	0	0	0	0	0	0	0	0	0	0	0	0	0	0	0	0	0	0	0	0	0	0
Denitrification	nirS	471870.BACINT_00533	0	0	0	0	0	0	0	0	0	0	0	0	0	0	0	0	0	0	0	0	0	0	0	0	0	0	0	0	0	0	0	0	0	0	0	0	0	0	1	1	0	0	0	0	0	0	0
Denitrification	nirK	471870.BACINT_02863	0	0	0	0	0	3	1	3	0	0	0	0	0	0	1	2	0	2	0	0	2	0	2	0	0	0	1	0	0	0	2	0	0	2	0	1	0	4	0	0	0	0	0	1	0	0	0
Denitrification	nosZ	471875.RUMLAC_00310	1	1	0	0	0	0	2	0	1	0	0	0	0	0	2	0	0	2	0	0	1	0	2	1	2	0	0	0	1	0	0	0	0	1	0	1	1	0	0	0	1	0	2	1	0	2	1
Organic degradation and synthesis	nmo	471875.RUMLAC_00353	0	0	0	0	0	0	1	0	0	0	0	0	0	0	0	0	1	0	0	1	0	0	1	0	0	0	0	0	0	0	0	0	0	0	0	0	0	0	1	0	0	0	0	0	0	0	0
Organic degradation and synthesis	glnA	471875.RUMLAC_01362	0	0	0	1	1	0	0	0	0	0	0	0	0	0	0	0	1	1	0	0	0	0	0	0	0	0	0	0	0	0	0	0	0	0	0	1	1	0	0	0	0	0	0	1	0	0	0
Dissimilatory nitrate reduction	nrfC	471881.PROPEN_01346	0	0	1	2	0	0	0	2	0	3	0	2	1	1	0	2	0	0	0	0	0	2	1	0	1	1	1	1	0	1	0	1	1	0	1	1	0	0	2	1	1	1	0	0	0	1	0
Denitrification	nirK	473829872	2	0	0	2	2	1	0	2	1	2	1	2	1	2	1	0	1	1	1	2	0	2	2	0	2	2	1	2	1	3	0	0	2	3	3	0	2	3	1	2	0	0	1	1	0	1	2
Others	hcp	476272.RUMHYD_02532	0	1	0	0	1	0	0	0	0	1	0	1	0	1	0	1	1	0	2	0	0	0	0	0	0	0	0	0	0	0	0	1	2	0	2	0	1	0	0	0	1	1	0	0	1	0	1
Denitrification	nirK	476415571	1	1	2	1	0	0	0	1	1	0	0	1	0	0	0	1	0	0	1	0	2	1	1	1	0	1	1	1	0	1	1	0	1	0	0	2	0	0	1	1	1	1	0	1	1	0	0
Nitrogen fixation	nifH	478177377	1	0	0	0	0	0	0	0	1	0	0	0	1	0	1	1	0	0	0	0	0	0	0	0	0	0	0	0	0	0	0	1	0	0	1	0	0	0	0	0	0	0	0	0	0	0	0
Denitrification	nosZ	479139390	16	27	21	18	9	15	13	17	25	9	18	23	19	10	20	13	22	21	16	26	18	22	18	17	18	16	27	21	16	10	15	17	12	20	24	14	24	24	22	26	25	23	22	27	28	22	20
Denitrification	nosZ	479147654	1	0	0	0	0	0	1	3	1	0	1	0	0	0	1	0	0	0	0	1	1	0	0	1	0	1	0	0	1	2	1	1	0	1	0	0	2	0	0	2	1	0	0	0	0	2	1
Denitrification	nosZ	479174418	0	0	0	0	0	0	0	0	0	0	0	0	0	0	0	0	0	0	0	0	0	0	0	0	0	0	0	0	0	0	0	0	0	0	0	0	0	0	0	0	0	0	0	0	0	0	0
Denitrification	nosZ	479206991	50	56	53	38	22	48	50	40	59	22	57	61	48	24	50	18	36	32	8	51	55	44	39	58	45	49	50	48	59	50	56	51	24	51	37	63	49	40	35	39	55	46	58	60	57	40	55
Denitrification	nosZ	479208699	4	15	12	6	7	16	10	6	18	4	25	17	10	6	6	10	18	18	4	9	11	7	7	22	21	8	6	9	14	6	16	24	7	28	5	8	15	5	13	6	5	5	20	10	11	17	15
Organic degradation and synthesis	nmo	479209847	0	0	0	0	3	0	0	0	0	0	0	0	0	0	0	0	1	3	0	0	2	0	0	0	0	0	0	0	0	0	0	0	0	0	0	0	0	0	0	0	5	0	0	0	0	0	0
Others	hcp	479210830	0	0	0	0	0	0	0	0	0	0	0	0	0	1	1	0	0	0	0	0	0	1	1	0	0	0	0	0	0	0	2	0	0	0	1	0	0	0	1	0	2	0	0	0	0	0	0
Denitrification	nirS	47e7595fd05814585b6c909570f25f12	0	1	2	2	1	0	3	2	1	0	1	1	3	1	2	0	1	2	0	3	2	0	1	0	0	0	2	1	0	1	4	2	0	4	1	2	0	0	2	0	2	1	1	1	0	4	4
Denitrification	nirS	48015bbf3afb0183577bdb078e8c77fa	0	0	0	0	0	0	0	0	0	0	0	1	0	0	0	0	1	0	0	0	0	0	0	0	0	0	0	0	0	0	0	0	0	0	0	0	0	0	0	0	0	0	1	0	0	0	0
Organic degradation and synthesis	gdh_K00262	483215.BACFIN_06891	0	1	1	0	0	0	0	1	0	0	1	2	0	0	0	0	1	0	0	1	0	0	0	0	0	0	0	0	0	0	1	0	0	1	0	2	0	1	1	0	1	1	0	1	2	1	0
Denitrification	nirS	483215.BACFIN_08741	1	1	3	0	0	2	2	0	1	0	1	1	1	0	2	1	1	1	0	2	2	0	0	1	1	0	1	0	0	2	1	3	0	0	0	0	1	1	0	2	1	1	1	1	2	0	2
Denitrification	nirS	483215.BACFIN_09214	0	0	0	0	0	0	0	0	0	0	0	0	0	0	0	0	0	0	0	0	0	0	0	0	0	0	0	0	0	0	0	0	0	0	0	0	0	0	1	0	0	0	0	0	1	0	0
Organic degradation and synthesis	nmo	483216.BACEGG_00018	0	1	1	1	0	0	5	0	0	0	3	4	3	0	1	1	1	4	0	2	3	0	1	3	2	0	4	2	3	0	3	2	0	4	0	4	4	0	4	0	3	0	4	0	1	1	3
Denitrification	nosZ	483216.BACEGG_03255	2	3	5	2	2	2	1	2	2	1	2	2	3	1	1	1	6	2	2	3	2	1	1	2	1	1	3	2	1	1	3	2	2	2	2	4	2	1	1	1	2	1	2	2	4	4	1
Denitrification	nirS	48477228	0	3	0	0	0	1	0	1	1	0	0	1	0	1	0	0	0	0	2	0	1	1	2	0	0	1	2	0	0	1	0	0	0	0	1	0	0	1	0	0	0	0	3	0	1	1	0
Denitrification	nirK	485913.Krac_7488	3	4	1	5	3	6	1	3	3	5	2	4	2	6	3	1	1	2	2	3	3	5	5	1	2	3	2	4	3	5	0	1	4	3	7	1	2	6	1	5	1	3	5	3	2	0	1
Denitrification	nirK	485916.Dtox_0970	2	2	0	4	3	0	2	0	3	3	2	2	0	2	2	1	3	1	3	4	2	3	2	2	4	2	2	1	3	2	4	2	0	3	2	2	1	1	0	1	2	2	5	1	5	1	4
Denitrification	nirK	487796.Flav2ADRAFT_1268	3	8	8	5	7	8	6	3	7	5	14	10	9	5	6	8	10	8	5	8	12	3	11	15	7	5	10	12	4	9	4	9	8	11	3	9	7	7	10	6	6	11	8	9	2	6	5
Denitrification	nosZ	48b6434bfb6a1339ad253f6444296d1b	0	0	0	0	0	0	0	0	0	0	1	0	0	0	1	0	0	0	0	0	0	0	0	0	0	0	0	0	0	0	0	0	0	0	0	0	0	0	0	0	0	0	0	0	0	0	0
Denitrification	nirK	496e8ab1148a85e8c04f5c679ae7d00d	24	20	28	24	22	24	23	25	25	20	20	23	21	20	34	22	21	27	26	23	25	17	24	22	22	21	19	22	22	25	21	23	23	24	22	20	25	20	25	27	20	29	27	21	26	28	21
Denitrification	nirK	497964.CfE428DRAFT_5440	2	1	0	0	0	0	0	0	0	0	0	1	0	0	0	0	0	0	0	1	0	0	0	0	0	0	1	0	0	0	0	0	0	0	0	0	0	0	0	0	0	0	0	0	0	0	0
Denitrification	nosZ	499177.CLOST_1982	0	0	0	0	0	0	0	0	0	0	0	0	0	0	0	0	0	0	0	0	0	0	0	0	0	0	0	0	0	0	0	0	0	0	0	1	0	0	0	1	0	0	0	0	0	0	0
Denitrification	nirS	49bdfaa4a11f0a53c46a248269c2357d	2	1	1	2	2	1	2	2	1	1	1	1	1	0	1	1	2	2	0	1	0	1	2	0	2	1	1	1	2	1	0	1	1	1	1	1	2	1	1	1	1	1	1	1	1	0	0
Organic degradation and synthesis	glnA	4a06685e79ac32714a955c74eb3cae8b	0	0	0	0	0	0	1	0	0	0	0	0	0	0	0	0	0	0	0	0	0	0	0	0	0	0	0	0	0	0	1	0	0	0	0	0	0	0	0	0	0	0	0	0	0	0	0
Denitrification	nosZ	4af94f3aedde69f33858c8a5537cb4e1	0	0	0	0	0	0	0	0	0	0	0	0	0	0	0	0	0	0	0	0	0	0	0	0	0	0	0	1	0	0	0	0	0	0	1	0	0	0	0	0	0	0	0	0	0	0	0
Denitrification	nirS	4b2232d4419b1e7b91a6b0d17a3e0b9c	0	0	0	0	0	0	0	0	0	0	0	0	0	1	0	0	0	0	0	0	0	0	1	0	0	0	0	0	0	0	0	0	0	0	1	0	0	0	0	0	0	0	0	0	0	0	0
Organic degradation and synthesis	gs_K00266	4b60d2a2c078107aff617b88a45da4ce	1	1	0	1	1	1	1	1	1	1	1	3	1	0	0	0	0	0	2	1	0	2	1	2	0	2	1	1	1	1	2	0	1	1	1	2	0	1	2	2	1	1	3	1	0	0	1
Denitrification	nirK	4dc13d63da0360aa24950008d6969359	0	0	0	1	0	0	0	0	1	0	1	1	1	1	1	0	1	0	1	0	0	0	1	0	1	0	0	0	0	0	0	0	0	2	1	1	0	1	0	0	0	0	0	0	1	0	0
Denitrification	nirS	4dd79b71eb3d2c345e4a3a9b7fee5292	1	0	0	0	1	1	0	1	0	1	1	0	0	0	0	0	0	0	1	0	0	1	0	0	1	1	0	0	0	0	0	0	0	0	0	0	0	1	0	1	0	0	0	0	0	0	0
Denitrification	nirK	4e5282065b1afc581c852a422c423731	0	0	0	0	0	0	0	0	0	0	0	0	0	0	0	0	0	0	0	0	0	0	0	0	0	0	0	0	0	0	1	1	0	0	0	0	0	0	0	0	0	0	0	0	0	0	0
Denitrification	nosZ	4e9a42a4ef6679d9d75accd483c4904b	0	0	0	0	0	0	0	0	0	0	0	0	1	0	0	0	0	0	0	0	0	0	0	0	0	0	0	0	0	0	0	0	0	0	1	0	0	0	0	0	0	0	0	0	0	0	0
Denitrification	nirK	4e9c904f0664791419e492b2175143a6	3	3	3	1	1	1	2	1	2	2	3	2	2	3	2	3	2	5	2	2	2	2	3	2	2	3	2	2	1	3	2	1	4	2	4	0	2	4	3	1	2	2	1	1	3	1	3
Denitrification	nosZ	4f03a3f44172869e56412ee768d74863	16	11	7	11	6	10	7	5	9	7	7	4	7	9	11	10	8	10	1	5	13	17	14	10	13	14	8	7	13	11	4	9	8	7	14	3	11	13	12	17	6	10	10	12	13	8	10
Nitrogen fixation	nifW	4f2d6a15984aae78c873f56a89fc8c6d	0	2	0	0	0	0	0	1	2	1	3	4	0	0	3	0	1	5	3	0	3	0	0	4	0	1	5	0	4	0	6	1	1	2	2	0	2	6	2	0	0	2	1	1	5	1	1
Denitrification	nirS	4f689eec3c6e33e65be2fe8cf1ba1639	0	0	0	0	0	0	0	0	0	0	0	0	0	0	1	0	0	0	0	0	0	0	0	0	0	0	1	0	0	0	0	0	0	0	0	0	0	0	1	0	0	0	0	0	1	0	0
Denitrification	nirK	4ff2bbb236569432023ab64d071cfc14	0	0	0	0	0	0	0	0	0	0	1	0	0	0	1	0	0	0	0	0	0	0	0	0	0	0	1	0	1	0	0	0	0	0	0	0	0	0	0	0	0	0	0	0	0	0	0
Others	hcp	500633.CLOHIR_00142	0	1	0	0	0	0	0	0	1	0	0	0	0	0	0	0	0	0	1	0	0	0	0	0	0	1	0	0	0	0	0	0	0	1	0	0	0	1	0	0	0	0	0	0	1	0	0
Denitrification	nosZ	500635.MITSMUL_04956	0	0	1	0	0	0	0	0	0	0	0	0	0	0	0	0	0	1	0	0	1	0	0	0	0	0	0	0	0	0	0	0	0	1	0	0	0	0	0	0	2	0	0	0	1	1	0
Denitrification	nirK	5016cb9b018a169ab629d9bc3a8938b4	2	2	1	3	2	4	1	4	1	3	1	4	2	3	1	1	3	3	3	2	1	3	3	2	3	3	1	1	6	2	1	4	5	2	2	6	5	3	1	5	2	1	1	1	6	2	1
Denitrification	nosZ	502558.EGYY_28870	0	0	0	0	0	0	0	0	0	0	1	0	0	0	0	0	0	0	0	0	0	0	0	0	0	0	0	0	0	0	0	0	0	0	0	0	0	0	0	0	0	0	1	0	0	1	1
Denitrification	nosZ	50503febddce8e3cc73b798a377ad14d	0	0	0	0	0	0	0	0	0	0	0	0	1	0	1	0	0	0	0	0	0	0	0	0	0	0	0	0	0	0	0	0	0	0	0	0	1	0	0	0	0	0	0	0	0	1	0
Denitrification	nirK	50743.SCB49_08032	1	1	2	0	0	2	2	3	2	0	4	2	4	1	0	1	0	1	0	1	2	0	1	1	2	0	2	3	1	2	2	2	0	2	0	1	2	1	1	0	2	1	1	2	1	1	1
Organic degradation and synthesis	nmo	509191.AcelC_020100021353	0	0	0	0	0	0	0	0	1	1	0	0	1	0	0	0	0	0	0	0	0	0	0	0	0	0	0	0	0	0	0	0	0	0	0	0	0	0	0	0	0	0	0	0	0	0	0
Denitrification	nirK	50c3081cfb60d23784303cf98e897727	0	2	3	0	2	4	3	3	0	1	1	5	3	1	3	3	2	1	1	1	0	1	2	3	2	1	3	0	3	2	3	3	1	3	1	0	4	4	3	0	3	3	2	1	1	0	2
Denitrification	nosZ	50d08915dd02ef6c84c73a6274ce805c	2	4	0	3	1	2	0	3	0	4	1	2	0	3	1	0	0	2	2	1	2	2	3	1	2	3	0	3	0	2	0	0	1	0	3	2	1	3	1	1	1	3	1	0	1	1	1
Denitrification	nirK	511767279	0	0	0	0	0	0	0	0	0	0	0	0	0	0	0	0	0	0	0	0	0	0	0	0	0	0	0	0	0	0	0	0	0	1	0	0	0	0	0	0	0	0	0	0	0	0	0
Denitrification	nirS	51244788	0	0	0	0	0	0	0	0	0	0	0	0	0	0	0	0	0	0	0	0	0	0	0	0	0	0	0	0	0	0	0	0	0	0	0	0	0	0	1	0	0	0	0	0	0	0	1
Denitrification	nirK	512550510	3	6	1	1	0	0	3	3	2	0	0	3	4	2	1	4	4	2	2	2	2	0	3	3	3	0	4	1	4	2	4	2	1	1	1	1	3	2	4	1	3	1	1	3	3	2	4
Denitrification	nirK	513ba86bd9be50309f812ec173e1fc5f	0	0	0	0	1	0	0	0	0	0	0	0	0	0	0	0	0	0	0	0	0	0	0	0	0	0	0	1	0	1	0	0	0	0	0	0	0	0	0	0	0	0	0	0	1	0	0
Organic degradation and synthesis	nmo	515849.XP_001903432.1	0	0	0	1	0	1	0	0	0	1	0	0	0	1	0	0	0	0	0	0	0	1	0	0	0	1	1	0	0	0	0	1	0	0	1	1	0	0	0	1	0	0	0	0	1	0	0
Denitrification	nirK	517433.PanABDRAFT_3551	1	0	0	0	0	0	0	0	0	0	0	0	0	0	0	0	0	0	0	0	0	0	0	0	0	0	0	0	0	0	0	0	0	0	0	0	0	0	0	0	0	0	0	0	0	0	0
Denitrification	nirK	517722.CJLT1_010100001555	0	0	1	0	0	0	0	0	0	0	0	0	0	0	0	0	0	0	0	0	0	0	0	0	0	0	1	0	0	0	0	0	0	1	0	0	0	0	0	0	0	0	0	0	0	0	0
Denitrification	nirS	520999.PROVALCAL_03238	0	0	0	0	0	0	0	0	0	0	0	0	0	0	0	0	2	1	0	0	0	0	0	0	0	0	0	0	0	0	0	0	0	0	0	0	0	0	0	0	0	0	0	0	0	0	0
Denitrification	nirK	521000.PROVRETT_07843	0	0	0	0	0	0	0	0	0	0	0	0	0	0	0	1	0	0	0	1	0	0	0	0	0	0	0	0	1	0	0	1	0	0	0	0	0	0	0	0	0	0	0	0	1	0	0
Denitrification	nirS	521167317	0	0	0	0	0	0	0	0	0	0	0	0	0	0	0	0	1	0	0	0	0	0	0	0	0	0	0	0	0	0	0	0	0	0	0	0	0	0	1	0	0	0	0	0	0	0	0
Denitrification	nirK	521459208	0	0	0	0	0	0	0	0	2	0	0	0	0	0	0	1	0	0	0	0	0	0	0	0	0	0	0	0	0	0	1	0	0	0	0	0	0	0	0	0	0	0	0	0	2	1	0
Denitrification	nosZ	521459539	0	0	0	0	0	0	0	0	0	0	0	0	0	0	0	0	0	0	0	1	0	0	0	0	0	0	0	0	0	0	0	0	0	0	0	0	0	0	0	0	0	0	0	0	0	0	0
Denitrification	nirK	521462477	0	0	0	0	0	0	0	0	0	1	0	0	0	0	0	0	0	0	1	1	0	0	0	0	0	0	0	0	0	1	0	0	0	1	0	0	0	0	0	0	0	0	0	0	0	0	0
Denitrification	nirK	521466082	0	0	0	0	0	0	0	0	0	0	1	0	1	0	0	0	0	0	0	0	0	0	0	0	0	0	0	0	0	0	0	0	0	0	0	0	0	0	0	0	0	0	0	0	0	0	0
Organic degradation and synthesis	nmo	521674.Plim_0462	0	0	0	0	0	0	0	0	0	1	0	0	0	0	0	0	0	0	0	0	0	0	0	0	0	0	0	0	0	0	0	0	1	0	0	0	0	0	0	0	1	0	0	0	0	1	0
Organic degradation and synthesis	glsA	5248e2768fb2adee943aaa4f50754af7	0	0	0	0	0	0	0	0	0	1	0	0	0	0	0	0	0	0	0	0	0	0	0	0	1	0	0	0	0	0	1	0	0	0	1	0	0	0	0	0	0	0	0	0	0	0	0
Denitrification	nirK	525257.HMPREF0204_10820	4	3	3	0	0	4	4	1	4	0	3	5	6	0	0	4	0	4	0	3	3	0	5	4	3	0	3	3	1	4	5	1	0	4	0	1	1	4	4	0	3	5	4	5	1	0	2
Nitrogen fixation	nifH	525257.HMPREF0204_15073	0	1	0	0	1	0	0	0	4	0	6	5	0	0	1	1	0	0	0	1	4	0	1	2	0	0	1	1	1	0	0	0	0	1	0	0	0	1	0	0	4	0	1	0	0	0	3
Denitrification	nirS	525264.HMPREF0305_10106	0	0	0	0	0	0	0	0	0	0	0	0	0	0	0	0	0	0	0	0	0	1	1	0	1	1	0	1	0	0	0	0	0	0	0	0	0	0	0	1	0	0	0	0	0	0	0
Denitrification	nosZ	525318.HMPREF0497_1978	0	0	0	0	0	0	0	0	0	0	1	0	0	0	0	0	0	0	0	0	0	0	0	0	0	0	0	0	0	0	0	0	0	1	0	0	1	0	0	0	0	0	0	0	0	1	1
Organic degradation and synthesis	nmo	525365.HMPREF0548_0444	6	6	7	2	4	3	6	7	6	4	5	11	5	7	6	5	5	8	7	4	3	5	4	1	3	3	9	4	6	5	4	4	5	6	5	5	9	8	9	2	8	6	9	5	3	3	8
Organic degradation and synthesis	nmo	526221.XP_003003854.1	0	2	1	1	2	0	1	1	1	1	1	0	0	2	0	1	0	1	2	0	0	0	0	1	1	0	0	2	0	0	0	0	2	2	1	1	1	0	1	2	0	0	1	0	1	1	1
Denitrification	nirK	526222.Desal_0518	0	0	0	1	1	0	0	0	1	0	0	0	0	1	0	1	0	0	1	0	1	1	1	0	0	1	0	0	1	1	0	0	0	0	1	0	0	0	0	0	1	0	0	0	0	0	0
Denitrification	nosZ	526222.Desal_1572	0	0	0	0	0	0	0	0	0	0	0	0	0	0	0	0	0	0	0	0	0	0	0	1	0	0	0	0	0	0	0	0	0	0	0	0	0	0	0	0	0	0	0	1	0	0	0
Nitrogen fixation	nifH	526226.Gbro_4858	0	0	0	1	0	0	0	0	0	0	0	0	0	0	0	0	0	0	0	0	0	0	0	0	0	0	0	0	0	0	0	0	0	0	0	0	0	0	0	0	0	0	0	0	0	0	0
Denitrification	nirK	529065389	1	0	0	0	0	0	0	0	0	0	0	1	0	0	0	0	0	0	0	0	0	0	0	0	0	0	1	0	0	0	0	0	0	0	0	0	0	0	0	0	0	0	0	0	0	0	0
Nitrogen fixation	nifH	529709.PYCH_03700	2	0	1	1	1	1	1	1	0	1	0	1	1	1	0	0	2	0	2	2	1	2	1	0	2	1	0	1	1	1	0	0	1	2	1	0	1	1	1	2	0	1	0	1	4	0	0
Denitrification	nirK	529709.PYCH_17610	0	0	1	0	0	0	0	0	0	0	0	0	0	1	0	0	0	0	0	0	0	0	0	0	0	0	0	0	0	0	0	0	0	0	0	0	0	0	0	0	0	0	0	0	0	0	0
Denitrification	nirK	529e482a8fdc3910b678249ffc75625a	0	0	0	0	1	0	0	1	0	2	0	0	0	0	1	0	0	0	0	0	1	0	0	0	1	0	0	0	0	0	0	0	0	1	0	0	0	0	0	1	0	0	0	0	0	1	1
Denitrification	nosZ	530fbb01477c3b30b447d52b46427293	0	0	0	0	0	0	0	0	0	0	0	0	0	0	0	0	0	0	0	0	0	1	0	0	0	0	0	0	0	0	0	0	0	0	0	0	0	0	0	0	0	0	0	0	1	0	0
Nitrogen fixation	nifH	531844.FIC_00750	0	0	0	0	0	0	0	0	1	0	0	0	0	0	0	0	0	0	0	0	0	0	0	0	0	0	0	0	0	1	0	0	0	0	0	0	1	0	0	0	0	0	0	0	0	0	0
Denitrification	nirK	531844.FIC_01320	0	0	0	0	0	0	0	0	0	0	0	0	0	0	0	0	0	0	0	0	1	0	0	1	0	0	0	0	0	0	0	0	0	0	0	0	0	0	0	0	0	0	0	0	1	0	0
Denitrification	nosZ	531844.FIC_01860	0	0	0	0	0	0	0	0	0	1	0	0	0	0	0	0	0	0	0	0	0	0	0	0	0	0	0	0	0	0	0	0	0	0	0	0	0	0	0	0	0	0	0	0	0	0	0
Denitrification	nirK	535befd2bc03f7ec60432cbdd85af11b	0	0	0	0	0	0	0	0	0	0	0	0	0	1	0	0	0	0	0	0	0	0	0	0	0	0	0	0	0	0	0	0	0	0	0	0	0	0	0	0	0	0	0	0	0	0	0
Denitrification	nosZ	536227.CcarbDRAFT_5155	1	0	0	0	0	0	0	0	1	0	0	0	0	0	0	0	0	0	0	0	0	0	0	0	0	0	0	0	0	0	0	0	0	0	0	0	0	0	1	0	0	0	0	1	0	0	0
Denitrification	nosZ	537007.BLAHAN_07148	0	0	1	0	0	0	1	0	0	0	0	0	0	0	0	0	0	0	0	0	0	0	0	0	0	0	0	0	0	0	0	0	0	0	0	0	0	0	0	0	0	0	0	0	0	0	0
Denitrification	nosZ	537013.CLOSTMETH_01623	0	1	1	1	0	0	0	0	2	0	0	5	1	0	1	1	2	1	0	0	2	1	1	2	2	1	3	1	1	1	0	1	0	1	0	1	0	0	1	2	2	1	0	2	0	1	1
Others	hcp	537013.CLOSTMETH_02255	0	0	0	0	0	0	0	0	0	0	0	0	0	0	0	0	0	0	0	0	0	1	0	0	0	0	0	0	0	0	0	0	0	0	1	0	0	0	0	0	0	0	0	0	0	0	0
Denitrification	nosZ	53804458	0	0	0	0	0	0	0	0	0	0	0	0	0	0	0	1	0	0	1	1	0	0	0	1	0	0	0	0	0	0	0	0	0	0	1	1	0	0	1	0	0	0	0	0	0	0	0
Nitrogen fixation	nifW	538394780	0	1	0	0	0	0	1	0	1	1	1	1	0	0	1	1	1	1	0	0	0	0	0	1	0	0	1	0	1	0	2	0	0	1	0	1	1	1	0	0	0	0	0	1	0	1	1
Denitrification	nirK	543963563	4	3	3	3	5	3	7	5	2	5	2	4	5	3	6	6	2	1	1	4	6	4	1	4	5	2	3	6	8	3	5	2	4	5	6	4	7	2	1	6	10	1	4	8	2	2	9
Denitrification	nirK	543964463	0	0	2	0	1	0	1	0	0	0	0	1	0	1	0	0	0	0	0	0	0	0	1	0	1	1	0	0	0	0	0	0	0	0	0	0	1	0	0	2	0	0	0	0	0	0	0
Denitrification	nosZ	54487a29d6ca03db528057215181e82a	0	4	4	4	1	6	2	0	4	0	4	5	0	0	0	1	2	5	0	1	6	5	0	3	3	3	1	6	1	5	6	5	0	5	0	0	0	3	5	0	3	4	6	2	3	3	4
Denitrification	nirS	545693.BMQ_3027	0	1	0	1	0	0	0	0	0	1	1	0	0	0	0	0	0	0	0	0	0	0	0	0	0	0	0	0	0	0	0	0	1	1	0	0	0	0	0	1	0	0	0	0	0	0	0
Denitrification	nirK	545694.TREPR_0684	1	0	0	1	0	0	1	0	1	0	0	1	2	0	0	0	1	3	0	3	0	0	0	1	2	0	2	1	0	0	2	1	0	1	0	0	0	0	2	0	0	0	0	0	2	1	1
Denitrification	nirK	545695.TREAZ_0506	3	1	1	1	3	4	0	2	0	1	0	4	5	1	1	0	0	4	1	6	1	0	5	2	5	1	4	2	4	4	3	0	1	5	0	2	0	2	3	1	4	0	2	0	2	5	4
Denitrification	nosZ	546270.GEMHA0001_0476	0	0	0	0	0	0	0	0	0	0	0	0	0	0	0	0	0	0	0	0	1	0	0	0	0	0	0	0	0	0	1	0	0	0	0	0	0	0	0	0	0	0	0	0	0	0	0
Organic degradation and synthesis	gs_K00266	546270.GEMHA0001_1070	1	1	0	0	0	0	0	0	1	0	0	0	0	0	0	0	1	0	0	0	0	0	0	0	0	0	0	1	0	1	1	0	1	1	1	0	0	1	1	0	0	0	0	0	0	0	0
Denitrification	nosZ	546271.SELSPUOL_02316	0	0	0	0	0	0	0	0	0	0	0	0	0	0	0	0	0	0	1	0	0	0	0	0	0	0	0	0	0	0	0	1	0	0	0	0	0	0	0	0	0	0	0	0	0	0	0
Denitrification	nirS	547042.BACCOPRO_00044	0	1	0	0	0	1	1	1	0	0	1	1	0	0	2	0	1	0	0	1	0	1	1	1	0	0	1	0	1	1	1	1	0	0	0	0	1	1	0	2	0	0	0	1	3	0	0
Organic degradation and synthesis	nmo	547042.BACCOPRO_02723	0	0	0	0	0	0	0	0	0	0	0	0	0	0	0	0	0	0	0	0	0	0	0	0	0	0	0	0	0	0	0	0	0	0	0	0	0	0	0	0	0	0	0	0	0	0	1
Denitrification	nosZ	549730738	0	0	0	0	0	0	0	0	0	0	0	0	0	0	0	0	0	0	0	0	0	0	0	0	0	0	0	0	0	0	0	0	0	0	0	0	0	0	0	0	0	0	0	0	0	0	0
Denitrification	nirS	549731267	0	0	0	0	0	0	0	0	0	0	0	0	0	0	0	0	0	0	1	0	0	0	0	0	0	0	0	0	0	0	0	0	0	0	0	0	0	0	0	0	0	0	0	0	0	0	0
Denitrification	nosZ	549731269	0	0	0	0	0	0	0	0	0	0	0	0	0	1	0	0	0	0	0	0	0	1	0	0	1	1	1	0	0	0	0	0	1	0	0	0	0	0	0	0	0	0	0	0	0	0	0
Nitrogen fixation	nifH	552398.HMPREF0866_02822	4	4	3	6	5	4	5	0	3	8	4	3	4	0	4	4	4	3	6	4	2	8	0	5	5	6	3	4	3	0	3	4	0	2	4	4	4	4	4	2	4	3	5	4	4	2	3
Denitrification	nosZ	553174.HMPREF0659_A6111	0	0	4	1	1	0	2	0	0	0	1	1	2	1	4	0	4	0	0	2	3	1	0	3	1	0	0	0	1	1	5	3	1	0	1	2	0	0	0	0	2	0	0	0	8	4	1
Denitrification	nirK	553184.ATORI0001_0515	13	18	16	14	19	17	16	12	18	15	16	15	14	20	10	13	10	6	19	17	9	16	17	7	19	14	8	11	14	21	6	8	11	13	7	12	9	13	5	9	12	13	15	9	15	17	12
Denitrification	nosZ	555088.DealDRAFT_1109	0	0	0	0	0	0	0	0	0	0	0	0	0	0	0	0	0	0	0	0	0	0	0	0	1	1	0	0	0	0	0	0	1	0	0	0	0	1	0	0	0	0	0	0	0	0	0
Organic degradation and synthesis	glnA	556261.HMPREF0240_00368	0	0	0	0	0	0	0	0	0	0	0	0	0	0	0	0	0	0	0	0	0	0	0	0	0	0	0	0	0	0	0	0	0	1	0	0	0	0	0	0	0	0	0	0	0	0	0
Denitrification	nirK	557723.HAPS_1235	0	0	0	0	0	0	1	0	0	0	1	0	0	0	0	0	0	1	0	0	0	0	0	0	0	0	0	0	0	0	0	1	0	0	0	0	0	0	0	0	0	0	0	0	0	0	0
Nitrogen fixation	nifW	560143465	0	0	0	0	0	0	0	0	0	0	0	0	0	0	0	0	0	0	0	0	0	0	0	0	0	0	0	0	0	0	0	0	0	0	0	0	0	1	0	0	0	0	0	0	0	0	0
Denitrification	nirS	561229.Dd1591_2928	0	0	0	0	0	0	0	0	0	0	0	0	0	0	0	0	0	0	0	0	0	0	0	0	0	0	0	0	0	0	0	0	0	0	0	0	0	0	0	0	0	0	0	0	0	0	0
Denitrification	nosZ	561d02250bd98a5d97c48cad65a16ffa	0	0	0	0	0	0	0	0	0	0	1	0	0	0	0	0	0	1	0	0	0	0	0	0	0	0	0	0	0	0	0	1	0	0	0	0	0	0	0	0	0	0	0	0	0	0	0
Denitrification	nosZ	563008.HMPREF0665_01926	0	0	0	0	0	0	0	0	0	0	0	0	0	0	0	0	0	0	0	0	0	0	0	0	0	1	0	0	0	0	0	0	0	0	0	0	0	0	0	0	1	0	0	0	0	0	0
Denitrification	nosZ	5635b2f9ad179561f97d941a465ea2bc	1	0	0	1	0	0	0	0	0	0	0	0	0	1	0	0	0	0	1	0	0	0	0	0	0	0	0	0	0	0	0	0	0	0	0	0	0	0	0	0	0	0	0	0	0	0	0
Denitrification	nirK	56475997	0	1	0	0	0	0	0	0	0	1	0	0	0	1	1	0	0	1	1	0	0	0	0	0	0	1	0	0	1	0	0	0	1	1	2	0	0	0	0	1	0	0	0	0	0	0	0
Organic degradation and synthesis	nmo	56477924	0	0	0	0	0	0	0	0	0	0	0	0	0	0	0	0	0	0	0	0	0	0	0	0	0	0	0	0	0	0	0	0	0	0	0	0	0	0	0	0	0	0	0	0	0	0	0
Denitrification	nirK	5661.XP_003858466.1	0	0	0	0	0	0	0	0	0	0	1	0	0	0	0	0	0	0	0	0	0	0	0	0	0	0	0	0	0	0	0	0	0	0	0	0	1	0	0	0	0	0	0	0	0	1	1
Nitrogen fixation	nifH	568284145	0	2	0	2	2	1	1	0	2	2	1	1	0	0	0	1	1	0	0	1	0	0	2	1	1	1	1	0	1	1	0	0	1	0	1	1	1	2	1	1	0	1	0	1	1	1	0
Denitrification	nirS	572479.Hprae_1020	0	0	0	2	0	0	0	0	1	0	1	0	0	0	0	0	0	0	0	0	0	0	0	1	0	0	0	0	0	0	0	0	1	0	0	0	0	0	0	0	0	0	0	0	0	0	1
Denitrification	nirS	572479.Hprae_2018	0	0	0	0	0	0	0	0	0	0	0	0	1	0	0	0	0	0	0	0	1	0	0	0	0	0	0	1	0	0	0	0	0	0	0	0	0	1	1	0	0	1	0	0	0	0	0
Denitrification	nirK	573061.Clocel_2896	0	0	0	0	0	0	0	1	0	1	0	0	0	0	0	0	0	0	1	0	0	0	0	0	0	0	0	0	0	0	0	0	0	0	0	0	0	0	0	0	0	0	0	0	0	0	0
Denitrification	nirK	573370.DMR_19630	0	0	0	1	0	0	0	0	0	0	0	0	0	0	0	0	0	0	0	0	0	0	0	0	0	1	0	0	0	0	0	0	0	0	0	0	0	0	0	0	0	0	0	0	0	0	0
Denitrification	nirK	573370.DMR_26510	3	0	0	0	0	0	0	0	0	0	1	0	1	0	0	0	0	1	0	1	0	0	0	1	0	0	0	0	0	0	0	0	0	1	0	1	0	0	1	0	0	2	1	1	0	2	0
Denitrification	nosZ	573569.F7308_1820	0	0	0	0	2	0	0	0	0	0	0	0	3	0	1	0	0	1	0	1	0	0	0	2	0	0	3	0	0	0	1	0	0	0	0	2	0	0	0	0	3	0	0	0	1	0	1
Denitrification	nirK	575564.HMPREF0014_02413	0	1	1	0	0	1	2	0	0	0	1	1	1	0	0	0	0	0	0	1	2	0	1	0	1	0	1	1	1	1	1	1	0	0	0	0	1	1	2	0	1	1	2	0	2	1	2
Denitrification	nirK	575587.HMPREF0026_01148	2	0	0	1	2	0	0	0	0	2	0	1	0	2	0	0	0	0	3	0	1	0	0	0	0	1	0	0	0	1	0	0	3	0	0	0	1	0	0	2	0	0	0	1	0	1	0
Nitrogen fixation	nifH	575589.HMPREF0018_00363	0	0	0	0	0	0	0	0	0	0	0	0	0	0	0	0	0	0	0	0	0	0	0	0	0	0	0	0	1	0	0	0	0	0	0	0	0	0	0	0	0	0	0	0	0	0	0
Denitrification	nosZ	575609.HMPREF0629_00457	0	0	0	0	0	0	1	0	0	0	0	1	0	0	1	0	0	0	0	0	0	0	0	0	0	0	0	0	0	0	0	0	0	0	0	0	0	0	0	0	0	0	0	1	0	0	0
Denitrification	nirK	5762.XP_002683187.1	0	0	0	0	0	0	0	0	0	0	0	0	0	0	0	0	0	0	0	0	0	0	0	0	0	0	0	0	0	0	0	0	0	0	0	0	0	0	0	0	0	1	0	0	0	1	0
Denitrification	nirS	580331.Thit_0010	1	1	0	1	0	0	0	1	1	1	1	0	1	0	0	0	0	0	0	0	0	0	1	0	1	1	0	1	0	0	0	0	0	0	1	1	0	0	0	1	0	0	0	0	0	0	0
Others	hcp	580331.Thit_1800	1	1	2	2	2	1	0	0	2	1	0	1	1	0	2	0	0	0	0	0	0	2	0	1	1	1	1	2	0	0	0	2	0	1	1	0	1	1	2	2	2	1	0	2	0	0	0
Denitrification	nirS	5811.TGME49_113240	2	1	1	1	1	0	2	1	1	1	1	1	1	2	0	1	2	1	0	1	1	1	0	1	1	1	2	1	1	0	1	1	1	1	2	1	1	2	2	1	1	2	0	1	1	1	2
Organic degradation and synthesis	nmo	584fa7279f70fe2e2a20b14353e21034	0	0	0	0	0	0	0	0	0	0	0	0	0	0	0	0	0	0	0	0	0	0	0	0	0	0	0	0	0	0	0	0	0	0	1	0	0	0	0	0	0	0	0	0	0	0	0
Others	hcp	585394.RHOM_06355	2	1	1	3	4	2	2	2	0	4	1	1	0	4	0	1	1	0	5	0	1	3	1	1	0	5	1	1	1	1	0	2	6	1	1	0	1	1	0	3	2	0	2	0	1	2	2
Denitrification	nosZ	585502.HMPREF0645_2246	7	5	6	6	5	7	3	6	5	5	7	5	4	4	2	7	10	3	6	6	4	5	6	4	6	5	4	5	3	5	3	5	4	5	5	4	5	6	7	5	5	7	6	4	3	8	6
Organic degradation and synthesis	nmo	585506.HMPREF0877_1153	11	12	10	12	11	9	10	15	10	10	13	11	11	15	5	13	9	12	4	6	7	8	12	10	11	10	12	3	9	11	13	13	9	12	16	16	12	12	12	12	11	11	7	14	12	8	8
Denitrification	nosZ	585543.HMPREF0969_01718	4	2	2	5	3	2	0	3	2	4	2	3	1	3	2	2	6	2	2	0	4	3	3	1	4	3	4	2	1	4	1	3	3	2	4	1	4	3	3	3	0	3	2	5	2	1	1
Organic degradation and synthesis	gs_K00266	588581.Cpap_2654	0	0	0	0	0	0	0	0	0	0	0	1	0	0	0	0	0	0	0	0	0	0	1	0	0	0	0	0	0	1	0	0	0	0	1	0	0	0	0	0	0	0	0	0	0	0	0
Organic degradation and synthesis	gs_K00266	590998.Celf_2575	0	0	5	0	0	3	4	0	3	0	0	2	0	0	0	0	0	0	12	0	0	5	0	3	0	0	0	0	0	0	0	0	0	5	0	2	0	0	5	0	0	0	3	0	0	0	0
Denitrification	nirS	591157.SSLG_03775	6	5	6	4	0	6	5	4	4	5	6	6	5	5	0	6	7	2	5	5	2	4	6	4	6	9	7	6	4	6	4	5	6	5	4	7	4	6	7	4	0	6	8	0	6	4	7
Denitrification	nirK	59196.RICGR_1454	1	0	0	0	0	0	0	0	1	1	0	0	0	0	0	0	0	0	0	0	0	0	0	0	0	0	0	1	0	0	1	0	0	0	0	0	0	0	0	0	0	0	0	0	0	0	0
Denitrification	nosZ	592026.GCWU000282_00891	0	0	0	1	0	0	0	0	0	0	0	0	0	0	0	0	0	0	0	0	0	0	0	0	0	0	0	0	0	0	0	0	0	0	0	0	0	0	0	1	0	0	0	0	0	0	0
Denitrification	nosZ	592028.GCWU000321_00160	0	0	0	0	0	0	0	0	0	0	0	0	0	0	0	0	0	0	0	0	0	0	0	0	0	0	0	0	0	0	0	0	0	0	0	0	0	0	0	0	0	0	0	0	0	0	0
Nitrogen fixation	nifH	592028.GCWU000321_01332	0	0	0	0	1	0	0	0	0	0	0	0	0	0	0	0	0	0	0	0	0	0	0	0	0	0	0	0	0	0	0	0	0	0	0	0	0	0	0	0	0	0	0	0	0	0	0
Denitrification	nirK	595536.MettrDRAFT_2856	2	0	2	0	0	2	0	2	2	0	0	3	2	0	0	0	0	2	0	2	1	0	3	0	3	0	2	2	2	1	2	1	0	2	0	1	1	2	2	1	2	2	2	1	3	2	3
Denitrification	nirK	596151.DesfrDRAFT_1868	1	0	2	2	0	0	2	2	0	1	1	1	0	2	2	0	1	0	0	0	0	1	1	0	0	0	2	1	2	2	1	0	1	0	3	4	0	3	0	1	1	1	1	2	0	2	1
Nitrogen fixation	nifW	596323.HMPREF0554_1871	0	0	0	0	0	1	0	0	0	0	1	0	0	1	0	1	0	0	0	1	0	1	0	0	0	0	0	1	1	0	0	0	1	1	0	0	0	0	0	0	0	0	0	0	0	0	0
Organic degradation and synthesis	gs_K00266	596327.PORUE0001_0229	0	0	0	0	0	1	0	1	0	0	0	1	0	0	0	0	0	0	0	0	0	0	0	0	0	0	0	0	0	0	0	0	0	0	0	0	0	0	0	0	0	0	0	0	1	0	0
Denitrification	nosZ	596329.HMPREF0631_1532	26	31	33	22	11	35	28	15	35	11	26	34	31	14	31	22	20	23	7	39	32	31	25	35	20	23	39	29	39	26	34	42	11	23	23	33	38	27	19	23	31	35	38	32	32	34	32
Denitrification	nirS	596aa1e7694c4e6ed7fea4276f7a52ac	0	0	0	0	0	0	0	0	0	0	0	0	0	0	0	0	0	0	0	0	0	0	0	0	0	0	0	0	0	0	0	0	0	0	0	0	0	0	1	0	1	0	0	0	0	0	0
Organic degradation and synthesis	glnA	596e9e9d65c12c99da05515e5afd197d	0	0	0	0	0	0	0	0	0	0	0	0	0	0	0	1	0	0	0	0	0	0	0	1	0	0	0	0	0	0	0	0	0	0	0	0	0	0	0	0	0	0	0	0	0	0	0
Denitrification	nirS	59931.WH7805_03527	0	0	0	0	0	0	0	0	0	0	0	0	0	0	1	0	0	0	0	0	0	0	0	0	0	0	0	0	0	0	0	0	0	0	0	0	0	0	0	0	0	0	0	0	0	0	0
Denitrification	nosZ	59cc8c5b90ff09ddce2e5eab8c4a447b	2	1	1	3	1	2	3	1	0	4	4	1	2	2	1	0	0	1	2	1	0	2	2	1	4	2	3	2	0	2	0	0	2	2	2	2	2	1	3	3	1	1	1	3	3	1	3
Denitrification	nirK	5a0cf8116fb8fbde6f3674e0225d1f55	0	1	0	2	0	1	0	0	0	0	0	0	1	1	0	0	1	1	1	1	1	1	1	0	1	2	0	0	0	1	0	0	0	1	1	1	0	1	0	0	0	2	0	1	0	0	0
Denitrification	nirK	5b7616d01402657246acb047cf519c62	0	0	0	0	0	0	0	0	0	0	0	0	0	0	0	0	0	0	0	0	0	0	0	0	0	0	0	0	0	0	0	0	0	0	0	0	0	0	0	0	0	1	0	0	0	0	0
Denitrification	nirK	5c9375deda2771b0cc7a3f83d6b4451f	0	0	0	1	0	0	0	0	1	0	0	0	0	0	0	1	1	0	0	0	0	1	1	0	0	0	0	0	1	0	1	0	0	1	0	1	0	0	0	1	0	0	0	1	1	0	0
Denitrification	nosZ	5df4768c93a6f3d959fb4e967ae4da7a	0	0	0	0	0	0	0	0	0	0	1	0	1	0	0	0	0	1	0	1	0	0	0	0	0	0	0	0	0	0	0	0	0	1	1	3	0	0	0	0	1	0	1	0	0	1	1
Nitrogen fixation	nifH	5e1de19a25b5b717ded3a37c5aa0ca57	3	3	3	3	3	5	3	3	2	3	5	2	3	4	4	2	3	2	6	4	2	3	3	4	4	1	3	3	5	3	4	3	3	6	6	5	4	5	2	3	4	4	2	3	3	4	3
Denitrification	nirK	5e430be82dbfad68651bb8366ceddb00	1	2	2	4	5	0	1	0	3	7	3	1	2	4	1	1	3	0	5	2	0	6	0	3	1	3	2	2	1	1	2	2	6	1	4	0	2	0	1	6	2	1	1	2	1	1	2
Denitrification	nirS	5e6cac4df770a97cc5a7bbd77aadd9be	0	0	0	0	0	0	0	0	0	0	0	0	0	0	0	0	0	0	0	0	0	0	0	0	0	0	0	0	0	0	0	0	0	0	0	0	0	0	0	0	0	0	0	1	0	0	0
Nitrogen fixation	nifH	604354.TSIB_0947	0	0	0	0	1	0	0	1	0	0	0	0	0	0	0	0	0	0	0	0	0	1	0	0	0	1	1	0	0	0	0	0	1	0	1	1	0	0	0	1	0	1	0	0	0	0	0
Organic degradation and synthesis	gs_K00266	6085.XP_002164598	1	3	3	11	9	1	2	1	1	7	2	4	0	10	1	2	0	3	9	2	2	7	2	2	2	3	2	2	4	1	1	0	5	1	12	2	1	1	2	3	4	2	1	2	1	3	2
Denitrification	nosZ	61395f19dc32e6ba34223706573450d1	0	0	0	0	0	0	0	0	0	1	0	0	0	0	0	0	0	0	0	0	1	0	1	0	0	0	0	0	0	0	0	0	0	0	0	0	0	0	1	0	0	0	0	0	0	0	0
Denitrification	nirS	61c7302b5c3447483da9065b2ae84586	0	0	0	0	0	0	0	0	0	0	0	0	0	0	1	0	1	0	0	0	0	0	0	0	0	0	0	0	0	0	0	0	0	0	0	0	0	0	0	0	0	0	0	0	0	0	0
Denitrification	nosZ	61dfc7b1fa261ce3ee0a782a53f051cd	0	0	0	0	1	0	0	0	0	0	0	0	0	0	1	0	0	0	0	0	2	0	0	1	0	0	0	0	0	0	0	0	0	0	0	0	0	0	0	0	1	0	1	0	1	0	1
Nitrogen fixation	nifH	621372.POTG_00630	1	0	0	0	0	0	0	0	0	0	0	0	0	0	0	0	0	0	0	0	0	0	0	0	0	0	0	0	0	1	0	0	0	0	0	0	0	0	0	0	0	0	0	0	0	0	0
Denitrification	nosZ	621372.POTG_03889	0	0	0	0	0	0	0	0	0	0	0	0	0	0	0	0	0	0	0	0	0	0	0	0	0	0	0	0	0	0	0	0	0	0	0	0	0	0	0	0	0	1	0	0	0	0	0
Denitrification	nirK	622637.Met49242DRAFT_0229	1	0	0	0	0	0	0	0	0	0	0	0	0	0	0	0	0	0	0	0	0	0	0	0	0	0	0	0	0	1	0	0	0	0	0	0	0	0	0	0	0	0	0	0	0	0	0
Denitrification	nirS	622637.Met49242DRAFT_3079	0	0	0	0	0	0	2	0	0	0	0	0	0	0	1	0	0	1	0	1	1	0	0	0	0	0	0	0	0	0	0	0	0	1	0	0	0	0	0	0	0	0	0	0	0	0	0
Nitrogen fixation	nifH	626939.HMPREF9443_02159	1	3	4	1	1	0	1	0	3	2	2	2	2	0	1	1	2	2	0	2	3	0	0	3	2	3	3	0	4	0	1	1	0	1	0	5	3	2	1	3	4	5	0	2	1	2	3
Organic degradation and synthesis	nmo	626e07176886ce1222e9a094195bb4b7	6	3	4	4	3	5	7	5	3	4	3	4	5	6	2	2	1	2	5	2	4	3	3	3	4	2	2	4	2	5	2	3	7	6	4	4	5	3	2	7	3	4	4	5	6	5	4
Others	hcp	632245.CLP_1917	1	2	0	3	3	0	1	1	0	5	1	1	1	3	2	1	1	2	5	2	2	6	2	0	0	4	2	1	1	2	1	2	4	2	3	2	0	1	1	2	1	1	0	2	2	2	3
Denitrification	nosZ	632245.CLP_3553	0	0	0	0	0	0	0	0	0	0	0	0	1	0	0	0	0	0	0	0	0	0	0	0	0	0	0	0	0	0	0	0	0	0	0	0	0	0	0	0	1	0	0	0	0	0	0
Denitrification	nosZ	632335.Calkr_0848	0	0	0	0	0	0	1	0	0	0	0	1	0	0	0	0	0	0	0	0	0	0	0	0	1	0	0	0	0	0	0	0	0	0	0	0	0	0	1	0	0	0	0	0	0	0	0
Denitrification	nosZ	632518.Calow_1569	1	1	0	1	0	0	0	0	0	0	0	1	0	0	0	0	0	0	0	0	0	0	0	0	0	0	0	0	0	0	0	0	0	0	0	0	0	0	0	0	0	0	0	0	0	0	0
Denitrification	nosZ	633697.EubceDRAFT_2549	0	0	0	0	0	0	0	0	0	0	0	0	1	0	0	0	0	0	0	0	1	0	0	1	0	0	0	0	0	0	0	1	0	1	0	0	0	0	0	0	0	0	0	0	0	0	0
Organic degradation and synthesis	nmo	636ad5740968afd6f80e7afb15d783f8	2	1	3	0	1	3	0	1	1	1	3	0	0	1	1	2	2	1	0	3	2	1	1	3	1	1	4	2	2	0	2	2	1	4	1	3	3	2	4	1	2	2	0	1	2	3	2
Denitrification	nirK	637616.MDMS009_2147	0	0	0	0	0	0	0	0	0	0	0	0	0	0	0	0	0	0	0	0	0	0	0	0	0	0	0	0	0	0	0	0	0	1	0	0	0	0	0	0	0	0	0	0	0	0	0
Organic degradation and synthesis	nmo	637616.MDMS009_930	1	1	0	1	1	0	0	0	0	1	0	0	0	2	1	0	0	0	0	1	0	1	1	0	0	2	0	0	0	2	0	0	2	0	1	0	0	0	0	2	0	0	0	0	1	0	0
Denitrification	nirK	638300.HMPREF0198_0652	2	1	0	0	2	0	1	0	0	0	0	1	1	0	3	0	0	0	0	0	1	0	0	0	1	1	0	0	0	1	0	0	2	0	0	0	0	0	0	1	1	0	1	1	0	1	0
Denitrification	nirK	640510.BC1001_0249	0	1	0	0	1	0	1	1	1	0	0	1	0	0	0	0	0	0	0	0	0	0	1	0	0	0	0	1	0	0	1	0	0	0	1	0	0	0	1	1	1	0	0	1	1	1	0
Denitrification	nosZ	641112.RflaF_010100013687	0	1	0	0	0	0	0	0	0	0	0	0	0	0	0	0	0	0	0	0	0	0	0	0	0	0	0	0	0	0	0	0	0	0	0	0	0	0	0	0	1	0	0	0	0	0	0
Denitrification	nirK	641491.DND132_0170	0	0	1	0	0	0	0	0	0	0	0	2	0	0	0	0	1	0	0	0	0	0	1	0	1	1	2	0	0	0	1	1	0	0	0	0	0	0	0	0	2	0	2	1	0	1	1
Denitrification	nirK	641491.DND132_1323	0	0	0	0	0	0	0	0	0	1	0	0	0	0	0	0	0	0	0	0	0	0	0	0	0	0	0	0	1	0	0	0	0	0	0	0	0	0	0	0	0	0	0	0	1	0	0
Dissimilatory nitrate reduction	nrfC	641491.DND132_3115	1	1	0	0	0	0	0	0	1	0	0	0	0	0	0	0	0	0	1	0	0	0	0	0	0	0	0	0	0	0	0	0	0	0	0	0	0	0	0	0	0	0	0	0	0	0	0
Organic degradation and synthesis	gs_K00266	642492.Clole_0611	2	0	0	0	0	0	0	1	1	0	0	0	0	0	0	0	0	0	0	0	0	0	0	0	1	0	0	0	0	0	0	0	0	0	0	0	0	0	0	1	0	1	0	0	0	0	0
Denitrification	nosZ	642492.Clole_1686	5	6	7	5	8	6	9	6	8	7	4	6	14	8	12	16	7	10	5	9	8	6	4	17	7	6	6	6	15	5	9	12	7	5	6	9	6	6	6	5	11	5	6	9	9	12	12
Denitrification	nosZ	642492.Clole_3880	2	1	0	2	2	0	1	2	4	1	0	1	1	1	1	0	1	1	1	2	1	1	2	0	1	2	1	3	0	2	0	1	0	3	1	1	1	2	1	0	1	1	2	1	1	2	1
Denitrification	nirK	644076.SCH4B_0324	1	1	3	0	0	0	0	2	2	0	4	3	1	0	1	3	2	3	0	0	1	0	3	0	2	0	3	4	0	4	3	3	0	3	0	3	3	3	3	0	3	2	3	4	0	2	2
Organic degradation and synthesis	ureB	644548.SCNU_15939	1	1	1	1	1	2	1	2	3	1	0	2	0	2	0	2	1	0	2	0	0	2	2	0	1	1	1	2	0	3	1	0	3	1	2	0	2	3	2	1	1	3	3	0	0	0	0
Denitrification	nirK	644968.DFW101_0995	1	0	0	0	0	0	0	0	0	0	0	0	0	0	0	0	0	0	0	1	0	0	0	0	0	0	1	0	0	0	0	0	0	0	0	0	0	0	1	0	0	0	0	0	0	0	0
Denitrification	nirK	644968.DFW101_1518	2	0	2	0	0	2	0	0	1	0	0	4	1	1	0	0	0	0	0	1	1	1	1	1	1	0	0	1	1	0	0	0	1	1	1	0	0	0	0	0	0	1	0	1	0	1	0
Organic degradation and synthesis	ureB	645127.ckrop_1061	4	3	3	2	3	3	2	2	3	3	3	3	2	3	2	2	2	2	2	2	2	4	4	2	3	3	1	6	2	4	1	2	3	2	2	2	2	3	3	3	4	2	3	2	1	7	4
Denitrification	nosZ	645512.GCWU000246_01812	0	0	0	0	0	0	0	0	1	0	0	0	1	0	0	0	0	0	0	0	0	0	0	0	1	0	0	0	0	0	0	0	0	0	1	0	0	0	0	0	0	0	0	0	0	0	0
Denitrification	nosZ	649743.HMPREF0972_00806	0	0	0	0	0	0	0	0	0	0	0	0	1	0	0	0	0	0	0	0	0	0	0	0	0	0	0	0	0	0	0	0	0	0	0	0	0	0	0	0	0	0	0	0	0	0	0
Dissimilatory nitrate reduction	nrfC	649764.HMPREF0762_00828	0	0	0	0	0	0	0	0	0	0	0	0	0	0	0	0	0	0	0	0	0	0	0	0	0	0	0	0	1	0	0	0	0	0	0	0	0	0	0	0	0	0	0	0	0	0	0
Organic degradation and synthesis	ureB	64cba045f401f8cf827e791d746697c2	0	0	0	1	0	1	0	0	0	0	0	0	0	0	0	0	0	0	1	0	0	0	0	0	0	1	0	0	0	1	0	0	0	0	1	0	0	0	1	1	1	0	0	0	0	0	0
Others	hcp	65212a9d32e494508d79626848202d82	3	1	2	1	1	1	2	0	2	1	1	2	1	1	0	2	1	3	1	2	1	0	1	5	1	0	3	2	2	2	2	1	1	1	0	3	1	2	1	5	1	2	1	2	1	3	1
Denitrification	nosZ	655811.HMPREF0078_0589	0	0	0	0	0	0	0	0	0	0	0	0	0	0	0	0	0	0	0	0	0	0	0	1	0	0	0	0	0	0	0	0	0	1	0	0	0	0	0	1	0	0	0	0	0	0	0
Denitrification	nosZ	657313.RTO_03840	54	58	55	0	25	45	49	48	63	33	51	0	0	0	49	64	67	39	33	64	62	29	51	55	58	64	0	62	64	39	45	47	34	51	30	51	54	67	45	52	49	54	55	45	58	54	52
Organic degradation and synthesis	nmo	657313.RTO_05900	25	17	14	15	19	31	21	19	21	18	19	40	22	15	28	30	30	20	14	25	32	17	24	26	34	27	17	21	35	26	20	17	16	24	18	17	18	25	33	20	28	21	29	19	21	23	15
Others	hcp	657313.RTO_10780	39	41	47	65	30	54	45	62	50	32	38	55	36	29	57	36	35	47	24	40	54	46	64	53	57	56	38	53	46	49	39	50	31	42	55	55	39	51	46	61	61	40	47	38	57	62	45
Denitrification	nosZ	657313.RTO_22770	0	0	0	0	0	0	0	0	0	0	0	0	0	0	0	0	0	0	0	0	0	0	0	0	0	0	0	0	0	0	0	0	0	0	0	0	0	0	0	0	0	0	0	0	0	0	0
Others	hcp	657314.CK5_10550	1	0	0	0	0	0	0	0	0	0	0	0	0	0	0	0	0	0	1	0	0	0	1	0	0	0	0	0	0	0	0	0	0	0	0	0	0	0	0	0	0	0	0	0	0	0	0
Nitrogen fixation	nifW	657318.EUR_19020	0	0	0	0	0	0	0	0	0	0	0	0	0	0	0	0	0	0	0	0	0	0	0	1	0	0	0	0	0	0	0	0	0	0	0	1	0	0	0	0	0	0	0	0	1	0	0
Denitrification	nirK	657322.FPR_05920	27	31	0	26	40	28	33	26	30	35	27	29	0	32	46	28	35	45	28	31	61	29	32	30	32	0	32	0	31	30	29	25	0	32	33	31	29	29	35	31	67	27	28	47	28	32	30
Organic degradation and synthesis	nmo	657322.FPR_06650	16	17	21	20	22	18	20	18	18	21	16	18	20	21	32	18	26	36	13	18	22	21	19	20	23	20	18	18	18	19	20	16	18	19	20	20	15	18	20	16	26	19	16	36	17	21	22
Denitrification	nosZ	657322.FPR_14510	0	1	0	0	0	0	0	0	0	0	0	0	0	0	0	0	0	0	0	0	0	1	0	0	0	0	0	0	0	0	0	0	0	0	0	0	0	0	0	0	0	0	0	1	0	0	0
Nitrogen fixation	nifW	657322.FPR_16740	7	6	15	5	7	5	18	9	6	7	11	5	8	6	11	8	11	12	6	5	10	9	6	10	7	5	13	8	9	3	15	17	8	12	5	15	13	5	8	5	6	8	5	9	7	5	14
Denitrification	nosZ	657322.FPR_31250	23	32	26	20	16	23	29	22	24	21	31	31	29	19	31	35	16	33	25	31	37	18	18	30	32	23	22	33	29	20	42	35	36	42	22	20	26	20	37	19	32	18	29	24	23	24	43
Denitrification	nosZ	658088.HMPREF0987_01455	0	0	0	0	0	0	0	0	0	0	1	0	0	0	0	0	0	0	0	0	0	0	0	0	0	2	0	1	0	0	0	0	0	0	0	0	0	0	0	0	0	0	0	0	0	0	0
Denitrification	nirK	658187.LDG_8898	0	0	0	1	0	0	0	0	0	1	0	0	0	0	0	0	1	0	0	0	0	1	0	0	0	1	0	0	0	0	0	0	0	0	1	0	0	0	0	0	0	0	0	1	0	1	0
Denitrification	nirK	658187.LDG_9054	1	0	0	2	0	0	0	0	0	0	0	0	0	0	0	0	0	0	0	1	0	0	1	0	0	0	0	1	0	1	1	0	1	1	0	0	0	0	0	0	0	0	1	0	0	0	0
Denitrification	nosZ	658655.HMPREF0988_02005	1	2	2	0	0	2	1	3	4	0	2	0	0	0	5	1	1	1	1	3	3	0	0	3	0	5	0	3	5	5	2	3	0	4	0	5	5	2	1	1	3	2	3	2	5	5	5
Denitrification	nirS	658659.HMPREF0983_03173	0	1	1	0	0	1	0	0	1	0	0	0	0	0	0	0	0	0	0	1	0	0	0	1	1	0	0	1	0	0	1	0	0	0	0	1	0	0	0	0	0	0	1	0	1	0	0
Denitrification	nirK	663202.XP_003024108.1	6	1	1	3	5	0	1	4	1	4	0	0	1	6	0	0	1	0	5	0	0	3	4	2	1	5	0	1	0	5	0	1	4	1	3	0	2	5	1	4	0	4	1	1	0	1	1
Denitrification	nirK	66548fb540f4d542e666a0c173423df3	0	0	0	0	0	0	0	0	0	0	0	0	0	0	0	0	0	0	0	0	0	0	0	0	0	0	0	0	0	0	0	0	0	0	0	0	0	0	0	0	0	0	0	0	0	0	0
Denitrification	nosZ	665959.HMPREF1013_00745	0	1	1	0	0	0	0	0	0	0	0	0	0	0	0	1	0	0	0	0	1	1	0	1	0	1	1	0	0	1	0	1	0	1	0	0	1	0	2	0	0	0	1	1	0	1	0
Denitrification	nirK	667015.Bacsa_0197	0	0	0	0	0	0	0	1	1	0	0	0	0	0	0	0	1	0	0	0	0	0	0	0	1	0	1	0	0	0	0	0	0	0	0	0	0	2	0	0	0	0	0	0	0	0	0
Denitrification	nosZ	667015.Bacsa_3068	0	0	0	0	0	0	0	0	0	0	0	0	0	0	0	0	0	0	0	0	0	0	1	0	0	0	0	0	0	0	1	0	0	0	0	0	0	0	0	0	0	0	0	0	0	0	0
Denitrification	nosZ	66c23abb07dc8e1b1c438a35638e938a	0	0	0	0	0	0	0	0	0	0	0	0	0	0	0	0	0	0	0	0	0	0	0	0	0	0	0	0	0	0	0	1	0	0	0	1	0	0	0	0	0	1	0	0	0	0	0
Denitrification	nirK	6712f85518e042e21abe6b5a1f2c61d1	2	2	2	0	0	1	1	3	0	0	0	0	1	0	3	1	1	1	0	1	2	0	3	3	4	0	3	2	3	1	2	2	0	1	0	2	1	0	3	0	1	2	2	3	0	2	3
Denitrification	nosZ	676032.FN3523_0475	0	0	0	0	1	0	0	0	0	0	0	0	0	0	0	0	0	0	0	0	0	0	0	1	0	0	1	0	0	0	0	0	0	0	0	0	0	0	0	0	1	0	0	0	0	0	1
Denitrification	nirS	679190.HMPREF0650_0167	5	3	0	0	0	0	3	0	0	0	5	3	3	0	0	4	3	3	0	3	2	0	2	2	5	0	1	0	2	4	2	2	0	0	0	3	1	0	1	2	3	3	0	0	2	4	1
Denitrification	nosZ	679937.Bcop_0203	0	0	0	0	0	0	1	0	0	0	0	0	0	0	0	0	0	1	0	0	0	0	0	0	0	0	0	0	0	0	0	0	0	0	0	0	0	0	0	0	0	0	0	0	0	0	0
Denitrification	nosZ	679937.Bcop_0319	0	0	0	0	0	0	0	0	0	0	1	0	0	0	0	0	0	1	0	0	0	0	0	0	0	0	0	0	0	0	0	0	0	0	0	0	0	0	0	0	0	0	0	0	0	0	0
Nitrogen fixation	nifH	679937.Bcop_0699	14	17	11	16	15	22	20	26	17	15	13	26	19	16	18	14	10	14	30	24	18	11	13	24	18	16	19	22	26	22	16	22	15	10	16	17	11	12	12	16	12	19	18	22	16	18	19
Denitrification	nosZ	67ab6d9aa3bfb655fb5366f90bc3b775	0	0	0	0	0	0	0	0	0	0	0	0	0	0	0	0	0	0	0	0	0	0	0	0	0	0	0	0	0	0	0	0	0	0	0	0	0	0	0	0	0	0	0	0	0	0	0
Assimilatory nitrate reduction	nirA	680198.SCAB_36771	3	2	1	3	6	3	3	5	3	6	2	0	1	8	0	4	2	3	4	4	4	1	3	4	2	1	1	1	0	3	0	2	0	1	1	3	4	1	4	3	3	3	1	1	2	3	2
Denitrification	nosZ	688519640b385a42763bace4dd998e17	25	12	7	21	25	22	7	24	17	24	15	7	12	22	15	8	13	13	23	8	11	21	26	14	15	22	11	8	9	26	12	8	7	12	20	14	11	18	7	25	5	23	9	8	14	11	11
Denitrification	nirK	6909fd09b34071f71e3bce06640fb8d5	1	1	2	2	4	1	1	1	1	5	2	1	1	2	2	1	0	0	3	0	2	4	1	1	2	1	2	1	2	2	0	2	2	1	4	0	2	1	1	1	1	3	2	0	0	1	3
Nitrogen fixation	nifH	693661.Arcve_0699	34	28	22	33	27	27	31	28	28	32	30	28	29	31	9	19	18	19	31	20	19	33	28	19	30	32	16	29	20	31	22	23	29	27	33	24	29	33	26	29	20	31	26	18	23	20	26
Denitrification	nosZ	693979.Bache_0785	0	0	0	0	3	1	2	0	0	1	1	1	1	0	1	1	0	0	2	3	6	0	1	3	0	0	0	0	2	0	3	3	0	0	0	0	0	0	0	0	4	1	0	3	1	0	0
Organic degradation and synthesis	gdh_K00262	693979.Bache_2614	3	2	1	0	0	0	9	1	9	0	2	5	2	0	1	4	8	1	0	3	8	0	0	1	0	0	2	0	1	5	9	5	0	2	0	11	2	0	3	9	1	1	0	7	0	1	3
Denitrification	nirK	696369.DesniDRAFT_1808	0	0	0	3	5	1	0	1	0	4	1	0	0	7	0	0	0	0	4	0	1	4	2	1	1	4	1	0	1	1	1	0	4	1	1	0	1	1	0	4	0	2	1	0	0	0	1
Denitrification	nirK	696369.DesniDRAFT_2525	0	0	0	0	0	0	0	1	0	0	0	0	0	0	0	0	0	0	0	0	0	0	0	0	0	0	0	0	0	0	0	1	0	0	0	0	0	0	0	0	0	0	0	0	0	0	1
Denitrification	nosZ	696369.DesniDRAFT_2645	0	0	0	0	0	0	0	1	0	0	0	0	0	0	0	0	0	1	0	0	0	0	0	0	0	0	1	0	0	0	0	0	0	0	1	0	0	0	0	0	0	0	0	0	0	1	0
Denitrification	nirK	697282.Mettu_1405	0	0	0	1	0	0	0	0	1	1	0	0	0	1	0	0	0	0	2	0	0	2	0	0	0	0	0	0	0	0	0	0	0	0	1	0	0	0	0	0	0	0	0	0	0	0	0
Denitrification	nirK	697282.Mettu_3660	1	0	2	2	1	1	0	1	0	1	0	1	0	1	0	0	0	1	1	0	0	1	1	1	3	2	1	3	0	2	1	0	2	1	1	1	2	0	2	2	1	1	0	0	0	0	2
Denitrification	nirK	69c0cb1f73dd41ae21345d02afde1dc8	0	0	0	0	0	0	0	0	0	0	0	0	0	0	0	0	0	0	0	0	0	0	0	0	0	0	0	0	0	0	0	0	0	0	0	0	0	0	0	0	0	0	0	0	0	0	0
Organic degradation and synthesis	ureB	69e319b421e0418ff21e50eb17e1ea5b	0	1	0	0	0	0	0	0	0	0	0	0	0	0	0	0	0	0	0	0	0	0	0	0	0	0	0	1	0	1	0	0	0	0	1	0	0	0	0	0	0	0	0	0	1	0	0
Denitrification	nosZ	6a1a88c51ebe8111422a7c3d8b3deb91	1	0	0	1	0	1	0	0	0	0	0	0	0	0	0	0	0	0	0	0	0	0	1	0	0	0	0	1	0	1	0	0	0	0	1	0	0	0	0	0	0	0	0	0	0	0	0
Denitrification	nosZ	6a6d366cdd9ff6c0425781631164acdc	0	0	1	0	0	0	0	0	0	0	0	0	0	0	0	0	0	0	0	0	0	1	0	0	0	0	0	1	0	0	0	0	0	1	1	0	0	0	0	1	0	0	0	1	1	0	0
Denitrification	nirK	6a9b602ea91531bed971dec43aacc61c	3	0	0	3	3	0	0	2	0	3	1	1	1	3	0	0	1	1	0	1	0	3	3	0	2	4	0	0	2	4	1	0	4	2	0	0	1	2	2	3	1	1	0	0	1	1	1
Denitrification	nirS	6b8efc39c90352e8174c240bc096f597	2	4	3	2	1	2	1	3	2	2	0	1	1	1	3	0	2	2	1	2	5	2	3	1	2	2	2	0	5	3	3	4	3	2	2	2	1	1	2	2	0	2	0	3	3	2	4
Denitrification	nirK	6ba16b6afee0e4783324d869cfe8e38a	2	4	2	6	2	2	1	5	5	6	0	4	0	5	0	2	2	2	6	4	4	7	4	1	5	2	4	4	3	2	6	4	1	1	4	4	2	4	3	3	1	2	3	3	2	1	3
Organic degradation and synthesis	nmo	6c5dd986ccbff58d5cf8bdc780c92c5e	2	1	2	2	0	1	0	0	1	2	0	1	1	2	1	0	0	1	2	1	1	3	2	0	2	1	2	0	1	1	0	1	1	0	2	1	2	3	1	1	0	3	0	1	0	0	1
Denitrification	nirK	6ca8b5d1406390d7ef8b20fd85a2be64	0	0	0	0	0	0	0	0	0	0	0	0	0	0	0	0	0	0	0	0	0	0	0	0	0	0	0	0	0	0	0	0	0	0	0	0	0	0	0	0	0	0	0	0	0	0	0
Denitrification	nirS	6d2d9247ca0bba109f4b8712e94150ac	0	0	0	0	0	0	0	0	0	0	0	0	0	0	0	1	0	0	0	0	0	0	1	0	0	1	0	0	0	0	0	0	0	0	0	0	0	0	0	1	0	0	0	0	0	0	0
Denitrification	nosZ	6d365a5080ffaf176745c81b36cc3a25	0	0	0	0	0	0	0	0	0	0	0	0	0	0	0	0	0	0	0	0	0	0	0	0	0	0	0	0	0	1	0	0	0	0	0	0	0	0	0	0	0	0	0	0	0	0	0
Denitrification	nirK	6d8f4e8b5a65e8d2bc26dee89fa4302f	1	0	0	1	1	0	0	0	0	0	0	1	0	1	0	0	1	0	0	1	0	0	1	0	0	2	1	1	0	1	0	1	0	0	0	0	0	0	0	1	0	1	1	1	0	0	0
Denitrification	nirS	6e1daff1cf3a2d537406fb6e9459925d	0	0	0	0	0	0	0	0	0	0	0	0	0	0	0	0	0	0	0	0	0	0	0	0	1	0	0	0	0	0	0	0	0	0	0	0	1	0	0	0	0	0	0	0	0	0	0
Denitrification	nirK	6ed49497c6edae57d24301d99127627a	1	0	1	0	0	0	1	1	1	0	1	0	1	0	1	0	1	0	0	0	2	0	1	0	1	0	1	0	1	0	0	0	0	1	0	0	0	0	1	0	0	1	0	0	0	0	0
Denitrification	nirS	6fd284a8bd9b2cf413398325d09f7f43	1	0	0	0	2	0	0	0	0	0	0	0	0	0	0	0	0	0	0	1	0	1	0	0	1	0	0	0	0	2	1	0	0	0	0	0	0	0	0	1	1	0	0	0	0	0	0
Denitrification	nosZ	7002a6ca498f445b1994e151ae489cff	0	0	0	0	0	1	0	0	0	0	1	0	0	0	0	0	0	0	0	0	0	0	0	0	0	0	0	0	0	0	0	0	0	0	0	0	0	0	0	0	0	0	0	0	0	0	0
Organic degradation and synthesis	asnB	701bdba3d454f0424b26d7f9a9aa3fd7	0	0	1	0	0	0	0	0	0	0	0	0	0	0	0	0	0	0	0	0	0	0	0	0	0	0	0	0	1	0	0	0	0	1	0	0	0	1	0	0	0	0	0	1	0	1	0
Denitrification	nosZ	702450.CUW_2462	0	0	0	0	0	0	0	0	0	0	0	0	0	0	1	0	0	0	0	0	0	0	0	0	0	0	0	0	0	0	0	0	0	1	0	0	0	0	0	0	0	0	0	0	0	0	0
Denitrification	nirK	70297f89ac2492f938425f49b2d91a32	9	11	6	9	8	6	12	9	7	8	6	8	8	9	13	5	11	11	7	9	5	12	9	8	9	7	5	2	9	8	9	5	10	8	10	7	9	10	5	7	11	8	8	2	6	11	7
Denitrification	nirS	706191.PANA_1232	0	0	0	0	0	0	0	0	0	0	0	0	0	0	2	0	0	0	0	1	0	0	0	0	0	0	0	0	0	0	0	0	0	0	0	0	0	0	0	0	0	0	0	0	0	0	0
Denitrification	nosZ	706434.HMPREF9429_00742	24	33	25	12	10	32	26	13	19	10	28	21	22	15	26	7	18	10	8	27	31	19	15	36	23	17	21	29	30	16	24	22	15	19	9	20	30	19	9	17	25	30	36	24	26	27	21
Organic degradation and synthesis	glnA	706436.HMPREF9074_03881	0	0	0	0	0	0	0	0	0	0	0	0	0	0	0	0	0	0	0	0	0	0	0	0	1	0	0	0	0	0	0	0	0	0	0	0	0	0	0	0	0	1	0	0	0	0	0
Denitrification	nirK	70e3a266863cb930bcb03abc607c814b	0	1	2	0	1	1	4	1	2	0	1	2	2	0	0	0	1	2	1	1	1	1	0	0	1	0	2	1	3	0	2	1	1	2	0	3	2	0	2	0	2	2	2	2	0	4	3
Denitrification	nosZ	712938.LC40_0963	0	0	1	0	1	0	0	0	0	0	0	0	0	0	0	0	0	0	0	0	0	0	0	0	0	0	0	0	0	0	0	1	0	1	0	0	0	0	0	0	0	0	0	0	0	0	0
Denitrification	nirK	714943.Mucpa_2853	1	2	0	0	2	1	2	0	1	0	0	1	2	0	1	2	0	1	2	0	2	0	0	2	2	1	2	1	1	1	0	3	1	0	1	2	2	2	1	1	4	0	3	1	1	2	1
Denitrification	nirK	71906225	0	0	0	2	0	0	0	0	1	0	0	0	0	0	1	0	1	0	0	0	0	0	0	0	0	0	0	1	0	0	0	0	0	0	0	0	0	0	0	0	0	0	0	0	0	0	0
Denitrification	nirK	722419.PH505_am00440	0	2	0	0	1	0	0	0	0	0	1	0	1	1	0	1	0	2	1	1	0	1	2	0	0	2	1	1	0	1	0	1	1	1	2	1	1	0	1	0	1	1	1	0	1	1	0
Denitrification	nirK	723bdff7f0ac5fd96fbc9831bf010a3f	4	1	0	5	7	4	7	3	3	5	3	4	3	3	3	5	4	8	7	6	1	7	7	7	11	4	4	3	6	7	0	5	3	7	6	1	6	4	4	5	4	3	4	3	7	3	6
Denitrification	nirK	725db25fc9ff7e4f93df28d54eaabc49	2	3	4	7	7	8	3	4	9	7	7	5	7	8	7	7	7	6	5	8	5	10	2	7	7	7	5	3	4	10	2	3	8	6	8	6	2	7	8	3	5	5	3	3	4	4	5
Denitrification	nosZ	733c93c9faa57be27c10e3f1691374c4	1	1	0	2	0	1	1	1	2	0	0	1	2	0	1	1	1	2	0	1	1	0	1	0	1	1	0	3	1	0	1	3	1	0	1	1	1	1	0	1	1	1	0	1	1	0	0
Others	hcp	73f4269f524a54b1c3f648c3c90f348c	0	0	0	0	0	0	0	0	0	1	0	0	0	0	0	0	0	0	0	0	0	0	0	0	0	1	0	0	0	0	0	0	0	0	0	0	0	0	0	1	0	0	0	0	0	0	0
Organic degradation and synthesis	gs_K00266	742740.HMPREF9474_00832	0	1	0	1	0	2	0	0	0	1	0	2	1	1	1	0	0	0	0	0	0	1	0	0	1	0	0	1	0	0	0	0	0	0	0	0	0	1	0	0	0	0	1	0	0	0	0
Denitrification	nosZ	742767.HMPREF9456_02573	0	0	1	0	1	1	1	0	0	0	0	0	2	0	1	0	1	2	0	1	1	0	1	1	0	0	1	0	0	0	0	2	0	0	0	2	0	0	0	0	2	0	0	1	2	1	2
Denitrification	nirK	74316038	1	1	0	1	0	1	0	0	1	0	0	1	0	1	0	1	0	0	1	0	0	1	0	0	1	0	0	0	0	0	0	0	1	0	0	1	1	1	1	0	0	1	1	0	0	0	1
Denitrification	nosZ	74318079	0	0	0	0	0	0	0	0	0	0	0	0	0	0	0	0	0	0	0	0	0	0	0	0	0	0	0	0	0	0	0	0	0	0	0	0	0	0	0	0	0	0	0	0	0	0	0
Denitrification	nosZ	743525.TSC_c11870	0	0	0	0	1	0	0	1	0	0	0	0	0	0	0	0	0	0	1	0	0	0	1	0	0	0	0	1	0	0	0	0	0	0	0	0	0	0	0	0	0	0	0	0	0	0	0
Denitrification	nosZ	744980.TRICHSKD4_3458	0	0	1	0	0	0	0	0	1	0	1	0	0	0	0	0	0	0	0	0	0	0	0	0	0	0	0	0	0	0	1	0	0	1	0	0	0	0	0	0	0	0	0	1	2	0	1
Denitrification	nirK	744980.TRICHSKD4_3607	0	0	0	0	0	0	0	0	0	0	0	0	0	0	0	0	1	0	0	0	0	0	0	0	0	0	0	0	0	0	0	0	0	0	0	0	0	0	0	0	0	0	0	1	1	0	0
Denitrification	nirK	746bfefb305764510e17edfeb4ce9f3e	0	0	0	0	0	0	0	0	0	0	0	0	0	0	0	1	0	0	0	1	0	0	0	1	0	0	0	0	0	0	0	0	0	1	0	0	1	0	2	0	0	0	1	0	1	0	0
Denitrification	nosZ	748224.HMPREF9436_01500	0	1	2	0	0	1	2	0	2	0	1	0	1	0	2	2	0	0	0	0	1	0	0	1	1	0	1	0	2	0	1	2	1	1	0	1	1	0	0	0	1	0	0	1	0	2	0
Denitrification	nosZ	748224.HMPREF9436_02173	8	4	5	7	1	10	6	3	2	1	6	4	4	3	0	6	5	4	1	1	5	5	5	6	6	4	5	7	2	4	3	1	1	9	5	4	0	5	4	8	4	3	1	6	4	4	3
Nitrogen fixation	nifW	748224.HMPREF9436_02283	3	5	5	5	8	5	3	3	5	4	8	6	4	4	6	3	1	2	3	4	7	3	3	3	3	6	2	4	2	5	2	4	6	4	4	2	8	5	4	4	5	3	4	4	3	5	2
Organic degradation and synthesis	nmo	748671.LCRIS_01629	2	1	0	3	1	0	1	2	2	2	2	3	2	1	1	2	1	1	0	0	3	1	2	2	4	2	2	2	2	2	1	1	2	2	2	1	1	2	3	1	0	3	3	4	0	0	2
Dissimilatory nitrate reduction	nrfC	748727.CLJU_c25450	0	0	0	0	0	0	0	0	0	0	0	0	0	0	0	0	0	0	0	0	0	0	0	0	0	0	0	0	0	0	0	0	0	1	0	0	0	0	0	0	0	0	0	0	0	0	0
Organic degradation and synthesis	gs_K00266	754027.HMPREF9554_00933	1	1	0	1	1	3	0	2	0	1	0	1	0	2	0	1	0	1	0	0	0	1	2	0	2	2	0	1	0	1	0	1	1	1	1	1	1	2	1	0	1	1	0	0	1	0	1
Organic degradation and synthesis	gs_K00266	755731.Clo1100_0656	0	0	0	0	0	0	0	0	0	0	0	0	0	0	0	0	0	1	0	0	0	0	1	0	0	0	0	0	0	0	1	0	0	0	0	0	0	0	0	0	0	0	0	0	0	0	0
Organic degradation and synthesis	nmo	762984.HMPREF9445_02738	0	0	0	0	0	0	0	0	0	0	0	0	0	0	0	0	0	1	0	0	0	0	0	0	0	0	0	0	0	0	0	0	0	0	0	0	0	0	0	0	0	0	0	0	1	0	0
Nitrogen fixation	nifH	763034.HMPREF9446_00426	2	1	1	1	2	0	0	1	0	1	0	0	0	1	0	1	1	0	1	0	1	1	2	0	0	1	0	1	1	2	0	1	1	1	1	0	0	0	0	0	0	0	1	1	1	1	1
Organic degradation and synthesis	gdh_K15371	763034.HMPREF9446_01713	57	46	46	33	29	39	42	40	57	32	44	54	54	31	60	68	43	45	29	50	53	29	57	53	42	34	46	45	56	48	44	46	27	44	28	43	56	61	43	26	59	39	39	47	43	51	25
Organic degradation and synthesis	nmo	763034.HMPREF9446_02160	0	2	0	0	0	0	1	0	2	0	0	1	2	0	2	1	0	0	1	0	0	0	0	2	0	0	0	3	0	0	1	0	0	0	0	0	1	0	0	0	2	0	0	0	1	1	1
Denitrification	nirS	763034.HMPREF9446_02810	0	0	0	0	0	0	0	0	1	0	0	0	1	0	0	0	0	1	0	0	0	0	0	0	0	0	0	0	0	0	0	0	0	0	0	0	0	0	0	0	0	0	0	0	1	0	0
Denitrification	nosZ	764c97162a5596834f3a68b616dfbac2	0	0	0	0	0	0	0	0	0	0	1	0	1	0	0	0	0	0	0	0	0	0	0	0	0	0	0	0	0	0	0	0	0	0	0	0	1	0	0	0	0	0	0	0	1	1	1
Denitrification	napA	76689cee8d23d542a8cf4b7b54687f93	0	0	0	0	0	0	0	0	0	0	0	0	0	0	0	0	0	0	3	0	0	0	0	0	0	0	0	0	0	0	0	0	0	0	0	0	0	0	1	0	0	0	0	0	0	0	0
Denitrification	nirS	76802387	0	0	0	0	0	0	0	0	0	0	0	0	0	0	0	0	0	0	0	0	0	0	0	0	0	0	0	1	0	0	0	0	0	1	1	0	0	0	0	0	0	0	0	0	0	0	0
Denitrification	nirK	76c367edc6c904fdedda4b2304f151ab	1	1	0	0	0	1	1	1	2	1	0	1	0	1	1	0	0	0	0	0	1	1	0	1	2	2	2	0	0	0	0	0	1	0	0	2	2	0	3	0	1	1	1	1	2	0	1
Organic degradation and synthesis	nmo	785c3313afc4c4f22c704187863321d2	0	0	0	2	2	0	0	0	0	2	1	0	0	2	0	0	0	0	1	1	1	2	1	0	0	0	0	0	0	0	0	0	3	0	1	0	0	1	0	1	0	0	0	0	1	0	0
Denitrification	nirK	78ac47499eeb323ad713f93e2ed371cd	1	0	0	2	1	1	1	3	0	0	1	1	1	1	0	0	3	0	0	2	1	1	0	1	1	0	1	0	1	1	2	2	1	4	1	1	2	3	0	3	1	0	2	2	1	0	1
Denitrification	nosZ	792d1f39d108b8bbfc944a474017f838	0	0	0	0	0	0	0	0	0	0	0	0	0	0	0	0	0	0	0	0	0	0	0	0	0	0	0	0	0	0	0	0	0	1	0	0	0	0	0	0	0	0	0	0	0	0	0
Denitrification	nirK	7a1375f098dd03512918939742d45bac	0	0	0	0	0	0	0	0	0	0	0	0	0	0	0	0	0	0	0	0	0	0	0	0	0	0	0	0	0	0	0	0	0	0	0	0	0	0	0	0	1	0	0	0	0	0	0
Denitrification	nirK	7a422388ab9262284f0e56dff7805f69	0	0	0	0	0	0	0	0	0	0	0	0	0	0	0	0	1	0	0	0	0	0	0	0	0	0	0	0	0	0	0	0	0	0	0	0	0	0	0	0	0	0	0	0	0	0	0
Denitrification	nosZ	7a76d73310b679d8f83b604089f90ea8	0	0	0	0	0	0	0	0	0	0	0	0	0	0	0	0	0	0	0	0	0	0	0	0	0	0	0	0	0	0	0	0	0	0	0	0	0	0	0	0	0	0	0	0	0	0	0
Organic degradation and synthesis	asnB	7afe610dd46cd34bc260155ca1eba854	2	2	1	5	2	1	2	2	1	4	1	1	1	2	3	0	2	1	2	3	3	1	2	2	1	2	1	2	2	3	2	2	1	2	3	2	2	2	1	3	1	2	3	3	0	3	0
Denitrification	nirS	7b8b0dd1bef2a8e84c361f4cb41d6a92	0	0	0	0	0	0	0	0	0	0	0	0	0	0	0	0	0	0	0	0	0	0	0	0	0	0	0	0	0	0	0	0	0	0	0	0	0	0	0	0	0	1	1	0	0	0	0
Others	hcp	7c2caf30f38a3acede4aeb9c9810945a	0	1	2	1	0	0	1	1	0	1	0	1	1	0	0	1	0	0	1	1	0	1	1	1	2	1	2	1	1	0	1	1	0	1	1	1	1	1	0	1	0	1	1	1	0	2	1
Denitrification	nosZ	7c94f22301d2ffa1212f119054c14d58	0	0	1	0	0	0	0	0	0	0	1	0	1	0	0	0	0	1	0	0	0	0	0	0	0	0	0	0	0	0	0	0	0	0	0	0	1	0	1	0	0	0	1	0	0	0	1
Denitrification	nirK	7db506b9928d8f247a97d01c50497ee2	0	1	0	3	3	0	0	0	0	4	0	0	0	3	1	1	0	1	1	0	1	2	0	1	1	5	1	0	0	0	0	1	0	1	2	0	0	1	0	1	1	0	1	0	1	1	0
Denitrification	nirS	7e285c78df3f4c5d729072743a54fb23	0	0	0	1	1	0	0	0	0	0	0	0	0	0	0	0	0	0	0	0	0	0	0	0	0	0	0	0	0	0	0	0	0	0	0	0	0	0	0	1	0	0	0	0	0	0	0
Denitrification	nirK	7ee6c3c7e5bd2c8807a8805af4336f36	0	0	0	1	0	0	0	0	0	0	0	0	0	0	0	0	0	1	2	0	0	1	0	0	0	1	0	0	0	0	0	0	1	0	1	0	0	0	0	0	0	0	0	0	0	1	0
Denitrification	nosZ	7f44e662408765158f45b5cdc61237ca	0	0	0	0	1	0	0	0	0	0	0	0	0	0	0	0	0	0	0	0	0	0	0	0	0	0	0	0	0	0	0	0	0	0	0	0	0	0	0	0	0	0	0	0	0	0	0
Denitrification	nirK	806e832243166fca082906a47df13d4b	2	0	1	0	0	2	1	0	1	0	0	0	1	0	1	1	1	0	0	0	0	0	0	0	0	1	0	0	0	0	3	0	0	0	0	0	1	1	0	0	1	0	0	0	1	0	0
Organic degradation and synthesis	nmo	80cdb7f7d278aa7db56856f4575a11c6	0	0	0	0	0	0	0	0	0	0	0	0	0	0	0	0	0	1	0	0	0	0	0	0	0	0	0	0	0	0	0	0	0	0	0	0	0	0	0	0	0	0	0	0	0	0	0
Organic degradation and synthesis	gs_K00266	80e16dc9132a03be45539a41bed05219	0	0	0	1	0	0	0	1	0	1	0	0	0	0	0	0	0	0	1	0	0	1	0	0	0	0	0	0	0	0	0	0	0	0	0	0	0	1	0	2	0	0	0	0	0	0	0
Denitrification	nirK	8116a3a1469db04a3eb6422b15b4ec5a	1	0	0	1	0	0	1	0	0	0	0	1	0	0	1	0	0	0	0	1	0	0	0	0	0	0	0	0	0	0	0	1	1	0	1	0	0	0	0	0	0	0	1	1	0	0	0
Denitrification	nosZ	819a104c6712760a9821627fca0c2df2	0	0	0	0	0	0	1	0	0	0	0	0	0	0	0	0	0	0	0	0	0	0	0	0	0	0	1	0	0	0	0	0	0	0	0	0	1	0	0	0	0	0	0	1	1	0	1
Organic degradation and synthesis	nmo	81d38bc0f0066737139f6453880961a0	0	0	0	0	0	0	0	0	0	0	0	0	0	0	0	1	0	0	0	0	0	0	0	0	0	0	0	0	0	0	0	0	0	0	0	0	0	0	0	0	0	0	0	0	0	0	0
Denitrification	nirK	82701851	0	0	2	0	0	0	2	0	0	0	0	0	0	0	0	0	1	0	0	0	0	1	0	1	0	0	1	0	1	0	0	0	0	0	0	0	0	0	1	0	0	0	0	3	1	1	0
Denitrification	nirK	827e5f476214e155c1f5f79e32fc2b04	0	0	0	0	0	1	0	0	0	0	0	0	0	0	0	0	0	0	0	0	0	0	1	0	0	0	0	0	0	0	0	0	0	0	0	0	0	0	0	0	0	0	0	0	0	0	0
Denitrification	nosZ	82c566feee9610164e4955af4da8557f	0	0	0	0	0	0	0	0	0	0	0	0	0	0	0	0	0	0	0	0	0	0	0	0	0	0	0	0	0	0	0	0	0	0	0	0	0	0	0	0	0	0	0	0	0	0	0
Denitrification	nosZ	82f78325a51f0762bed7a65957eca431	0	1	3	0	0	1	2	1	0	1	0	1	1	2	1	0	0	1	1	0	2	1	0	2	0	1	1	1	0	0	0	1	1	0	0	1	1	0	2	1	2	0	0	1	2	0	0
Denitrification	nirK	834917f1c323ad1902888dea61ea5a6e	0	0	0	0	0	0	0	1	0	0	1	1	0	0	1	1	0	0	1	0	0	0	0	0	0	0	0	0	1	0	0	0	0	0	0	0	0	0	0	0	0	0	1	1	0	0	1
Denitrification	nirS	83588978	6	7	7	8	15	7	5	8	8	5	5	6	8	3	14	6	7	9	8	7	18	7	5	6	9	5	10	3	3	8	5	6	4	6	3	5	7	6	6	5	6	8	5	12	7	5	7
Denitrification	nirK	83645333	0	0	0	0	0	0	0	0	0	1	0	0	0	0	0	0	0	0	0	0	0	0	0	0	0	0	0	0	0	0	0	0	0	0	0	0	0	0	0	0	0	0	1	0	0	0	0
Organic degradation and synthesis	nmo	83648017	0	0	0	0	0	0	0	0	0	0	0	0	0	0	0	0	0	0	0	0	0	0	0	0	0	0	0	0	0	0	0	0	0	0	0	0	0	0	0	0	0	0	0	0	0	0	0
Denitrification	nirK	838c908a9e5b783222e4fb0a9f02861b	1	2	1	5	4	2	1	2	1	3	1	1	1	4	1	2	3	3	4	1	1	2	2	1	1	1	1	0	2	1	2	2	3	1	5	0	1	3	1	1	1	2	1	3	1	0	2
Denitrification	nirS	8407ab27ee6005ef208a4c9b9318aede	0	6	1	5	6	6	4	5	6	8	6	7	6	4	7	5	8	6	7	5	6	0	5	0	8	5	4	6	8	4	4	4	6	6	7	8	0	0	6	5	7	5	5	6	5	5	7
Denitrification	nosZ	843f5585b11fe65e0fd8010f247c6af5	0	0	0	0	0	0	0	0	0	0	0	0	0	0	0	0	0	1	0	0	0	0	0	0	0	0	0	0	0	0	0	0	0	0	0	0	0	0	0	0	0	0	0	0	0	0	1
Denitrification	nirK	85057344	0	0	0	1	0	0	0	0	0	0	0	0	0	0	0	0	0	0	1	0	0	0	0	0	0	0	0	0	0	0	0	0	0	0	0	0	0	1	0	0	0	0	0	0	0	0	0
Denitrification	nirK	85374843	1	0	0	0	0	0	0	1	0	0	0	0	1	0	0	0	0	0	0	1	1	0	0	0	0	0	1	0	0	0	1	0	0	0	0	0	0	0	0	0	0	1	0	0	0	1	0
Nitrogen fixation	nifH	858215.Thexy_0101	2	2	4	2	0	2	1	2	4	1	0	1	0	2	3	0	3	3	3	3	3	1	1	3	4	1	0	3	3	2	1	3	2	1	2	1	2	1	4	2	3	1	2	1	1	0	0
Denitrification	nosZ	858215.Thexy_0302	0	0	0	0	0	0	0	0	0	0	0	0	0	1	0	0	0	0	0	0	0	0	0	0	0	0	0	0	0	1	0	0	0	0	0	0	0	0	0	0	0	1	0	0	0	0	0
Others	hcp	858215.Thexy_0482	1	1	0	1	2	0	0	2	1	0	0	1	0	0	1	1	0	1	1	1	1	0	1	0	1	1	0	0	1	0	0	0	0	0	0	0	0	0	0	0	2	1	0	0	0	0	1
Denitrification	nirK	85858813	0	0	0	0	0	0	0	0	0	0	0	0	0	0	0	0	0	0	0	0	0	0	0	0	0	0	0	0	0	0	0	0	0	0	0	0	0	0	0	0	0	0	0	0	0	0	0
Denitrification	nirK	861208.AGROH133_12673	0	0	0	0	0	0	0	0	0	1	0	0	0	0	0	0	0	0	0	0	0	0	0	0	0	1	0	0	0	0	0	0	0	0	0	0	0	0	0	0	0	0	0	0	0	0	0
Denitrification	nosZ	862517.HMPREF9225_0093	10	8	7	10	1	7	7	8	10	0	3	9	6	0	6	5	3	8	0	5	7	9	6	3	5	3	10	8	8	7	4	1	0	0	8	6	0	0	4	7	8	4	7	7	7	6	7
Denitrification	nirK	862965.PARA_01290	0	0	0	0	1	0	1	1	1	0	0	0	2	0	1	0	1	0	0	1	0	0	1	1	0	0	0	0	0	0	0	0	0	1	0	0	0	1	0	0	1	0	1	0	0	0	0
Denitrification	nirS	864565.HMPREF0379_2108	0	0	0	0	0	0	0	0	0	0	0	0	0	0	0	0	0	0	0	0	0	0	0	0	0	0	0	0	0	1	0	0	0	0	0	0	0	0	0	0	0	0	0	1	0	0	0
Organic degradation and synthesis	nmo	86543c8fef91d729b0021d15d2c1b46f	0	0	0	0	0	0	0	0	0	1	0	0	0	0	0	0	0	0	0	0	0	0	1	1	0	0	0	0	0	1	0	0	1	0	0	0	0	0	0	1	0	1	0	0	0	0	1
Organic degradation and synthesis	gs_K00266	866771.HMPREF9296_1333	16	13	13	14	16	10	21	14	10	15	13	16	6	14	14	13	13	9	11	13	19	14	13	11	11	17	15	13	7	10	15	10	12	16	11	20	6	10	15	10	10	18	21	10	11	11	14
Nitrogen fixation	nifH	866774.HMPREF9248_0107	1	0	0	0	1	0	0	0	0	0	1	0	0	0	0	0	0	0	0	1	0	0	0	0	0	0	1	0	0	0	0	0	0	0	0	0	0	0	0	0	1	0	0	0	0	0	0
Denitrification	nirK	866776.HMPREF9321_1370	0	0	0	0	0	0	0	0	0	0	0	0	0	0	0	0	0	0	0	0	0	0	0	0	0	0	0	0	0	0	0	0	0	0	1	0	0	0	1	0	0	0	0	0	0	0	0
Organic degradation and synthesis	nmo	869209.Tresu_2513	2	1	3	1	1	0	1	1	2	2	1	2	2	1	0	1	3	0	3	1	1	2	1	1	2	1	1	2	2	3	2	1	2	0	2	1	1	1	2	3	0	1	2	3	1	1	0
Denitrification	nirS	869209.Tresu_2560	1	0	0	0	0	0	0	0	0	0	0	0	0	1	0	0	0	0	1	0	0	0	0	0	0	1	0	0	0	0	0	0	1	0	0	0	0	1	0	0	0	0	1	0	0	0	0
Denitrification	nosZ	86af85825412e46d2edc1dc99b2446ae	0	0	0	0	0	0	0	0	0	0	0	0	0	0	0	0	0	0	0	0	0	0	0	0	0	0	0	1	0	0	0	0	0	1	0	0	0	0	0	0	0	0	0	0	0	0	0
Denitrification	nirS	87165c38c8532ad3b652a364eedd7715	0	0	1	0	0	0	0	0	0	0	0	0	0	0	0	1	1	0	0	0	0	0	0	0	0	0	1	0	1	0	0	1	0	1	0	0	1	0	1	0	1	0	0	0	0	0	0
Denitrification	nirK	876044.IMCC3088_1135	1	1	2	0	0	0	1	0	2	0	2	1	1	1	1	2	1	2	0	0	0	0	2	0	1	0	0	1	0	2	1	1	0	0	0	1	1	0	2	0	1	2	1	0	0	2	1
Denitrification	nosZ	876044.IMCC3088_1280	0	0	0	0	0	0	0	0	0	1	0	0	0	1	0	0	0	0	0	0	1	0	0	0	0	0	0	0	0	0	0	0	0	0	0	0	0	0	0	1	1	0	0	0	1	0	0
Denitrification	nirS	87626.PTD2_21612	0	0	0	0	0	0	0	0	0	0	0	0	0	0	1	1	0	0	0	0	0	0	0	0	0	0	0	0	0	0	0	0	0	0	0	0	0	0	0	0	0	0	0	0	0	0	0
Denitrification	nirK	87831abc88f0832daacc838401d23b07	0	0	0	0	0	0	0	0	0	0	1	0	0	0	0	0	0	0	0	0	0	0	0	0	0	0	0	0	0	0	0	0	0	0	0	0	0	0	0	0	0	0	0	0	0	0	0
Organic degradation and synthesis	gs_K00266	879243.Poras_1297	0	0	0	0	0	0	1	0	0	0	0	0	0	0	0	0	0	0	1	0	0	0	0	0	0	0	0	0	0	0	0	0	0	0	0	0	0	0	0	0	0	0	0	0	0	0	0
Denitrification	nirS	879bebcfed23dd8f3f68a29d22f83bae	0	5	2	4	1	3	3	4	4	2	3	3	6	3	6	6	4	3	4	5	2	0	3	0	4	4	3	3	3	4	2	5	2	2	4	1	0	0	2	6	4	4	6	3	1	3	3
Denitrification	nosZ	87ac49691f74c3cb7aa357d9997d6f29	0	0	0	0	0	0	0	0	0	0	0	0	0	0	0	0	0	0	0	0	0	0	0	0	0	1	0	0	0	0	0	0	0	0	0	0	0	0	0	0	0	0	0	0	0	0	0
Denitrification	nirK	87f230e91d68eb69a4844afc8dbd04ff	0	0	0	0	0	0	0	0	0	0	0	0	0	0	0	0	0	0	0	0	0	0	1	0	0	0	0	0	0	1	0	0	0	0	0	1	0	1	0	0	1	0	0	0	0	0	0
Denitrification	nosZ	88040973b6a685ae932831822cbf5cea	0	1	0	0	0	0	0	0	0	0	0	0	0	1	0	0	0	0	0	0	0	0	0	0	0	0	0	0	0	0	0	0	0	0	0	0	0	0	0	0	0	0	0	0	0	0	0
Organic degradation and synthesis	nmo	887327.HMPREF0476_1137	0	0	0	1	0	1	0	2	0	0	0	1	0	0	0	0	0	0	0	0	0	1	0	0	0	0	1	0	0	0	0	0	1	0	0	0	0	0	0	1	0	0	0	0	0	0	0
Denitrification	nosZ	887929.HMP0721_0832	0	0	0	0	0	0	0	0	0	0	0	0	0	0	0	1	0	0	0	0	0	0	0	0	0	0	1	0	0	0	0	0	0	0	0	1	0	0	0	0	0	0	0	0	0	0	0
Others	hcp	887929.HMP0721_2417	8	3	1	5	5	6	4	3	4	10	3	4	2	9	4	3	5	2	8	3	6	5	5	4	5	6	5	3	3	6	5	4	7	4	8	4	2	5	3	3	2	4	4	3	2	4	4
Denitrification	nosZ	888052.HMPREF9006_0571	1	0	0	0	1	0	0	2	0	0	0	0	0	0	0	0	0	1	0	0	0	0	0	0	0	0	0	0	1	0	0	0	0	0	0	0	0	0	0	0	0	0	0	0	0	0	0
Denitrification	nirS	888056.HMPREF9062_1725	0	0	0	0	0	0	0	0	0	1	0	0	0	1	0	0	0	0	0	0	0	0	0	0	1	0	0	1	0	0	0	0	0	0	0	0	0	0	0	1	0	0	0	0	0	0	0
Denitrification	nirK	888741.HMPREF9098_1048	2	1	2	2	2	1	2	4	3	1	2	2	2	1	2	2	2	2	3	1	1	3	1	3	1	3	3	1	2	3	1	2	3	1	4	1	1	2	3	2	1	3	3	2	2	1	2
Organic degradation and synthesis	nmo	891391.LAC30SC_08795	3	3	1	1	2	0	4	3	1	2	1	4	3	0	3	1	3	2	2	3	4	3	3	3	2	1	5	3	1	2	2	4	1	5	3	1	2	4	3	2	4	2	5	4	3	3	1
Denitrification	nirS	8975843b312614a5b938acba8e091d82	0	1	0	0	0	0	0	0	0	0	0	0	0	0	0	0	0	0	0	0	0	1	0	0	0	1	0	0	0	1	0	0	0	0	0	0	0	0	0	0	0	1	0	0	0	0	0
Denitrification	nirK	89894306	0	0	0	0	0	0	0	0	0	0	0	0	0	0	2	1	0	0	0	0	0	0	0	0	0	0	0	0	0	0	1	0	0	1	0	0	1	0	1	0	1	0	1	0	1	0	0
Dissimilatory nitrate reduction	nrfC	89896465	0	0	0	0	0	0	0	0	0	0	0	0	0	0	0	0	0	0	0	0	0	0	0	0	0	0	0	0	0	0	0	0	0	0	0	0	0	0	0	0	0	0	0	0	0	0	0
Others	hcp	8b2df71e58f78d091c691c82ed6d08f5	0	0	0	1	2	0	0	0	0	0	0	1	0	1	0	1	0	0	1	0	0	0	0	0	0	0	1	0	0	0	0	0	1	0	1	0	0	0	0	0	1	0	0	0	0	0	0
Denitrification	nosZ	8cb683b3f660fc4b54a84945d9551922	0	0	0	0	0	0	0	0	0	0	0	0	0	0	0	0	0	1	0	0	0	0	0	0	0	0	0	0	0	0	0	1	0	0	1	0	0	0	0	0	0	0	0	0	0	0	0
Others	hcp	8cbafc0f6a39d795118f6f8a5ea6dbc3	0	0	0	0	1	0	0	0	0	1	0	0	0	0	0	0	0	0	1	0	0	0	0	0	0	0	0	0	0	0	0	0	0	0	0	0	0	1	0	0	0	0	0	0	0	0	0
Denitrification	nirK	8cd52e0307d350cad57f29e8102e119e	0	2	4	2	3	2	2	2	2	4	2	3	3	2	2	3	1	3	3	2	2	5	2	1	3	3	1	4	2	3	2	3	3	3	3	2	2	2	2	2	6	3	2	2	2	1	3
Organic degradation and synthesis	gs_K00266	8d5c7a23f491cc731db46ed8dcf3ef7f	0	0	0	0	1	1	0	0	0	0	0	0	0	0	0	0	0	0	0	0	0	0	0	0	0	0	0	0	0	0	0	0	0	0	0	0	0	0	0	0	0	0	0	0	0	0	0
Denitrification	nirK	8d5e319ce8837d04ffad1849cb95259e	1	0	1	0	0	0	0	0	1	0	0	1	1	0	0	0	0	0	0	0	0	0	0	0	1	0	0	0	1	1	1	0	0	0	0	0	0	0	0	0	0	0	0	0	0	0	1
Denitrification	nirK	8d7b27168b9b7c8ff08c47956ddfd949	0	1	0	0	0	0	0	0	2	0	1	0	0	0	0	0	2	0	0	0	0	0	1	0	0	0	0	1	0	0	0	0	0	0	0	1	1	0	0	0	0	0	0	0	0	0	1
Organic degradation and synthesis	glsA	8dbf5e71f40a7be3d8d0ed9ea55fb4db	0	0	0	0	0	0	0	0	0	0	0	0	0	0	0	0	0	0	0	0	0	0	0	0	0	0	0	0	0	0	0	0	0	0	0	0	0	0	0	0	0	0	0	0	0	0	0
Denitrification	nirK	8e557d43f0b3d02e874d6f9ff3380e56	0	0	0	0	0	0	0	0	0	0	0	0	0	0	0	0	0	0	0	0	0	0	0	0	0	1	0	0	0	0	0	0	0	0	0	0	0	0	0	0	0	0	0	0	0	0	0
Denitrification	nirK	8f6f1a81747c8f4bd8a93c04fef859c7	1	1	0	0	1	0	0	0	0	0	1	0	0	0	1	0	0	1	0	1	1	0	0	0	0	0	0	0	1	1	1	0	0	0	0	0	0	0	1	0	0	0	0	0	0	0	0
Denitrification	nirS	90008d83674880d0599df1e90bb5ca73	0	0	0	0	0	0	0	0	0	0	0	1	0	0	0	0	0	0	0	0	0	0	0	0	0	0	0	0	1	0	0	0	0	0	0	0	0	0	0	0	0	0	0	0	0	0	0
Denitrification	nosZ	90020637	3	2	2	1	1	2	1	2	4	0	1	3	1	4	1	0	0	0	2	1	2	2	2	0	3	3	1	5	1	3	1	0	4	0	2	0	0	0	3	3	1	4	4	2	1	1	2
Denitrification	nirK	90021655	0	0	0	1	0	0	0	0	0	0	0	0	0	0	0	0	0	0	0	0	0	0	0	0	0	0	0	1	0	0	0	0	0	0	0	0	0	0	0	0	0	0	0	0	0	0	0
Denitrification	nirK	90cd4504be910318a8e33504716f2f01	0	0	0	0	0	1	0	0	0	0	0	0	0	0	0	0	1	0	1	0	0	0	0	0	0	0	0	0	0	0	0	0	0	0	0	0	0	0	0	0	0	1	0	0	0	0	0
Nitrogen fixation	nifW	91774970	0	0	0	0	1	1	1	0	0	0	0	0	0	0	0	0	0	1	0	0	0	0	0	0	0	0	0	0	0	0	0	0	0	0	0	0	1	0	0	0	0	0	0	0	0	0	0
Denitrification	nirK	91781657	0	0	2	3	2	0	0	0	1	2	0	0	1	1	0	0	1	1	2	2	1	3	1	0	0	0	1	0	1	2	0	1	3	1	2	1	0	1	0	0	0	1	0	2	0	1	0
Denitrification	nirS	92112945	0	0	2	0	0	0	0	1	0	0	0	0	0	1	0	0	1	0	0	0	0	0	0	0	1	0	0	0	0	1	0	0	0	1	1	2	0	0	1	0	0	1	0	1	0	0	0
Denitrification	nosZ	929506.CbC4_0200	0	0	0	1	0	2	0	0	0	0	0	0	0	0	0	0	0	0	0	0	0	0	0	0	1	0	0	0	0	1	0	0	0	0	1	0	0	0	0	1	0	1	0	0	0	0	0
Denitrification	nosZ	933f3d2e451cc9596f55e57a86fe0426	0	0	0	0	0	0	0	0	0	0	0	0	0	0	0	0	0	0	0	1	0	0	0	0	0	0	0	0	0	0	0	0	0	0	1	0	0	0	0	0	0	0	0	0	0	0	0
Denitrification	nirK	93b8c0fa47e6ef5e16e6516694662338	0	0	0	0	0	0	0	0	0	0	0	0	0	1	0	0	0	0	0	0	0	0	0	0	0	0	0	0	0	0	0	0	1	0	0	0	0	0	0	0	0	0	0	1	0	0	0
Denitrification	nirK	93e7daafacfe5c063fc72be24c46201d	0	0	0	0	0	0	0	0	0	0	0	0	0	0	0	0	0	0	0	0	0	0	0	0	0	0	0	0	0	0	0	0	0	0	1	0	0	0	0	0	0	0	0	0	0	0	0
Organic degradation and synthesis	nmo	945712.CULC22_01472	6	9	4	11	3	7	6	5	5	8	4	8	5	6	5	4	4	3	5	6	6	9	5	6	6	9	6	7	5	4	3	5	7	3	5	8	5	9	4	7	2	8	6	7	6	6	4
Denitrification	nosZ	94968049	0	1	0	2	0	2	0	1	1	0	0	1	0	1	0	0	1	0	2	1	1	2	1	0	2	2	0	2	0	2	1	0	1	0	2	1	0	0	0	1	1	1	1	0	0	0	0
Denitrification	nirK	94970296	1	3	0	4	1	2	1	3	1	2	2	3	0	3	0	0	2	0	1	0	1	3	2	0	1	2	1	2	1	2	0	1	0	2	2	0	2	3	3	2	1	2	0	0	1	1	1
Denitrification	nirK	94971612	8	7	3	16	13	9	3	6	9	15	6	4	5	12	6	7	3	4	9	7	8	12	7	8	2	11	10	5	4	7	3	3	14	3	15	4	7	6	3	11	6	9	5	7	6	7	5
Denitrification	nirS	969eb55646f548fb115889b446b35d5a	2	0	0	2	2	0	1	0	0	2	0	0	0	2	0	0	0	0	0	0	0	1	1	0	2	4	0	0	0	1	0	0	2	0	2	1	1	0	0	1	1	0	0	0	0	0	0
Denitrification	nirK	977880.RALTA_B2117	0	0	0	0	0	0	0	0	0	0	0	0	0	0	0	0	0	0	1	0	0	0	0	0	0	0	0	0	0	0	0	0	0	0	0	0	0	0	0	0	0	0	0	0	0	0	0
Denitrification	nosZ	982b0d705e150835329375536405e1d9	0	0	0	0	2	0	0	0	0	0	0	0	1	0	0	0	0	1	0	0	2	0	0	0	0	0	0	0	0	0	0	0	0	0	0	2	0	0	0	0	1	0	0	1	0	0	0
Denitrification	nirK	98633d478ac3f7f1fb376a4641bb7e71	0	0	0	0	0	0	0	0	0	1	0	0	0	0	0	0	0	0	0	0	0	0	0	0	0	1	0	0	0	0	0	0	0	0	0	0	0	0	0	0	0	0	0	0	0	0	0
Denitrification	nirK	99003b89fcb979dedf143589f9d2da50	2	0	1	1	0	2	2	2	0	0	0	1	0	0	2	0	0	1	0	0	0	0	0	2	4	1	2	2	1	0	0	0	1	0	0	2	1	0	0	0	0	2	4	0	0	1	0
Denitrification	nirS	994b25285a4b7728cc839377a154b1d4	0	0	1	0	0	0	0	0	0	1	0	0	0	0	1	1	1	1	0	0	0	0	0	1	0	0	0	1	0	0	0	1	1	0	0	1	0	0	0	0	0	0	0	1	1	0	2
Assimilatory nitrate reduction	nirA	996637.SGM_3158	0	0	0	1	0	1	1	0	2	0	1	0	1	0	0	1	0	1	1	0	0	0	0	1	0	0	1	2	0	0	0	0	0	1	1	0	1	0	0	1	0	0	0	2	1	0	0
Denitrification	nosZ	997346.HMPREF9374_2798	0	0	0	0	0	0	0	0	0	0	0	0	0	0	0	0	0	0	0	0	0	0	0	0	0	0	0	0	0	0	0	0	0	0	0	0	0	0	0	0	0	0	0	0	0	0	0
Denitrification	nirK	999541.bgla_1g35560	0	1	1	5	5	0	0	0	2	3	1	1	1	2	1	1	1	2	4	1	1	4	4	0	2	1	1	1	2	0	0	2	2	0	8	1	3	2	2	1	1	0	2	1	1	0	1
Denitrification	nirK	999541.bgla_1g36090	0	0	1	5	4	1	0	1	0	2	0	0	0	2	1	0	2	1	2	1	1	4	1	0	1	5	1	0	0	0	0	2	2	1	2	1	0	0	0	5	0	0	0	1	0	1	0
Denitrification	nirK	99ab10df53dd7a062e7ccec4dd1327ab	0	0	1	0	0	0	0	0	0	0	0	0	0	0	0	0	0	0	0	0	0	0	0	0	0	0	0	0	0	0	0	0	0	0	0	0	0	1	0	0	0	0	0	1	0	0	0
Organic degradation and synthesis	glnA	99e23338a996c93c855ef6e6b9787232	0	0	0	0	0	0	0	0	0	0	0	0	0	0	0	0	0	0	0	0	0	0	0	0	0	0	0	0	0	0	0	1	0	1	0	0	0	0	0	1	0	0	0	0	0	0	0
Denitrification	nirS	9a5156ae8fc9936b67ff19f67768a911	3	4	1	4	1	4	2	4	0	4	1	3	1	3	1	0	0	0	2	0	0	3	5	1	3	2	1	1	1	4	2	1	1	1	5	1	1	4	2	3	1	3	2	0	1	2	1
Denitrification	nosZ	9b761fee3b4a47c179006b79b5d98027	0	1	0	0	1	1	1	0	0	1	0	1	1	0	0	0	0	1	0	2	2	0	0	2	0	0	2	1	0	0	0	0	1	0	1	1	0	1	2	1	2	0	0	1	0	0	1
Organic degradation and synthesis	nmo	9b7a69ed06b624c4f0b67abe8746a9a9	3	11	7	3	3	10	9	11	9	2	12	9	14	4	4	7	7	12	4	10	6	3	3	10	2	4	8	13	7	5	10	11	4	13	0	12	7	9	10	5	14	8	12	9	12	8	13
Denitrification	nirS	9b808ea875ff882c9f0a0be1b0aa1924	0	0	0	0	0	0	0	0	0	0	0	0	0	0	0	0	0	0	0	0	0	0	0	0	0	0	0	0	0	0	0	0	0	0	0	0	0	0	0	0	1	0	0	0	0	0	0
Denitrification	nirK	9c89841be31f53e1d134011becbfa78d	0	0	0	0	0	0	0	0	0	0	0	0	1	0	1	1	1	1	0	0	0	0	0	0	1	0	1	0	1	0	0	0	0	1	0	0	0	0	0	0	0	0	1	0	0	0	0
Nitrogen fixation	nifW	9d082e10e86bc1f8e0fa0fb9f2b9a5f8	0	0	0	0	0	0	1	0	0	0	0	1	0	0	0	1	0	0	0	0	0	0	0	1	0	0	0	0	0	0	0	0	0	0	0	0	1	1	1	0	0	0	0	0	1	1	1
Denitrification	nirS	9d4c2aed25f2dc4b1f0027c85316f062	0	0	0	0	0	0	0	0	0	0	0	0	0	0	0	0	0	0	0	0	0	0	0	0	0	0	0	0	0	0	0	0	0	0	0	0	0	0	0	0	0	0	0	0	0	0	0
Others	hcp	9f2112f5b29211a3b01ea12a3cafd28c	0	0	0	0	0	0	0	0	0	0	0	0	0	0	0	0	0	0	0	0	0	0	0	0	0	0	0	0	0	0	0	0	0	1	1	0	0	0	0	0	0	0	0	0	0	0	0
Organic degradation and synthesis	glnA	A0A076IQV2	6	8	6	2	2	8	4	7	4	2	7	7	11	2	5	7	8	8	2	6	5	1	3	4	9	1	3	8	10	7	7	8	1	4	2	5	5	7	8	6	3	4	4	7	4	9	7
Organic degradation and synthesis	glsA	A0A076ITY4	4	1	1	2	2	10	2	3	8	1	3	8	6	1	13	11	19	11	2	4	8	1	12	6	3	4	7	7	5	9	10	2	2	8	2	8	17	4	5	4	3	2	9	9	5	10	11
Organic degradation and synthesis	glsA	A0A0P0M4T3	0	0	0	0	0	1	0	0	0	0	0	0	0	0	0	0	0	0	0	0	0	0	0	0	0	0	0	0	0	0	0	0	0	1	0	0	0	0	0	0	0	0	0	0	0	0	0
Organic degradation and synthesis	asnB	A0A0X1KIX5	0	1	0	1	0	0	0	0	0	0	0	1	0	0	0	0	0	0	0	0	0	0	1	0	0	0	0	0	0	0	0	0	0	0	1	0	0	0	0	1	1	0	0	0	0	0	0
Organic degradation and synthesis	glnA	A0A173R6R4	0	0	0	0	0	0	0	0	0	0	0	0	0	0	0	0	0	0	0	0	0	0	0	0	1	0	0	0	0	0	0	0	0	0	0	0	0	0	0	0	0	0	0	0	0	0	0
Organic degradation and synthesis	glnA	A0A174MWF4	0	0	0	0	0	0	0	0	0	0	0	0	0	0	1	0	0	0	0	0	0	0	0	0	0	0	0	1	0	0	0	0	0	0	0	0	0	0	0	0	0	0	0	1	0	0	0
Organic degradation and synthesis	glsA	A0A174VRW2	22	23	27	15	12	14	14	12	19	14	27	27	14	19	18	18	22	13	19	17	18	18	20	18	18	14	11	17	26	22	30	21	17	27	18	27	22	19	21	23	19	16	19	19	26	17	20
Organic degradation and synthesis	glnA	A0A174VTN0	69	85	80	47	42	75	81	63	72	39	81	94	103	42	104	86	78	75	40	68	84	43	93	75	102	40	94	95	76	61	97	72	43	94	43	79	78	78	76	75	108	96	82	91	75	71	98
Organic degradation and synthesis	glnA	A0A174WE70	85	103	87	86	45	77	78	89	74	44	94	83	93	41	73	82	75	80	47	97	90	89	88	81	69	87	96	88	98	76	99	82	45	91	90	91	57	90	84	92	116	111	80	102	76	88	97
Organic degradation and synthesis	glnA	A0A174ZL74	0	0	0	1	0	0	0	0	0	0	0	0	0	0	0	0	0	0	0	0	0	0	0	0	0	1	0	0	0	0	0	0	0	0	0	0	0	0	0	0	0	0	0	0	0	0	0
Organic degradation and synthesis	glnA	A0A1C5LBE8	0	0	0	0	0	0	0	0	0	0	0	1	0	0	0	0	0	0	0	0	0	0	0	0	0	0	0	0	0	1	0	0	0	0	0	0	0	0	0	0	0	0	0	0	0	0	1
Organic degradation and synthesis	glnA	A0A1C5M825	0	1	3	1	0	3	2	4	0	0	0	2	0	0	3	0	0	1	0	1	5	1	1	2	1	1	0	2	2	1	2	1	0	0	1	1	1	0	2	1	2	2	2	0	0	1	2
Organic degradation and synthesis	glnA	A0A1C5Q738	0	2	1	1	0	4	1	1	1	2	2	1	1	1	2	3	5	1	0	1	0	0	3	3	4	1	2	3	1	1	3	1	0	1	0	2	2	3	1	3	4	3	1	4	1	4	3
Organic degradation and synthesis	glnA	A0A1C5RJ62	0	0	0	0	0	0	0	0	0	0	0	0	0	0	0	0	1	0	0	0	0	0	0	0	0	0	0	0	0	0	0	0	0	0	0	0	0	0	0	0	0	1	0	0	0	0	0
Organic degradation and synthesis	glnA	A0A1C5RUS4	0	0	0	0	0	0	0	0	0	0	0	0	0	0	0	0	0	0	0	0	0	1	0	0	0	0	1	0	0	0	0	0	0	0	0	0	0	0	0	0	0	0	0	0	0	0	0
Organic degradation and synthesis	glnA	A0A1C5SLV7	6	14	2	1	2	16	15	14	20	0	9	11	7	1	7	15	16	7	1	11	10	1	8	9	10	0	8	11	9	7	14	9	1	4	1	13	13	11	11	13	11	13	0	9	18	13	5
Organic degradation and synthesis	glnA	A0A1C5ULE5	0	0	0	0	0	0	0	0	1	0	0	0	0	0	0	0	0	0	0	0	0	0	0	0	0	0	0	0	0	0	0	0	0	0	0	0	0	0	0	0	0	0	0	0	0	1	0
Organic degradation and synthesis	glnA	A0A1C5V831	4	2	0	0	0	3	1	0	1	0	1	3	0	0	0	0	2	2	0	3	1	0	3	4	2	0	0	1	1	2	0	2	0	2	0	1	2	1	1	2	5	0	1	2	2	3	1
Organic degradation and synthesis	glnA	A0A1C6A2V8	0	0	0	0	0	0	0	0	0	0	1	0	0	0	0	0	0	0	0	0	0	0	0	0	0	0	0	0	0	0	0	0	1	0	0	0	0	1	0	0	0	0	0	0	0	0	0
Organic degradation and synthesis	glnA	A0A1C6IJG3	0	0	0	0	0	0	0	0	0	0	1	0	0	0	0	0	0	0	0	0	0	0	0	0	0	0	0	0	1	0	0	0	0	0	0	0	0	0	0	0	0	0	0	0	0	1	0
Denitrification	nirK	a11388d16b4164b9d166999f9b75776f	0	0	0	0	0	0	0	0	0	0	0	0	0	0	0	0	0	0	0	0	0	0	0	1	0	0	0	0	0	0	0	0	0	0	0	0	0	0	0	0	0	0	0	0	0	0	0
Denitrification	nosZ	a219be4851ed90d7d03e925df21ca824	0	0	0	0	0	0	0	1	0	0	1	0	0	0	0	0	0	0	0	0	0	0	0	0	0	0	0	0	0	0	0	0	0	0	0	0	0	0	0	0	0	0	0	0	0	0	0
Organic degradation and synthesis	nmo	a26a53c31e0424aab780ca61c298bcbc	0	0	0	0	1	0	0	0	0	1	0	0	0	0	0	0	0	0	0	0	0	1	1	0	2	0	0	1	0	2	0	0	0	0	1	1	0	1	1	1	0	0	0	0	0	1	0
Denitrification	nosZ	a28dbec74cb8b4c5dfffd1cccc6999b3	0	0	0	0	0	0	1	0	2	0	1	1	0	0	0	2	1	0	0	0	0	0	0	0	0	1	0	1	0	1	0	0	0	0	0	0	0	1	0	0	0	0	0	0	0	0	0
Organic degradation and synthesis	gs_K00265	a2fc249a6799579a69695a177760985a	2	2	0	1	2	0	2	2	1	1	0	1	0	1	1	1	2	2	1	1	0	2	1	0	1	2	1	1	0	1	1	1	0	0	2	0	0	1	0	3	1	2	0	0	1	0	0
Denitrification	nirS	a35235003a6bec0859555e39f8945296	0	1	1	0	1	0	1	0	0	0	1	0	0	1	1	0	1	0	0	1	2	1	1	0	0	1	1	1	1	0	1	1	2	0	1	1	1	0	1	1	2	0	0	2	2	2	1
Denitrification	nosZ	a36eb8b34e79e8539d53c1c8d6f71d33	0	0	0	0	0	0	0	0	0	0	0	0	0	0	0	0	0	1	0	1	0	0	0	1	0	0	0	0	0	0	0	0	0	0	0	0	0	0	0	1	0	0	0	0	0	0	0
Denitrification	nirK	a3d42f6648099841b635b595a5676d6e	1	1	0	2	0	0	2	0	0	0	2	1	1	1	0	0	0	0	0	0	1	1	1	1	1	2	1	1	0	1	0	0	1	0	2	0	0	0	0	1	1	2	1	0	1	1	0
Denitrification	nirK	a48351ab7357df1fa06e7dfff91702cb	1	1	0	2	0	2	1	2	1	2	2	1	2	2	0	0	0	0	1	0	0	2	1	0	1	1	0	1	1	3	0	0	2	2	1	0	1	2	2	2	0	1	2	0	0	1	2
Denitrification	nirS	a4fad874b3e1977577149734d0a934c9	0	0	0	0	0	0	0	0	0	0	0	0	0	0	0	0	0	0	0	0	0	0	0	0	0	0	0	0	0	0	0	0	0	0	0	0	0	0	0	0	0	0	0	0	0	0	0
Denitrification	nirK	a60da49622a9742c49b2377d84339e0a	0	0	0	2	1	0	1	1	1	0	1	0	0	0	1	0	0	1	1	1	0	1	0	0	0	0	1	0	0	0	1	1	1	0	1	1	0	0	0	0	1	0	1	0	0	2	0
Dissimilatory nitrate reduction	nirB	a6590ab62aa135e63ca361f4ba9f9cfd	0	0	0	0	0	0	0	0	0	0	0	0	0	0	0	0	0	0	0	0	0	0	0	0	1	0	0	0	0	0	0	0	1	0	0	0	0	0	0	0	0	0	0	0	0	0	0
Organic degradation and synthesis	glsA	A6LA76	0	0	0	0	0	0	0	0	0	0	0	0	1	0	1	0	0	0	0	0	0	0	0	0	0	0	0	0	0	0	0	0	0	0	0	0	0	0	0	0	0	0	0	0	0	0	0
Denitrification	nirK	a856c43ec59754e24d2909854f8e7762	0	0	0	2	0	0	0	0	0	0	0	0	1	0	0	0	1	0	0	0	0	1	0	0	0	0	0	0	0	0	0	0	1	0	0	0	0	0	0	0	0	0	0	0	0	0	0
Others	hcp	a8baaecafae3d1d43e9c717f3250db1f	1	0	1	0	0	1	1	0	1	1	0	0	1	0	0	1	0	1	1	1	1	1	1	1	1	0	1	0	1	0	2	0	0	1	1	1	1	1	1	1	0	1	0	0	1	0	0
Denitrification	nosZ	a8d3afdab85dae3bed36d1bc2bcf8466	0	0	0	0	1	0	0	1	0	1	0	0	0	0	0	0	0	0	1	0	0	0	0	0	0	0	0	0	0	0	1	0	1	0	0	0	0	0	0	0	0	1	0	0	0	0	0
Denitrification	nosZ	a92481cfe0cb0da4e4cc80cadca82359	0	0	4	0	6	0	0	0	0	0	2	0	5	0	3	0	0	0	0	1	5	0	0	3	0	0	2	1	0	0	0	3	0	1	0	4	3	0	4	1	4	0	2	0	3	3	4
Denitrification	nirK	a98435f9f9efced9341c8a5eefed28fc	0	0	2	0	0	0	1	0	1	0	1	0	0	0	0	1	0	2	0	1	0	0	0	1	0	0	0	0	0	2	1	0	0	0	0	1	0	0	1	1	0	0	0	1	1	0	0
Denitrification	nosZ	a9863928e368d91a44ca6d2c6e8eb31e	0	1	0	1	0	1	0	0	0	0	0	0	0	0	1	1	0	0	0	1	2	1	1	0	1	0	0	1	3	2	0	0	0	1	1	1	1	1	0	0	0	0	1	0	1	0	0
Denitrification	nirK	a9a24083fa31fbd32517df088fae337f	1	1	0	0	0	1	0	0	1	0	1	1	0	0	0	0	1	0	0	1	0	1	0	0	0	0	0	1	1	0	0	2	0	2	0	0	1	1	0	0	1	0	0	0	0	2	2
Denitrification	nosZ	abe3a07ea0c929acf2db430f4db0faa7	1	1	3	1	2	0	1	1	0	1	1	1	3	1	1	0	0	2	1	2	0	1	1	1	1	1	1	0	0	1	0	0	1	2	1	2	0	0	1	0	2	0	3	1	2	1	1
Others	hcp	acf8f5e4d42b45d09c21db7f45b5d76a	0	0	0	0	0	0	0	0	0	0	0	0	0	0	2	1	0	0	0	0	0	0	0	0	0	0	0	0	0	0	0	0	0	0	0	0	0	1	0	0	0	1	0	0	0	0	0
Organic degradation and synthesis	nmo	ad5275b45fac64da39696cc0834952ea	2	0	0	1	0	1	0	1	0	2	1	0	0	2	1	1	2	0	2	0	2	2	2	0	3	3	0	1	0	1	0	1	0	0	2	0	0	1	0	2	0	2	0	0	1	0	1
Denitrification	nosZ	ad9670039dfe6c7aec212fc58da720c9	0	1	1	1	1	1	0	2	0	0	2	1	1	0	2	0	1	1	0	0	1	1	1	1	2	0	1	0	1	1	0	1	0	2	1	0	0	1	1	1	0	0	0	1	0	1	0
Denitrification	nosZ	aebe851016160a6b203c442b7e6d5c5d	7	7	8	6	3	10	7	9	11	4	11	9	8	4	5	3	4	9	4	8	4	5	13	6	3	7	7	8	8	6	3	9	3	10	3	3	4	7	7	7	12	2	3	7	8	9	5
Denitrification	nirS	b02955050c0c2e556995b2a3f0b2d2b0	0	0	0	0	1	0	0	1	0	0	0	0	0	0	0	0	0	0	0	0	0	0	0	0	0	0	0	0	0	0	0	0	0	0	0	0	0	0	0	0	0	0	0	0	0	0	0
Denitrification	nirK	b17d076d4375296aeb0f62c8fb946347	1	1	1	0	0	1	0	0	1	0	0	1	0	0	0	1	0	1	0	0	0	0	0	0	1	0	0	0	0	0	1	0	0	0	0	0	0	1	1	0	0	1	0	0	1	0	0
Denitrification	nirS	b1f395b5ee630c0de31f5c37be21e3de	0	0	0	1	0	0	0	0	0	0	0	0	0	0	0	0	0	0	0	0	0	0	0	0	0	0	0	0	0	0	0	0	0	0	0	0	0	0	0	0	0	0	0	0	0	0	0
Denitrification	nosZ	b2838c0bab406be6f5914034b1b00e67	0	0	0	0	1	0	1	0	0	0	1	0	0	0	1	1	0	0	0	0	0	0	0	0	0	0	0	1	0	0	0	0	0	0	0	0	0	1	0	1	0	0	0	0	0	0	1
Denitrification	nirK	b2f0a5923a3d77f6c4a70f69f834cedd	0	0	0	0	0	0	0	0	0	0	2	0	1	0	0	0	1	0	0	0	0	0	0	0	0	0	1	1	1	2	0	0	0	0	0	1	2	1	0	1	0	0	0	0	0	0	0
Others	hcp	b3e825ec8a0c3ed6cc9ff89ff9af06f4	0	0	0	1	0	0	0	0	1	1	0	0	0	0	0	0	0	0	0	0	0	0	0	1	0	0	0	0	0	0	0	1	0	1	1	0	0	1	1	0	0	0	0	0	0	0	0
Organic degradation and synthesis	gs_K00266	B3QVL8	0	1	1	2	1	1	2	2	0	2	2	2	0	1	0	1	2	1	2	3	0	1	2	2	2	1	1	2	2	2	0	0	1	2	1	2	1	2	1	0	0	1	1	2	0	1	3
Denitrification	nirS	b561621b5d610e09e7003216510ec07c	0	0	0	0	0	0	0	0	0	0	0	0	0	0	0	0	0	0	0	0	0	0	0	0	0	0	0	1	0	0	0	0	0	0	0	0	0	0	0	0	0	0	1	0	0	0	0
Denitrification	nosZ	b570c170b26bd72a73867386a15471da	1	1	1	2	0	1	1	1	1	0	0	2	1	0	1	0	0	1	0	0	2	0	0	0	1	0	0	1	0	1	1	0	0	0	1	0	0	0	0	0	1	0	2	1	1	1	0
Denitrification	nosZ	b67761c23c2011777106365d346b1d8e	2	0	1	2	0	2	2	0	0	0	1	0	1	0	2	0	0	2	1	0	1	2	2	2	1	1	1	1	0	1	0	1	2	2	1	0	2	0	3	2	1	0	1	0	2	1	1
Denitrification	nirS	b678877cee5aeaef0ee10eee53e1ea45	0	0	0	0	0	1	1	0	0	0	0	0	0	0	0	0	0	0	1	0	0	0	0	0	1	0	0	0	0	0	0	0	0	0	0	0	0	0	0	0	0	0	0	0	0	0	0
Denitrification	nosZ	b694a5c0d996acadc66f5c23f49ceb40	7	6	11	7	1	9	7	10	8	2	8	11	6	2	6	1	8	7	0	6	12	8	8	8	8	7	9	8	10	7	5	8	3	10	9	11	10	5	4	9	13	11	11	6	8	10	8
Organic degradation and synthesis	nmo	b6d8c9be593b0b0bbb1afafc69d6c2ee	0	1	0	0	0	0	1	0	1	0	0	1	1	0	1	0	1	0	1	0	0	2	1	0	1	1	1	1	0	0	1	1	0	0	1	0	1	0	0	0	1	0	1	0	1	1	0
Denitrification	nirK	b75d007f2210ce020b3030a4c97e7dc0	1	2	2	0	0	2	0	1	2	0	4	2	2	0	0	2	2	2	0	0	2	0	3	0	1	0	2	2	0	0	3	1	0	1	0	2	1	1	1	0	4	3	3	2	3	1	1
Denitrification	nirK	b763e220a9565d81bf0c4fce687ff627	0	0	0	0	0	0	0	0	0	0	0	0	0	0	0	0	0	0	0	0	0	0	0	0	0	0	0	0	0	0	0	0	0	0	0	0	0	0	0	0	0	0	0	0	0	1	0
Organic degradation and synthesis	gdh_K15371	b76b2a46480a02a434fae255d6a97ce7	12	11	12	13	12	16	13	15	12	10	10	12	13	13	9	12	14	15	15	10	14	14	16	17	12	14	13	14	14	13	10	16	14	9	13	12	13	9	15	16	12	11	14	15	12	11	14
Denitrification	nosZ	b77b7a92de9d7b23115f22488ca74a2c	0	0	1	0	0	0	0	0	0	0	0	0	0	0	1	0	0	0	0	0	0	0	0	0	0	0	0	0	0	0	0	0	0	0	0	0	0	0	0	0	1	0	0	0	0	0	0
Denitrification	nosZ	b789146e66355f95165274120940527a	4	2	1	4	1	2	0	1	0	2	2	4	2	2	3	0	0	2	3	0	2	1	4	3	3	3	1	2	0	4	0	0	2	0	2	2	3	4	1	2	2	4	1	2	1	1	0
Denitrification	nosZ	b9e3c2ae18e5444e8177e5f54f7257ae	0	0	0	1	0	0	0	0	1	0	0	0	0	0	0	0	0	0	0	0	0	0	2	0	0	0	0	0	0	0	0	0	0	1	0	0	0	1	0	0	0	0	0	0	0	0	0
Denitrification	nosZ	b9ecd1e2ddb6c4300b464cb8c7da02fb	0	0	0	0	0	0	0	0	0	0	0	0	0	0	0	0	0	0	0	0	0	0	0	0	0	0	0	0	0	0	0	0	0	0	0	0	0	0	0	0	0	0	0	0	0	0	0
Denitrification	nirK	bc136d37836d3279312cb8db99ba632e	1	0	0	0	0	0	1	0	0	0	1	0	2	0	2	1	1	0	0	2	0	0	2	1	0	0	2	1	2	2	2	2	0	1	0	0	0	1	1	0	0	2	1	1	0	2	1
Denitrification	nosZ	bca:BCE_1287	0	0	0	1	0	0	0	0	0	0	0	1	0	0	0	0	0	0	0	0	0	0	0	0	0	0	0	0	0	0	0	0	0	0	1	0	0	0	0	0	0	1	0	1	0	0	1
Denitrification	nirK	bd649f5f298adbe807f612435a6afac3	0	0	0	0	0	0	0	0	0	0	0	0	0	0	0	0	0	0	0	0	0	0	0	0	1	0	0	0	0	0	0	0	0	0	0	0	0	0	0	0	0	0	0	0	0	0	0
Denitrification	nirS	bdd0e35dd1b96af375360c07c2e76237	0	0	0	0	0	0	0	0	1	1	0	0	0	0	0	0	0	0	0	0	0	0	1	0	0	0	0	1	0	0	0	0	0	0	0	0	0	0	0	0	1	0	1	0	0	0	0
Nitrogen fixation	nifW	bdd5c04c95035636920532d2fa987f9f	1	0	1	0	1	0	0	0	0	1	0	0	0	0	0	0	0	0	0	0	0	0	1	0	0	0	0	0	0	0	0	0	0	0	0	0	1	0	0	1	0	0	0	0	0	0	0
Denitrification	nirS	bdebeabc14ddfe171d9dc96f5f7e9784	0	0	0	0	0	0	0	0	0	0	0	0	0	0	0	0	0	0	0	0	0	0	0	0	1	0	0	1	0	1	0	0	0	0	0	0	0	1	0	0	1	0	0	0	0	0	0
Denitrification	nirK	be1522e9e00f05841725dbfc073e0cb6	0	1	1	0	0	0	0	0	0	1	0	0	0	0	0	0	0	0	0	0	1	0	0	0	0	0	0	0	1	0	0	1	0	0	0	1	1	0	0	0	0	0	1	0	0	0	0
Organic degradation and synthesis	gdh_K15371	bf020bb07fdd13e5b8e832fff76006d2	4	3	1	2	4	0	0	3	2	2	1	2	2	2	0	2	3	2	1	2	2	2	3	2	3	1	3	1	2	2	2	0	3	2	2	1	3	1	2	1	2	3	2	2	1	1	1
Organic degradation and synthesis	nmo	bf19027fb37cd9f8b82022a28d1d44be	2	2	1	3	2	1	2	1	2	2	0	2	0	2	1	2	0	3	2	1	0	2	2	2	1	2	1	2	2	1	1	2	1	1	3	0	1	2	0	1	2	2	1	2	0	2	1
Organic degradation and synthesis	nmo	bfbc59539e6faa3ca1cded3b8a3fcc60	0	0	0	0	0	0	0	1	0	0	0	0	0	0	0	0	0	0	0	0	0	0	0	0	1	1	0	0	0	0	0	0	0	0	0	0	0	0	0	0	0	0	0	1	0	0	0
Denitrification	nirK	bpd:BURPS668_0469	1	0	0	2	3	1	1	0	0	2	0	1	2	2	0	1	0	0	1	0	0	3	0	0	0	0	0	0	0	1	1	1	1	0	0	0	0	0	1	0	0	0	0	0	0	0	0
Nitrogen fixation	nifW	bph:Bphy_7739	10	5	4	10	7	5	4	8	4	9	6	7	4	8	4	3	7	5	3	2	3	10	9	5	3	8	5	5	5	9	4	6	10	4	9	4	2	8	5	10	3	11	3	4	4	4	5
Denitrification	nosZ	bte:BTH_I2949	17	21	1	14	11	21	3	13	18	26	3	16	2	26	3	1	2	3	21	4	3	18	18	0	15	16	7	18	2	16	4	5	26	5	22	2	9	15	12	21	5	22	9	7	4	4	7
Denitrification	nirS	c1260900e67fe7bd76d3fe55a385898b	2	0	0	0	0	0	0	0	0	2	0	0	0	0	0	0	0	0	0	0	0	1	0	0	1	1	0	1	0	1	0	0	1	0	1	0	0	0	0	2	0	0	1	1	0	0	0
Denitrification	nirK	c264085b2ecd957eaf1c6722909a27da	0	0	0	0	1	0	0	0	0	0	0	0	0	0	0	0	0	0	0	0	0	0	0	0	0	0	0	0	0	0	0	0	0	0	0	0	0	0	0	0	0	0	0	0	0	0	0
Denitrification	nosZ	c2a256ff2faf755dcd7afad59ddd8b38	2	4	0	0	0	5	5	7	4	0	4	4	2	0	3	4	5	2	0	0	5	1	4	1	5	3	1	4	4	1	0	5	0	0	5	4	5	4	1	5	5	3	2	3	3	5	1
Denitrification	nirS	c3b66bafe85942af7bf2ff2cd1c73ec1	0	0	1	0	0	0	0	0	0	1	1	0	0	0	0	0	0	1	0	0	0	0	0	0	0	0	0	0	0	0	0	0	0	0	1	0	0	0	0	1	0	1	1	0	0	0	0
Organic degradation and synthesis	nmo	c45ae2be46b83234f4bdc8ca9982e34b	11	5	3	11	8	5	6	1	4	9	3	6	7	10	6	2	4	7	3	6	4	8	8	5	9	10	4	5	6	12	5	5	11	6	9	5	6	6	4	8	4	0	6	6	1	2	4
Organic degradation and synthesis	gdh_K15371	c5b57feabf52c9234ac74cb7be9b366e	3	3	3	2	3	1	1	3	2	2	2	2	1	3	2	3	1	2	2	1	2	4	2	2	2	2	2	2	3	1	3	2	3	2	2	1	2	1	2	3	2	2	4	1	2	3	1
Denitrification	nirK	c5db4b6961f4113cf02c52eb60611a9d	0	0	0	0	0	0	1	0	0	0	1	0	2	0	1	1	0	2	0	0	0	0	0	2	0	0	0	1	1	0	1	1	0	1	0	0	2	1	0	0	1	1	0	0	0	1	1
Assimilatory nitrate reduction	nirA	c6eaa2bc6bc9fc2a845ca102e6bdc7d0	0	0	0	1	1	0	0	0	0	0	1	0	0	1	0	0	0	0	0	0	0	1	1	0	0	1	0	0	0	0	0	0	0	0	0	0	0	0	0	0	0	0	0	0	0	0	0
Organic degradation and synthesis	gdh_K15371	c75dcc2fec85ed126dbdf453833b7185	4	4	1	3	7	7	3	5	4	9	2	4	0	11	1	3	1	0	10	3	2	1	3	1	6	5	2	3	3	3	3	0	6	0	4	1	0	0	1	3	1	4	3	1	2	0	0
Denitrification	nirK	c83389b685fb42416672f7866b8e0a25	5	0	0	5	7	0	1	0	0	5	0	1	1	4	0	0	0	1	0	1	0	5	3	1	4	7	0	0	0	7	0	1	4	0	5	0	0	1	1	6	1	0	0	0	0	1	0
Denitrification	nirK	c8ea1362e8feeb1378e9cf1e19b0acdc	0	1	0	2	1	0	1	1	0	0	0	0	0	0	0	0	0	0	0	1	1	0	0	0	1	0	0	1	0	0	1	1	1	0	1	0	0	0	0	0	1	0	1	0	0	0	1
Denitrification	nirS	c9569876240e08b7811189234e326955	0	0	0	0	0	0	0	0	0	0	0	0	0	0	0	0	0	0	1	0	0	0	0	0	0	1	0	0	0	0	0	0	1	1	0	0	0	0	0	0	0	0	0	0	0	0	0
Denitrification	nirS	c9f539c5d0ebbbf7ef97acc59d728647	0	0	0	0	0	0	0	0	0	0	0	0	0	0	0	0	0	0	0	0	0	0	0	0	0	0	0	0	0	0	0	0	0	0	0	0	0	0	0	0	0	0	0	0	0	0	0
Organic degradation and synthesis	nmo	ca1e229ddc24dcff347549305bc81015	5	6	5	7	4	2	7	7	8	4	6	6	6	6	5	2	2	5	6	6	4	5	4	5	6	4	4	6	7	6	7	6	5	4	5	7	4	3	7	6	5	2	4	5	4	5	1
Denitrification	nirK	ca7d37641b0afbda4f8eb5fed737e4bd	0	0	0	1	0	1	0	0	0	1	0	0	0	0	0	0	0	0	1	0	0	0	1	0	0	1	0	0	0	1	0	0	0	0	1	1	0	1	0	1	0	1	0	0	0	0	0
Denitrification	nosZ	cc462345e249872227e89837350a76bc	15	15	10	11	7	17	7	9	10	9	10	12	17	9	20	6	16	11	8	19	13	13	13	10	16	13	13	19	19	18	11	8	9	18	17	16	19	14	14	7	13	15	13	16	13	17	12
Denitrification	nirK	cd751f37a9c2a592dac109e513af0c89	3	5	0	0	1	4	0	5	4	0	1	3	0	1	0	4	0	6	0	3	2	1	5	0	3	1	4	2	6	3	3	2	1	1	0	4	0	2	1	1	0	0	2	2	0	2	3
Denitrification	nirK	ce44a4c64741876b8b1f33af86d8efb8	1	0	0	1	0	0	0	0	0	1	0	0	0	1	0	0	0	0	0	0	1	1	0	0	0	1	0	0	0	0	0	1	0	0	1	0	0	1	1	0	0	1	0	0	0	0	0
Denitrification	nirK	cf8c5fb31de35cb395bac1d6c7a6791e	2	2	1	0	0	1	1	1	0	0	0	1	1	0	0	2	0	2	0	1	0	0	0	1	1	0	0	1	1	0	0	0	1	1	0	0	0	0	1	1	0	0	0	1	2	1	0
Denitrification	nosZ	ckn:Calkro_0889	2	0	0	0	0	0	0	0	0	0	0	0	0	0	0	0	0	0	0	0	0	0	0	0	0	1	0	0	0	0	0	0	0	0	0	0	0	0	0	0	0	0	0	0	0	0	0
Denitrification	nosZ	d0e043daaad965f8886b410e192132e7	4	3	1	3	2	3	2	5	0	2	1	6	0	1	0	0	0	0	4	1	0	4	4	1	3	4	0	3	0	5	0	0	3	2	4	0	0	3	0	3	0	4	1	2	0	0	1
Denitrification	nirK	d178d6345e4044d6907dc684699305ce	0	0	0	0	1	1	0	1	0	1	0	0	0	1	0	0	0	0	1	1	0	0	1	0	0	0	0	0	0	0	1	0	0	0	0	0	0	0	0	1	0	0	0	0	0	0	0
Nitrogen fixation	nifW	d1c7d913489f1bcc73ef40a845e8e509	6	3	10	7	6	8	6	3	3	6	5	4	8	6	3	4	7	7	6	2	6	6	7	7	6	8	3	3	8	6	6	5	4	3	6	12	4	5	4	7	5	3	6	9	10	6	5
Denitrification	nirK	d449c5d7ea98be04ba2ad2c1cf950ef3	0	0	0	0	0	0	0	0	0	0	0	0	0	0	0	0	0	0	0	0	0	0	0	0	0	0	0	0	0	0	0	0	0	0	0	0	0	0	0	0	0	0	0	0	0	0	0
Others	hcp	d4717af9f5b3e9d21400b106bbc73636	0	0	0	0	0	0	0	0	0	0	0	1	0	0	0	0	0	0	0	0	0	0	0	0	0	0	0	0	0	0	0	0	1	0	0	0	0	0	0	0	0	0	0	0	0	0	0
Organic degradation and synthesis	glnA	D4IZD5	0	0	0	0	0	0	1	0	0	0	0	0	0	0	1	0	0	0	0	0	0	0	0	0	0	0	0	0	0	0	0	0	0	0	0	0	0	0	0	0	0	0	0	0	0	0	0
Organic degradation and synthesis	gs_K00266	D4JZN7	0	0	0	0	1	0	0	0	0	0	0	0	0	0	0	0	0	0	0	0	0	0	0	0	0	0	0	0	0	0	0	0	0	0	0	0	0	0	0	0	0	0	0	0	0	0	0
Organic degradation and synthesis	glnA	D4K5Y4	28	60	54	28	49	24	51	28	51	27	41	30	32	24	50	38	41	43	22	52	41	22	23	51	26	27	49	56	49	26	43	68	29	56	26	42	44	25	51	29	51	29	54	45	51	49	46
Organic degradation and synthesis	gs_K00266	D4KCP2	27	24	46	30	37	24	53	27	28	30	52	25	63	29	66	53	71	47	25	47	43	26	26	62	26	26	80	28	49	26	41	54	31	54	32	64	59	26	48	27	33	29	59	42	64	43	54
Organic degradation and synthesis	glnA	D4M496	14	6	14	10	5	11	11	9	8	5	9	11	9	4	7	9	12	3	5	3	10	4	9	10	10	12	9	5	11	15	8	5	4	9	11	8	10	9	11	2	14	5	7	9	14	9	12
Denitrification	nirS	d7390da71eacb857fde40d0fa5e529a1	0	0	0	0	0	0	0	0	0	0	0	0	0	0	0	0	1	1	0	1	0	0	0	0	0	0	0	0	0	0	0	0	0	2	0	1	0	0	1	0	1	0	0	1	2	1	1
Organic degradation and synthesis	gdh_K15371	d85db8794f25e5025b56ca40b1a1dbc4	10	3	2	6	5	0	1	2	0	8	2	1	1	10	0	2	0	3	0	2	2	6	0	1	10	11	1	1	3	3	1	0	8	1	8	3	0	1	4	9	1	4	0	2	2	2	1
Denitrification	nirS	d8b670845dc102c6ba940853089bd0be	1	1	0	1	1	1	1	2	1	0	0	2	0	2	0	0	0	0	0	0	0	2	1	0	1	1	0	0	0	2	1	0	2	0	1	0	0	2	1	2	0	1	3	0	0	0	0
Denitrification	nosZ	d9a7c00248fac27565bab8be5add2c82	0	0	0	0	0	0	0	1	0	0	0	0	0	0	0	0	0	0	0	0	0	0	0	0	1	0	0	0	0	0	0	0	0	0	0	0	0	0	0	0	0	0	0	0	0	0	0
Denitrification	nirK	da8729d29aa428a4fcd8ad78ff8b4a28	0	1	0	0	0	0	0	0	0	0	0	0	0	0	0	0	0	0	0	0	0	0	0	0	0	0	0	0	0	0	0	0	0	1	0	0	0	0	0	0	0	1	0	0	0	0	0
Denitrification	nirK	daa638f52d394f51ea4f322a73edff19	0	0	0	0	0	0	0	0	0	0	0	0	0	0	1	1	0	0	0	0	0	0	0	0	0	0	0	0	0	0	0	0	0	0	0	0	0	0	0	0	0	0	0	0	0	0	0
Denitrification	nosZ	db235b0d52a6b6d1dcba8ab01258caff	1	0	0	1	3	1	1	3	0	2	0	0	0	1	0	1	0	0	2	0	0	1	1	1	1	1	1	0	0	1	0	0	1	0	2	0	0	1	0	1	1	1	0	1	0	0	0
Denitrification	nirS	dbba7d5542e147c5edda0f0eb5f4cb8b	5	2	2	0	3	4	4	3	3	4	3	4	4	0	2	1	4	0	4	3	3	4	3	3	5	2	0	3	2	4	3	4	3	2	1	3	3	2	4	3	3	4	2	5	3	3	3
Organic degradation and synthesis	ureB	dc5b431ce59b20cb6a6f712532f07749	0	0	0	1	0	0	0	0	0	0	0	0	0	0	0	0	0	0	0	0	1	0	0	0	0	0	0	0	0	0	0	0	0	0	0	0	0	0	0	0	0	0	0	1	0	0	0
Denitrification	nirS	dc61034550bdabde0777a91fed4b8133	0	0	0	1	0	1	0	0	1	1	0	1	1	1	0	0	0	1	2	1	0	0	0	0	0	0	1	0	0	0	0	0	1	1	1	0	0	0	0	0	0	0	0	1	0	2	1
Denitrification	nosZ	dc975437d0c79dec69d69700e85422a5	0	0	0	0	0	0	0	0	0	0	0	0	0	0	0	0	0	0	0	0	0	0	0	0	0	0	0	0	0	0	0	0	0	0	0	0	0	0	1	0	0	0	0	0	0	0	0
Denitrification	nirK	dcc1917f6fe9a35c07446a9209b82f19	1	2	0	0	1	1	1	0	2	0	0	1	1	1	2	1	2	3	0	0	0	0	0	1	0	0	2	0	0	0	0	0	0	0	0	0	1	1	0	1	1	1	2	0	1	0	1
Denitrification	nirS	dd18274ae03c7dc75621415fc1e46978	0	0	0	0	0	0	0	0	0	0	0	0	0	0	0	1	0	0	0	0	0	0	0	0	0	0	0	1	0	0	0	0	0	0	0	0	0	0	0	0	0	0	0	0	0	0	0
Denitrification	nirS	de6f2d474bfb6610da534f39abcefa75	0	0	0	0	0	0	0	0	0	0	0	0	0	0	1	0	0	0	0	0	0	0	0	1	0	0	0	0	0	0	0	0	0	0	0	0	0	0	0	0	0	0	1	0	0	0	0
Denitrification	nirK	de7b244db084b2343bfc4d3f9439a5bf	3	3	2	1	1	3	4	2	5	1	0	4	3	2	1	3	2	4	1	3	4	1	5	4	4	1	4	5	2	4	3	3	2	2	3	1	0	2	2	1	3	5	5	4	4	4	2
Denitrification	nirS	df4c83f4d0a7122948b4d272deaff681	2	0	0	1	1	0	0	0	0	2	0	0	0	1	0	0	0	0	1	0	0	0	1	0	0	1	0	0	0	2	1	0	2	0	2	0	0	0	0	1	0	0	0	0	0	0	0
Denitrification	nirK	dfd60a1d99ea9b90642c8cd2a1a5c4b6	1	0	1	0	0	1	0	0	0	0	0	2	1	0	0	0	0	1	0	0	0	0	0	0	1	0	1	1	0	0	0	2	0	0	0	1	0	1	0	0	0	0	0	1	1	1	1
Denitrification	nirS	dge:Dgeo_2849	0	0	0	0	0	0	0	0	0	0	0	0	0	0	0	0	0	0	0	0	0	0	0	0	1	0	0	0	0	0	0	0	0	0	1	0	0	0	0	1	0	0	0	0	0	0	0
Denitrification	nirK	dhd:Dhaf_3955	0	1	0	0	0	0	0	0	0	0	0	0	0	0	0	0	0	0	0	0	0	0	0	0	0	0	0	0	0	0	0	0	0	0	0	0	0	0	0	0	0	0	0	0	1	0	0
Others	hcp	e04629bdaebc8e2159765ac8ea3ab094	0	0	0	0	0	1	0	0	0	1	0	0	0	0	0	0	0	0	0	0	0	0	0	0	0	0	0	0	0	0	0	0	0	0	0	0	0	0	0	0	0	0	0	0	0	0	0
Denitrification	nosZ	e17c21a0b2e67833904a4daff5965e60	0	0	0	0	0	0	0	0	0	0	0	0	0	1	0	0	0	0	1	0	1	1	1	0	0	0	0	0	1	0	0	0	1	1	0	1	1	1	0	0	0	0	1	1	1	1	0
Denitrification	nirK	e22389a01c16f0914d596d2fba26c342	1	0	0	0	0	1	0	1	0	0	0	0	0	2	0	0	0	0	0	0	0	0	0	0	0	0	0	0	0	0	0	0	0	1	0	0	0	1	0	1	0	0	0	0	0	0	0
Denitrification	nirK	e3df1f441873345a5e9451956ac3bea1	1	0	1	1	0	0	0	0	0	1	0	1	0	0	0	1	0	0	0	0	0	1	0	0	1	0	0	0	0	0	0	0	0	0	1	0	0	1	1	0	0	0	0	0	0	0	0
Dissimilatory nitrate reduction	nirB	E3EGM6	0	0	0	0	0	0	0	0	0	0	0	0	0	0	0	0	0	0	0	0	0	0	0	0	1	0	1	0	0	0	0	0	0	0	1	0	0	0	0	0	0	0	0	0	0	0	0
Denitrification	nirK	e4592a68bfc496f9d56a2d3c0ed26349	0	1	0	0	0	2	0	1	0	0	1	0	0	0	1	0	0	0	0	0	0	1	1	2	0	1	1	1	0	1	0	0	0	1	0	0	1	0	0	1	1	1	1	0	1	1	1
Organic degradation and synthesis	glsA	e4ca6ea2e1a78a1b4c9ad3654b3c098d	0	2	0	1	0	1	2	3	2	0	4	0	1	0	0	0	2	0	0	1	0	0	3	1	0	1	1	1	2	0	0	0	0	1	2	0	1	0	0	2	1	2	1	3	2	0	0
Denitrification	nosZ	e6274007b286ba58bd52d191876d661c	1	0	0	0	0	0	0	0	0	0	0	0	0	0	0	0	0	0	0	0	0	0	0	0	0	0	0	0	0	0	0	0	0	0	1	0	0	0	0	0	0	1	0	0	0	0	0
Others	hcp	e6b3d05e1ce34bba53e9de6c9c41bc15	12	13	13	14	13	13	14	13	14	13	0	13	17	0	26	13	0	13	12	13	6	11	13	12	12	13	12	16	15	0	12	12	0	13	12	13	10	14	13	12	21	13	10	12	16	14	15
Denitrification	nirS	e6efdde7b8cdbf061eedeea25fc30a27	0	0	3	0	0	0	0	0	0	0	0	0	1	0	1	1	0	0	0	0	1	0	0	0	0	0	1	0	0	0	1	0	0	1	0	1	0	0	1	0	0	0	0	1	0	0	2
Denitrification	nirK	e80e951c530fb62157af9bf0f5dbc0c7	0	1	0	1	0	0	0	1	0	0	0	1	0	0	0	0	0	1	0	1	0	0	0	0	0	0	0	0	2	0	0	0	0	0	0	0	0	0	0	0	0	0	0	0	0	0	0
Denitrification	nirK	e8338c12fa9fdef71b2470524d98b7e2	2	3	2	0	0	4	4	5	5	0	4	4	6	0	5	5	4	6	0	2	1	0	4	4	6	0	5	4	1	3	4	3	0	1	0	4	2	4	4	0	5	1	6	4	4	4	3
Denitrification	nirK	e8912800bcefda3a7bc93ee6a87e54da	0	0	0	0	0	0	1	1	0	0	0	0	0	0	0	0	0	1	0	1	0	0	0	1	0	0	0	0	1	0	0	0	0	0	0	0	0	0	0	0	0	1	0	0	0	1	0
Denitrification	nosZ	e8bb7a578acd2c7c207a1afead6e1286	0	0	0	0	0	0	0	0	0	0	0	0	0	0	0	0	0	0	0	0	0	0	0	0	1	0	0	0	0	0	0	0	0	0	1	0	0	0	0	0	0	0	0	0	0	0	0
Organic degradation and synthesis	nmo	e9666dc72118ebe0fde3475dfa5aaeca	0	1	0	1	0	1	0	0	0	1	0	1	0	0	0	0	0	0	0	0	0	1	1	0	1	1	0	1	0	1	1	0	0	0	0	0	0	1	1	0	0	1	1	1	0	0	0
Denitrification	nirS	ebbe046193dbf1678f14ee817ff387eb	0	1	3	1	1	0	1	1	2	1	2	0	5	1	2	1	3	6	0	9	0	0	0	0	1	2	4	0	3	0	7	0	2	3	0	2	0	0	5	0	3	0	0	4	7	4	6
Denitrification	nirS	ebdf697fea7f724c4f11aa2561a57194	0	0	2	0	2	0	1	0	0	0	0	0	2	0	1	1	0	0	0	1	1	0	0	0	0	0	0	0	1	0	0	0	0	0	0	0	0	0	2	0	2	0	0	2	0	2	1
Denitrification	nirK	ec9c08cc1df37964d33a9d7f01dd8f37	0	0	0	0	2	0	0	0	0	0	0	1	1	1	0	0	0	0	0	0	0	0	1	0	0	0	0	0	0	0	0	0	1	0	0	0	0	0	1	0	0	0	0	0	0	0	0
Denitrification	nosZ	ee0654436640c74c0af5b495613c36f7	2	1	1	2	1	1	1	2	2	1	1	2	1	2	2	1	0	3	1	1	4	1	2	2	0	1	2	1	2	1	1	0	3	1	1	2	3	2	2	3	2	1	1	1	1	3	1
Organic degradation and synthesis	nmo	ee8d59de3056b12745f1eb00bc3c28f7	9	11	10	9	7	8	11	12	11	7	11	11	15	8	7	12	3	5	10	7	5	5	9	12	12	7	11	10	13	8	9	10	5	14	7	10	8	15	5	7	9	8	8	4	9	12	6
Denitrification	nirK	eecc63dac556125a71bb05d05c578fb9	0	0	0	0	0	0	0	0	0	1	0	0	0	0	0	0	0	0	0	0	0	0	0	0	0	1	0	0	0	0	0	0	0	0	0	0	0	0	0	0	0	0	0	0	0	0	0
Others	hcp	eeffed6978e0dc12db0b249d8b30367f	0	0	0	0	0	0	0	0	0	0	0	0	1	0	1	0	0	0	0	0	0	0	1	0	0	0	0	0	0	0	0	0	0	0	0	1	0	0	0	1	1	0	1	1	0	1	0
Denitrification	nirK	ef50bc5d8d8feb427233845cb2ac7981	6	2	3	2	3	5	3	2	7	3	7	5	4	3	3	6	3	6	1	4	4	1	5	4	3	2	4	6	6	4	5	3	2	5	2	4	6	2	2	2	8	4	6	3	4	3	5
Organic degradation and synthesis	glnA	F0R7W1	0	0	0	0	0	0	0	0	0	0	0	0	0	0	0	0	0	0	0	0	0	0	1	0	0	0	0	0	1	0	0	0	0	0	0	0	0	0	0	0	0	0	0	0	0	0	0
Denitrification	nirS	f15142638b47f59d3e53d509f34c801f	0	0	0	1	0	1	0	1	0	0	0	1	1	0	0	0	0	0	0	0	0	0	0	0	0	0	0	1	0	0	0	0	0	0	0	0	0	0	0	0	0	0	0	0	0	0	0
Denitrification	nosZ	f5347cebe1e5d35d8abc09edb051d8f5	0	3	1	0	0	2	1	1	2	0	1	2	2	0	2	0	0	1	0	2	0	0	0	0	0	1	2	2	3	1	2	3	0	2	1	2	1	2	0	2	2	1	2	2	4	2	1
Denitrification	nirS	f5f26c57563e55d8190ad2004dfc8a94	0	1	0	0	0	0	0	0	0	0	0	0	0	0	0	0	0	0	0	0	0	0	0	0	0	0	0	0	0	0	0	0	0	0	1	0	0	0	0	0	0	0	0	0	0	0	0
Organic degradation and synthesis	nmo	f60abda9dc6dd12845757c653f97e3ec	1	1	0	0	1	0	0	1	0	0	0	0	0	0	0	0	0	0	0	0	0	1	0	0	0	0	0	0	0	0	0	0	0	0	0	0	0	0	0	0	0	0	0	0	0	0	0
Denitrification	nirK	f787d84a6a8b975bb9511a3d4b2a57c6	0	0	0	0	0	1	0	0	0	0	0	0	0	0	0	0	1	1	0	0	0	0	0	0	1	0	0	0	0	0	0	0	0	1	0	0	0	1	0	0	0	0	0	1	0	0	0
Denitrification	nirK	f7f2d410491057614c4476360fa1a8b6	1	0	0	0	0	0	0	1	1	0	1	1	1	0	1	0	0	1	0	0	0	0	2	0	0	0	1	1	0	0	1	1	0	0	0	2	1	0	1	0	1	0	1	1	0	1	1
Denitrification	nosZ	f80b745ef6f16ee3c1856736ced39811	0	0	0	0	0	0	0	0	0	0	0	0	0	0	0	0	0	0	0	0	0	0	0	0	0	0	0	0	0	0	0	0	0	0	0	0	1	0	0	0	0	0	0	0	0	0	0
Organic degradation and synthesis	nmo	f842e03fb22fd6b8868d600037f43ca1	0	2	3	2	3	1	1	4	1	1	3	1	2	2	3	1	2	1	2	2	1	1	2	1	1	1	1	0	0	1	1	1	4	1	1	1	1	0	1	2	1	2	0	0	0	1	2
Denitrification	nirS	f8e5ea56d443d00313690741d3efe1bd	0	0	0	0	0	0	0	0	0	0	0	0	0	0	0	0	0	0	0	0	0	0	0	0	0	0	0	0	0	0	0	0	0	0	0	0	0	0	0	0	0	0	1	0	0	0	0
Denitrification	nirK	f986911dd030d9eda2bfd48520efcd6b	0	1	1	1	2	1	0	1	1	3	0	0	0	0	0	0	0	0	0	1	0	0	0	0	0	2	0	1	0	0	1	1	0	1	0	2	0	1	0	0	0	0	1	0	0	1	1
Denitrification	nirS	fa85770f51d29b20d17bba390ad73ed3	0	0	1	0	1	0	1	0	0	0	0	0	1	0	1	0	1	0	0	0	1	0	0	0	0	0	0	0	2	0	0	1	0	0	0	0	0	0	1	0	0	0	0	1	1	1	0
Denitrification	nosZ	fa923dd076be2ffed8f9e82b9a1f6b93	0	0	0	0	0	0	0	0	0	0	0	0	0	0	0	0	0	0	0	0	0	0	0	0	0	0	0	0	0	0	0	0	0	0	0	0	0	0	0	0	0	0	0	0	0	0	0
Denitrification	nirS	fb4dc310ede79c6ae7e86a61466f06ba	0	0	1	0	0	0	0	0	1	1	1	0	0	0	0	0	0	1	0	0	0	0	0	0	0	1	0	0	0	0	1	0	0	1	0	1	0	0	1	0	0	0	0	0	0	1	0
Denitrification	nirS	fc028127b11bf49de58e303a07c98f97	0	0	0	0	0	0	0	0	0	0	0	0	0	0	0	0	0	0	0	0	0	0	0	0	0	0	0	0	0	0	0	0	0	0	0	0	0	0	0	0	0	0	0	0	0	0	0
Denitrification	nirK	fcffe03002481ed94a51d1ed18b3b348	0	0	0	0	0	0	0	0	0	0	0	0	1	0	0	0	0	0	0	0	0	0	0	0	0	0	0	0	0	0	0	0	0	0	0	0	0	0	0	0	0	0	0	0	0	0	0
Denitrification	nirK	fe00272b11b8db34d112cc5a78067a3a	0	0	0	0	0	0	0	0	0	0	0	0	0	0	0	0	0	0	0	0	0	0	0	0	0	0	0	0	0	0	0	0	0	0	0	0	0	0	0	0	0	0	0	0	0	0	0
Assimilatory nitrate reduction	nirA	fe35f1eb1d8b1b8ad247dc2892cf7ad0	0	1	1	1	3	0	0	0	1	2	0	0	0	1	1	0	2	1	2	0	0	1	0	0	1	2	1	1	0	0	0	0	2	0	1	1	0	0	2	1	1	0	1	0	1	1	1
Denitrification	nirK	ffc2cccc4a364f3099c97a63aea876c3	4	5	2	5	4	4	6	4	5	8	5	2	5	8	11	6	6	7	3	3	5	6	4	4	5	8	3	6	5	5	7	4	7	6	7	4	2	3	4	3	4	7	4	7	6	10	6
Organic degradation and synthesis	nmo	fffe0be0676d8d87c94b863cb0bea637	0	0	0	0	0	0	1	0	0	0	0	0	0	0	0	0	0	0	0	0	1	0	0	0	0	0	0	0	0	0	0	0	0	0	0	0	0	0	0	0	0	0	0	0	0	0	0
Dissimilatory nitrate reduction	nirB	G7VX89	0	0	0	1	0	0	0	0	0	0	0	0	0	0	0	0	0	0	0	0	0	0	0	0	0	1	0	0	0	1	0	0	0	0	0	0	0	0	0	0	0	0	0	0	0	0	0
Denitrification	nirK	hsm:HSM_0186	1	1	0	2	2	1	0	0	0	2	1	0	1	0	1	1	0	1	2	0	0	1	0	0	1	1	1	0	0	0	2	0	1	0	1	1	1	1	2	1	1	1	0	0	0	1	0
Dissimilatory nitrate reduction	nirB	K0B2D5	1	0	0	1	0	0	0	0	1	1	1	0	0	1	0	0	0	0	1	0	0	1	0	0	1	0	0	1	0	1	0	0	0	0	1	0	0	1	0	1	0	0	0	0	0	1	0
Denitrification	nirS	lbj:LBJ_0008	0	0	0	0	0	0	0	1	0	0	0	0	0	0	0	0	0	0	0	0	0	0	0	0	0	0	0	0	0	0	0	0	1	0	0	0	0	0	0	0	0	0	0	0	0	0	0
Denitrification	nirK	rpt:Rpal_1126	0	0	0	0	1	0	0	0	0	0	0	0	0	0	2	0	0	0	0	0	0	0	0	0	0	0	0	0	0	0	0	0	0	0	0	0	0	0	0	0	0	0	0	0	0	0	0
Dissimilatory nitrate reduction	nirB	V9W8W5	1	0	0	0	1	0	0	0	0	0	0	0	0	0	0	0	0	0	0	0	0	0	0	0	0	0	0	0	0	0	0	0	0	0	0	0	0	0	0	1	0	0	0	0	0	0	0
Denitrification	nirK	vvy:VV2960	0	0	0	0	0	0	0	0	0	0	0	0	0	1	0	0	0	0	0	0	0	0	0	0	0	0	1	0	0	0	0	0	0	0	0	0	0	0	0	0	0	0	0	0	0	0	0
Denitrification	nosZ	xal:XALc_1348	1	2	2	2	2	2	0	2	1	1	0	3	0	0	3	2	0	0	0	1	1	1	3	2	2	2	1	1	1	3	2	0	3	2	1	1	0	3	3	4	0	1	2	1	1	2	2
[truncated: 166 more columns]
